# Supplementary material for: Hedgehog signalling is involved in acquired resistance to KRASG12C inhibitors in lung cancer cells
Source: Cell Death Dis. 2024 Jan 16;15(1):56. doi: 10.1038/s41419-024-06436-9 (PMC10789740; doi:10.1038/s41419-024-06436-9)
Supplement: Supplementary file 3 — Supplementary Table S1 [file 41419_2024_6436_MOESM3_ESM.xlsx]

## Sheet: Extended_data_Table_1
Supplemental Table S1-DEGs of ARS-1620 treated H358 for 12 h vs non-treated H358 12 h
	baseMean	log2FoldChange	lfcSE	stat	pvalue	padj
WISP2	32.8129	6.02715	0.889925	6.77265	1.26e-11	2.52e-10
CXCR3	3.18513	5.12081	1.48131	3.45695	0.000546331	0.00267423
RDH12	11.4563	5.07474	1.14663	4.42579	9.61e-06	7.49e-05
VTCN1	5.4566	4.89857	1.37194	3.57055	0.000356233	0.00183134
KLRD1	2.76124	4.87638	1.85938	2.62258	0.00872667	0.0284152
INSL5	2.58706	4.79024	1.6189	2.95896	0.00308683	0.011907
LDLRAD1	42.5511	4.78519	0.566141	8.4523	2.86e-17	1.05e-15
LPA	2.42876	4.74295	1.84244	2.57427	0.0100451	NA
CSRP3	2.48395	4.74187	1.58946	2.98332	0.00285137	NA
NEU4	2.44238	4.70784	1.70854	2.75547	0.00586076	NA
TMEM37	4.67416	4.65938	1.39077	3.35021	0.000807492	0.00376306
PPP1R27	2.37511	4.65805	1.97148	2.36272	0.0181412	NA
ZAN	2.27835	4.61893	2.29398	2.01351	0.0440614	NA
AGR3	16.6185	4.57475	0.912811	5.01171	5.39e-07	5.34e-06
KCNK15	2.21046	4.57421	1.82459	2.50697	0.012177	NA
NFE2	155.683	4.53815	0.454509	9.98473	1.78e-23	1.13e-21
ATP5J2.PTCD1	2.05308	4.47817	2.27329	1.96991	0.0488491	NA
C1QTNF4	2.06578	4.46347	1.74499	2.55788	0.0105311	NA
C16orf96	1.99154	4.44705	1.63097	2.72662	0.0063986	NA
CYP3A43	1.96584	4.41079	1.84306	2.39318	0.016703	NA
CD200R1L	3.76395	4.34831	1.4289	3.04312	0.00234138	0.00938791
KCNQ1	1.85638	4.33977	1.68042	2.58255	0.00980737	NA
CMBL	6.97166	4.33278	1.17094	3.70026	0.000215375	0.00118472
FITM1	1.81164	4.28699	1.86127	2.30326	0.021264	NA
TEKT4	1.7374	4.26565	1.91538	2.22706	0.0259434	NA
YPEL4	3.52885	4.25881	1.54743	2.75219	0.00591985	0.0205959
CACNA1C	1.74437	4.22482	2.46226	1.71583	0.086193	NA
ADAD2	1.71805	4.22275	1.75791	2.40214	0.0162995	NA
TMPRSS6	6.34092	4.19932	1.17897	3.56186	0.000368238	0.0018872
OR1F1	1.61494	4.15603	1.80152	2.30695	0.0210575	NA
ADCY8	1.60604	4.10247	2.6073	1.57346	0.115613	NA
KCNJ6	1.60604	4.10247	2.6073	1.57346	0.115613	NA
FAM26E	3.11796	4.0253	1.58828	2.53438	0.0112646	0.0351106
PDCD1	5.62957	4.00509	1.22134	3.27927	0.00104076	0.004664
CLCNKA	1.49975	4.005	2.50585	1.59826	0.109985	NA
OR6B1	1.46771	3.98673	3.45027	1.15548	0.247892	NA
TCERG1L	1.46771	3.98673	3.45027	1.15548	0.247892	NA
RNF225	1.39602	3.97498	2.32468	1.7099	0.0872839	NA
C1QL2	1.43186	3.94343	1.83016	2.15469	0.0311861	NA
CSDC2	10.9954	3.93	0.933821	4.20851	2.57e-05	0.000180599
DAAM2	1.40299	3.91506	2.47018	1.58493	0.112983	NA
CFAP52	2.75687	3.90216	1.50975	2.58464	0.0097481	0.031166
MYO15A	5.35734	3.89712	1.28642	3.02944	0.0024501	0.00977047
ANO5	1.39982	3.88774	2.01026	1.93394	0.0531199	NA
SLIT1	1.39982	3.88774	2.01026	1.93394	0.0531199	NA
TMEM262	2.85997	3.87224	1.61716	2.39447	0.0166445	0.0482674
RANBP3L	1.3646	3.86379	2.65957	1.45279	0.146283	NA
SPATA31D4	1.3646	3.86379	2.65957	1.45279	0.146283	NA
RNU6.1160P	1.3646	3.86379	2.65957	1.45279	0.146283	NA
NLRP6	1.3646	3.86379	2.65957	1.45279	0.146283	NA
SFRP2	1.32875	3.86303	1.81487	2.12854	0.0332921	NA
SERPINI2	1.32558	3.86047	1.84621	2.09102	0.0365259	NA
MYO3A	1.36142	3.86044	2.65992	1.45134	0.146685	NA
ADAM29	1.3224	3.85842	1.96015	1.96843	0.0490188	NA
HOXC10	1.3224	3.85842	1.96015	1.96843	0.0490188	NA
ALDH1A1	7.39819	3.85653	1.19242	3.2342	0.00121983	0.00534409
DNAJB13	22.8279	3.82464	0.69248	5.52311	3.33e-08	4.03e-07
HMOX1	338.669	3.81759	0.300449	12.7063	5.46e-37	7.7e-35
GRIK4	1.29988	3.81569	2.47807	1.53978	0.123614	NA
COL25A1	2.68008	3.8152	1.50158	2.54078	0.0110605	0.0346571
LEF1	1.29036	3.78749	1.97108	1.92153	0.0546647	NA
C10orf62	1.29036	3.78749	1.97108	1.92153	0.0546647	NA
RNU12.2P	2.5767	3.77982	1.56153	2.42059	0.0154953	0.0456252
PLA2G10	24.0718	3.75942	0.648958	5.793	6.91e-09	9.31e-08
BSND	1.26148	3.75405	2.56708	1.46238	0.143636	NA
NFAM1	1.26148	3.75405	2.56708	1.46238	0.143636	NA
HNF1A	1.25514	3.74691	2.5677	1.45925	0.144496	NA
IL17B	2.6062	3.74203	1.61584	2.31584	0.0205671	0.0573843
SLC1A3	1.25831	3.72625	2.1426	1.73913	0.0820121	NA
KCNJ10	1.22309	3.72085	3.57812	1.03989	0.298391	NA
CHIT1	1.22309	3.72085	3.57812	1.03989	0.298391	NA
ACTN2	1.22309	3.72085	3.57812	1.03989	0.298391	NA
DRD1	1.22309	3.72085	3.57812	1.03989	0.298391	NA
POSTN	1.22309	3.72085	3.57812	1.03989	0.298391	NA
SLC7A8	1.22309	3.72085	3.57812	1.03989	0.298391	NA
AMTN	51.3039	3.70838	0.412885	8.98163	2.67e-19	1.21e-17
ASB17	1.19359	3.70088	1.99271	1.85721	0.0632818	NA
CLVS1	4.59082	3.70007	1.22628	3.01731	0.00255029	0.0100958
RP4.635E18.9	1.18725	3.69214	1.89262	1.95081	0.0510792	NA
ZNF732	4.45758	3.69091	1.31532	2.80609	0.0050147	0.0179209
PHOX2A	2.54808	3.683	1.82881	2.01388	0.0440224	0.104242
SLC17A6	1.12888	3.66376	2.64575	1.38477	0.166123	NA
pRNA.9	1.11618	3.65475	2.45502	1.48869	0.13657	NA
NR0B1	1.15837	3.64155	2.55215	1.42686	0.153621	NA
PSG1	1.14885	3.63012	2.55326	1.42176	0.155096	NA
PRR15L	61.6205	3.62816	0.427752	8.48192	2.22e-17	8.28e-16
CD7	6.70168	3.61807	1.1262	3.21263	0.00131525	0.00569771
ANKK1	1.1552	3.61477	2.04685	1.76601	0.0773941	NA
PRSS35	43.2049	3.61368	0.447547	8.07442	6.78e-16	2.19e-14
GRIP2	1.15202	3.61109	2.0465	1.76452	0.0776448	NA
GSTA1	1.15202	3.61109	2.0465	1.76452	0.0776448	NA
KCNK3	2.37772	3.60439	1.69909	2.12136	0.0338913	NA
GPR37L1	8.89249	3.60419	0.964387	3.73729	0.000186018	0.0010378
BMF	550.896	3.5803	0.186598	19.1872	4.73e-82	3.17e-79
TMTC1	1.11998	3.57487	2.73406	1.30753	0.191033	NA
C15orf59	1.11998	3.57487	2.73406	1.30753	0.191033	NA
ALK	1.1168	3.57081	2.73464	1.30577	0.191631	NA
UGT2B10	1.1168	3.57081	2.73464	1.30577	0.191631	NA
ATP13A4	10.5507	3.55985	0.792947	4.48939	7.14e-06	5.72e-05
GSTA2	2.34186	3.55097	1.6724	2.12328	0.0337308	NA
CHL1	2.27461	3.54979	1.70046	2.08755	0.0368385	NA
HSPB6	2.18105	3.53975	1.55241	2.28017	0.0225979	NA
RNF112	1.05209	3.50793	2.04089	1.71883	0.0856461	NA
HIST1H2BM	1.04891	3.50172	1.97092	1.77669	0.0756186	NA
ARHGAP44	1.04891	3.50172	1.97092	1.77669	0.0756186	NA
FAM228A	1.04574	3.50028	2.04025	1.71561	0.0862332	NA
GJA1	12.1282	3.48678	0.897257	3.88604	0.000101892	0.000611989
SLIT3	2.2169	3.48627	1.61558	2.1579	0.0309353	NA
GPX2	28.4173	3.47867	0.593017	5.86606	4.46e-09	6.18e-08
pRNA.4	0.974674	3.45986	2.57631	1.34295	0.179287	NA
CYP4F11	0.971499	3.4519	2.70667	1.27533	0.202193	NA
HFE2	1.01687	3.44353	2.66076	1.29419	0.195599	NA
GJB1	1.01687	3.44353	2.66076	1.29419	0.195599	NA
SLC5A8	1.01052	3.43478	2.662	1.2903	0.196947	NA
ADRA2A	1.01369	3.41382	2.1879	1.56032	0.118684	NA
IL34	0.948976	3.39658	2.13851	1.5883	0.112219	NA
SSX4B	0.952151	3.39581	2.7402	1.23925	0.215251	NA
COPZ2	0.952151	3.39581	2.7402	1.23925	0.215251	NA
GLIS1	0.978472	3.39533	3.75661	0.903826	0.366088	NA
CD244	0.978472	3.39533	3.75661	0.903826	0.366088	NA
TPO	0.978472	3.39533	3.75661	0.903826	0.366088	NA
ERMN	0.978472	3.39533	3.75661	0.903826	0.366088	NA
AQP12B	0.978472	3.39533	3.75661	0.903826	0.366088	NA
SCN10A	0.978472	3.39533	3.75661	0.903826	0.366088	NA
HK3	0.978472	3.39533	3.75661	0.903826	0.366088	NA
PCYT1B	0.978472	3.39533	3.75661	0.903826	0.366088	NA
NHSL2	0.978472	3.39533	3.75661	0.903826	0.366088	NA
STMN4	0.978472	3.39533	3.75661	0.903826	0.366088	NA
OVCH2	0.978472	3.39533	3.75661	0.903826	0.366088	NA
RIC3	0.978472	3.39533	3.75661	0.903826	0.366088	NA
ELF5	0.978472	3.39533	3.75661	0.903826	0.366088	NA
NID2	0.978472	3.39533	3.75661	0.903826	0.366088	NA
NTRK3	0.978472	3.39533	3.75661	0.903826	0.366088	NA
LAMA1	0.978472	3.39533	3.75661	0.903826	0.366088	NA
SKOR2	0.978472	3.39533	3.75661	0.903826	0.366088	NA
CDH7	0.978472	3.39533	3.75661	0.903826	0.366088	NA
SPINK14	0.945802	3.39409	2.0378	1.66557	0.0957992	NA
DNAI1	0.942627	3.39013	2.03756	1.66382	0.0961492	NA
IL16	0.942627	3.39013	2.03756	1.66382	0.0961492	NA
LDHD	22.9256	3.38915	0.617569	5.48789	4.07e-08	4.82e-07
SAMD11	241.576	3.38056	0.387567	8.72251	2.72e-18	1.15e-16
MGARP	1.95258	3.37614	1.63974	2.05894	0.0394998	NA
TRDN	1.91735	3.31885	1.58722	2.09099	0.0365292	NA
VWC2L	0.913756	3.30701	2.68739	1.23057	0.218485	NA
JAML	0.913756	3.30701	2.68739	1.23057	0.218485	NA
LRRTM3	0.904232	3.2928	2.68986	1.22415	0.220896	NA
CA10	0.910581	3.28479	2.12131	1.54847	0.121509	NA
SPATA45	0.907407	3.28032	2.12114	1.54649	0.121987	NA
MZB1	0.907407	3.28032	2.12114	1.54649	0.121987	NA
CD70	7.08023	3.27181	0.943998	3.4659	0.000528458	0.00259527
ZDHHC11B	1.86917	3.25222	1.60257	2.02937	0.0424203	NA
VPREB3	0.845865	3.25215	2.77754	1.17088	0.241649	NA
C9	0.839516	3.24709	2.62608	1.23648	0.216281	NA
GOLGA6L1	1.88529	3.2343	2.72917	1.18508	0.235984	NA
ATP1A2	3.34457	3.23385	1.3596	2.37853	0.0173816	0.049887
VAX2	0.87536	3.21561	2.84753	1.12926	0.258787	NA
ITK	0.87536	3.21561	2.84753	1.12926	0.258787	NA
SPATA31D3	0.87536	3.21561	2.84753	1.12926	0.258787	NA
SLC15A5	0.87536	3.21561	2.84753	1.12926	0.258787	NA
ZNF492	0.87536	3.21561	2.84753	1.12926	0.258787	NA
CCDC3	3.5035	3.21446	1.46187	2.19887	0.0278873	0.0731232
LYPD8	0.872186	3.21046	2.84858	1.12704	0.259726	NA
ADAMTS19	0.872186	3.21046	2.84858	1.12704	0.259726	NA
WBSCR17	0.872186	3.21046	2.84858	1.12704	0.259726	NA
NOX4	0.872186	3.21046	2.84858	1.12704	0.259726	NA
TRIM54	25.1967	3.20532	0.583939	5.48914	4.04e-08	4.79e-07
LRRC36	3.42926	3.19937	1.41186	2.26606	0.0234475	0.0636427
IYD	1.83712	3.19873	1.74241	1.83581	0.0663856	NA
INHBE	1.77585	3.19167	1.60695	1.98617	0.0470146	NA
DEFB126	1.75971	3.18923	1.62238	1.96577	0.0493253	NA
GNAZ	1.72637	3.16784	2.17787	1.45456	0.145792	NA
RP11.96L14.7	1.80534	3.15988	2.08237	1.51745	0.129154	NA
BIRC7	1.80534	3.15988	2.08237	1.51745	0.129154	NA
ASMT	0.80747	3.15631	2.1966	1.4369	0.150745	NA
SDR9C7	0.80747	3.15631	2.1966	1.4369	0.150745	NA
PLVAP	0.80747	3.15631	2.1966	1.4369	0.150745	NA
SLC51A	0.804295	3.15201	2.12499	1.48331	0.137992	NA
MEI4	0.804295	3.15201	2.12499	1.48331	0.137992	NA
MUC20	438.399	3.14985	0.218086	14.4432	2.77e-47	7e-45
DMRTC1B	0.797946	3.13868	2.83119	1.10861	0.267599	NA
GLOD5	1.81423	3.13785	1.82004	1.72406	0.0846972	NA
ANKRD53	1.74063	3.11816	1.63298	1.90949	0.0561985	NA
PTPRC	4.69653	3.11573	1.12917	2.75929	0.00579263	0.0202201
PROC	68.5588	3.10426	0.394633	7.86618	3.66e-15	1.11e-13
CD164L2	41.4195	3.10162	0.402827	7.69961	1.36e-14	3.86e-13
BNIPL	47.635	3.10095	0.381382	8.13083	4.26e-16	1.42e-14
CCM2L	1.69906	3.07358	2.05904	1.49272	0.13551	NA
CFAP126	1.69562	3.05973	1.77446	1.72432	0.08465	NA
GNAT1	0.772249	3.05157	2.81777	1.08297	0.27882	NA
THEMIS	0.772249	3.05157	2.81777	1.08297	0.27882	NA
OR2A1	0.772249	3.05157	2.81777	1.08297	0.27882	NA
RGMA	0.772249	3.05157	2.81777	1.08297	0.27882	NA
ADAM33	0.772249	3.05157	2.81777	1.08297	0.27882	NA
BPIFB6	0.772249	3.05157	2.81777	1.08297	0.27882	NA
RNU2.11P	1.69244	3.0515	1.72803	1.76589	0.0774146	NA
PITX3	1.70541	3.05127	1.72623	1.76759	0.0771291	NA
C1orf127	0.7659	3.04028	2.8204	1.07796	0.281052	NA
DCN	0.7659	3.04028	2.8204	1.07796	0.281052	NA
RBMY1B	0.7659	3.04028	2.8204	1.07796	0.281052	NA
CLIC6	0.7659	3.04028	2.8204	1.07796	0.281052	NA
CATSPER4	0.769074	3.02277	2.27542	1.32845	0.18403	NA
IRF4	0.769074	3.02277	2.27542	1.32845	0.18403	NA
FGL2	0.769074	3.02277	2.27542	1.32845	0.18403	NA
GRM8	0.769074	3.02277	2.27542	1.32845	0.18403	NA
TRO	0.769074	3.02277	2.27542	1.32845	0.18403	NA
NOX1	0.769074	3.02277	2.27542	1.32845	0.18403	NA
MSC	0.769074	3.02277	2.27542	1.32845	0.18403	NA
ANKRD62	0.769074	3.02277	2.27542	1.32845	0.18403	NA
KCNG2	0.769074	3.02277	2.27542	1.32845	0.18403	NA
C16orf71	4.60767	3.01944	1.2098	2.49582	0.0125667	0.0385462
LGR5	1.64068	3.00687	2.76779	1.08638	0.277311	NA
POTEB	1.64068	3.00687	2.76779	1.08638	0.277311	NA
ALDH3A1	233.97	3.00412	0.290763	10.3319	5.06e-25	3.48e-23
CATSPERD	1.65722	3.00392	1.91977	1.56473	0.117645	NA
FPR1	13.5758	2.99369	0.736671	4.06381	4.83e-05	0.000316633
pRNA.11	0.701184	2.98845	2.77516	1.07686	0.281544	NA
pRNA.12	0.701184	2.98845	2.77516	1.07686	0.281544	NA
RP11.766F14.2	1.59277	2.9857	2.06393	1.44661	0.148007	NA
pRNA.10	0.698009	2.9828	2.77668	1.07423	0.282718	NA
KAZN	1.58933	2.97456	1.68912	1.76102	0.0782351	NA
DMRTB1	0.733854	2.97431	3.97109	0.748992	0.453862	NA
PYHIN1	0.733854	2.97431	3.97109	0.748992	0.453862	NA
FMO1	0.733854	2.97431	3.97109	0.748992	0.453862	NA
RFTN2	0.733854	2.97431	3.97109	0.748992	0.453862	NA
AQP12A	0.733854	2.97431	3.97109	0.748992	0.453862	NA
CDC20B	0.733854	2.97431	3.97109	0.748992	0.453862	NA
PDE6A	0.733854	2.97431	3.97109	0.748992	0.453862	NA
GRIA1	0.733854	2.97431	3.97109	0.748992	0.453862	NA
ELFN1	0.733854	2.97431	3.97109	0.748992	0.453862	NA
ADCYAP1R1	0.733854	2.97431	3.97109	0.748992	0.453862	NA
CT55	0.733854	2.97431	3.97109	0.748992	0.453862	NA
OR51J1	0.733854	2.97431	3.97109	0.748992	0.453862	NA
OTOG	0.733854	2.97431	3.97109	0.748992	0.453862	NA
DBX1	0.733854	2.97431	3.97109	0.748992	0.453862	NA
SPI1	0.733854	2.97431	3.97109	0.748992	0.453862	NA
MS4A6A	0.733854	2.97431	3.97109	0.748992	0.453862	NA
EBF3	0.733854	2.97431	3.97109	0.748992	0.453862	NA
TVP23A	0.733854	2.97431	3.97109	0.748992	0.453862	NA
ZP2	0.733854	2.97431	3.97109	0.748992	0.453862	NA
P2RX1	0.733854	2.97431	3.97109	0.748992	0.453862	NA
GUCY2D	0.733854	2.97431	3.97109	0.748992	0.453862	NA
ODF4	0.733854	2.97431	3.97109	0.748992	0.453862	NA
CSF3	0.733854	2.97431	3.97109	0.748992	0.453862	NA
SIRPG	0.733854	2.97431	3.97109	0.748992	0.453862	NA
BPI	0.733854	2.97431	3.97109	0.748992	0.453862	NA
IL12RB1	0.733854	2.97431	3.97109	0.748992	0.453862	NA
PRODH2	0.733854	2.97431	3.97109	0.748992	0.453862	NA
NLRP9	0.733854	2.97431	3.97109	0.748992	0.453862	NA
TBL1Y	0.733854	2.97431	3.97109	0.748992	0.453862	NA
PNPLA5	0.733854	2.97431	3.97109	0.748992	0.453862	NA
SPRN	1.59595	2.9743	1.75609	1.69371	0.0903212	NA
RBMY1J	1.58616	2.97185	1.68837	1.76019	0.0783754	NA
METTL7A	483.675	2.9696	0.14712	20.1849	1.33e-90	9.9e-88
P2RY10	12.7404	2.96715	0.947009	3.13318	0.00172925	0.0072477
NTN5	14.7	2.95258	0.681911	4.32986	1.49e-05	0.000111421
THEMIS2	188.078	2.94607	0.209636	14.0533	7.36e-45	1.59e-42
RHOH	1.56073	2.92632	2.10078	1.39297	0.163629	NA
GPNMB	155.068	2.91787	0.215665	13.5296	1.05e-41	1.95e-39
GABRD	1.56707	2.90707	1.82539	1.59257	0.111256	NA
C8G	1.56707	2.90707	1.82539	1.59257	0.111256	NA
CD200	1.48622	2.90235	1.69738	1.7099	0.0872842	NA
TEKT3	1.48304	2.89923	1.67286	1.7331	0.0830786	NA
FRG2B	1.48966	2.89515	1.7794	1.62703	0.10373	NA
TP53INP1	210.33	2.89374	0.216043	13.3943	6.53e-41	1.18e-38
HTRA3	4.272	2.8887	1.11376	2.59365	0.00949644	0.0305215
PCSK6	2.67861	2.88528	1.44798	1.99262	0.0463026	0.108614
DRC7	1.41515	2.88524	1.99487	1.44633	0.148085	NA
INCA1	1.52868	2.8761	2.26511	1.26974	0.204177	NA
TTYH1	1.53439	2.87599	2.26365	1.27051	0.203903	NA
RAB44	0.669138	2.87558	2.94679	0.975835	0.329146	NA
NRXN2	0.669138	2.87558	2.94679	0.975835	0.329146	NA
RNA5SP479	0.669138	2.87558	2.94679	0.975835	0.329146	NA
SPIC	2.81847	2.87424	1.42437	2.0179	0.0436017	0.103557
GHSR	0.665963	2.86599	2.29249	1.25016	0.21124	NA
POU5F1	0.665963	2.86599	2.29249	1.25016	0.21124	NA
NXPH1	0.665963	2.86599	2.29249	1.25016	0.21124	NA
PTPRN2	0.665963	2.86599	2.29249	1.25016	0.21124	NA
SLC39A2	0.665963	2.86599	2.29249	1.25016	0.21124	NA
RPRM	109.741	2.86587	0.363843	7.87665	3.36e-15	1.03e-13
NKAIN1	0.662789	2.86024	2.29298	1.24739	0.212256	NA
INO80B.WBP1	0.662789	2.86024	2.29298	1.24739	0.212256	NA
FAM81B	2.70109	2.85795	1.57308	1.81679	0.0692491	0.148484
ZNF750	52.279	2.8487	0.357575	7.96672	1.63e-15	5.14e-14
GADD45G	80.971	2.83489	0.529521	5.35368	8.62e-08	9.7e-07
TMPRSS2	22.5139	2.82626	0.482078	5.86267	4.55e-09	6.3e-08
NUPR1	5.49669	2.81929	1.13426	2.48558	0.0129341	0.0394612
CCDC154	1.39226	2.81671	1.76606	1.59491	0.110733	NA
LRCOL1	9.56944	2.81239	0.864262	3.2541	0.00113753	0.00503185
STEAP4	7.70262	2.80207	0.855113	3.27684	0.00104975	0.00469623
C5AR1	90.7947	2.79794	0.332944	8.40362	4.33e-17	1.57e-15
BBOX1	3.90457	2.79781	1.15278	2.42702	0.0152233	0.0449764
AMN	37.119	2.79569	0.434903	6.4283	1.29e-10	2.25e-09
SSPO	2.66399	2.79058	1.37643	2.0274	0.0426213	0.101805
CACNA1A	2.66399	2.79058	1.37643	2.0274	0.0426213	0.101805
KLK7	7.9593	2.78979	0.877124	3.18061	0.00146966	0.00629545
ENTPD8	18.3539	2.78861	0.653109	4.26975	1.96e-05	0.000141871
TJP3	720.991	2.78416	0.148596	18.7365	2.49e-78	1.45e-75
KLK5	1.42811	2.76281	2.16581	1.27565	0.202079	NA
RP11.345J4.3	5.25652	2.75702	1.03997	2.65107	0.00802368	0.0264797
SYCP1	0.630742	2.74135	3.04199	0.90117	0.367498	NA
TECRL	0.630742	2.74135	3.04199	0.90117	0.367498	NA
SLC23A1	0.630742	2.74135	3.04199	0.90117	0.367498	NA
SCGB3A2	0.630742	2.74135	3.04199	0.90117	0.367498	NA
PGC	0.630742	2.74135	3.04199	0.90117	0.367498	NA
GSTA3	0.630742	2.74135	3.04199	0.90117	0.367498	NA
CYP11B2	0.630742	2.74135	3.04199	0.90117	0.367498	NA
SPATA31A6	0.630742	2.74135	3.04199	0.90117	0.367498	NA
GAL3ST3	0.630742	2.74135	3.04199	0.90117	0.367498	NA
ACRV1	0.630742	2.74135	3.04199	0.90117	0.367498	NA
GJB6	0.630742	2.74135	3.04199	0.90117	0.367498	NA
CORO2B	0.630742	2.74135	3.04199	0.90117	0.367498	NA
TMC3	0.630742	2.74135	3.04199	0.90117	0.367498	NA
KIR2DL1	0.630742	2.74135	3.04199	0.90117	0.367498	NA
CADPS	1.37738	2.73754	2.826	0.968698	0.332696	NA
ROR2	1.37738	2.73754	2.826	0.968698	0.332696	NA
GOLGA6L6	1.39606	2.73719	2.81789	0.971361	0.331369	NA
MYBPHL	0.627568	2.73434	3.04416	0.898223	0.369067	NA
SCN7A	0.627568	2.73434	3.04416	0.898223	0.369067	NA
MROH2A	0.627568	2.73434	3.04416	0.898223	0.369067	NA
COL6A6	0.627568	2.73434	3.04416	0.898223	0.369067	NA
ADAD1	0.627568	2.73434	3.04416	0.898223	0.369067	NA
MAP3K15	0.627568	2.73434	3.04416	0.898223	0.369067	NA
LRRC19	0.627568	2.73434	3.04416	0.898223	0.369067	NA
OR8J1	0.627568	2.73434	3.04416	0.898223	0.369067	NA
HRASLS5	0.627568	2.73434	3.04416	0.898223	0.369067	NA
CPXM2	0.627568	2.73434	3.04416	0.898223	0.369067	NA
OR6C75	0.627568	2.73434	3.04416	0.898223	0.369067	NA
ATP8A2	0.627568	2.73434	3.04416	0.898223	0.369067	NA
HCN4	0.627568	2.73434	3.04416	0.898223	0.369067	NA
MYH8	0.627568	2.73434	3.04416	0.898223	0.369067	NA
NOS2	0.627568	2.73434	3.04416	0.898223	0.369067	NA
SPIB	0.627568	2.73434	3.04416	0.898223	0.369067	NA
TTLL9	1.36085	2.73423	1.79827	1.52048	0.128392	NA
CNDP1	3.75671	2.73332	1.15187	2.37294	0.0176474	0.0505416
PLEKHD1	3.92426	2.72665	1.32966	2.05064	0.0403021	0.0976746
GABARAPL1	268.111	2.72548	0.208072	13.0987	3.35e-39	5.16e-37
TSPAN33	2.43211	2.72131	1.53533	1.77246	0.076319	NA
SLC1A2	2.44163	2.71994	1.42852	1.90403	0.0569067	NA
PALM3	67.5248	2.71434	0.408979	6.63687	3.2e-11	6.09e-10
CHRNA9	7.29754	2.70689	0.857857	3.15542	0.0016027	0.00678971
TNFSF11	3.77959	2.70231	1.10859	2.43762	0.0147844	0.043947
CCDC187	24.539	2.69959	0.500211	5.3969	6.78e-08	7.76e-07
RNU6.242P	0.562852	2.67116	3.02957	0.881693	0.377943	NA
PIK3IP1	88.1833	2.66802	0.283386	9.4148	4.74e-21	2.47e-19
TNNI3K	0.559677	2.66632	2.95527	0.902224	0.366938	NA
SLC7A10	0.559677	2.66632	2.95527	0.902224	0.366938	NA
pRNA.5	0.559677	2.66632	2.95527	0.902224	0.366938	NA
pRNA.6	0.559677	2.66632	2.95527	0.902224	0.366938	NA
pRNA.7	0.559677	2.66632	2.95527	0.902224	0.366938	NA
DLEC1	4.90308	2.66384	1.15954	2.29732	0.0216003	0.0595862
RP11.451G4.2	1.31267	2.66259	2.13889	1.24485	0.213188	NA
EPHA8	1.32563	2.66235	2.13477	1.24713	0.212348	NA
MMD2	0.566026	2.6615	3.98642	0.667641	0.504363	NA
RNU6.98P	0.566026	2.6615	3.98642	0.667641	0.504363	NA
RASAL3	0.566026	2.6615	3.98642	0.667641	0.504363	NA
ATOH1	7.04086	2.65841	0.842743	3.15448	0.00160787	0.00680704
SULT1E1	23.9285	2.65469	0.458244	5.79318	6.91e-09	9.31e-08
SLC8A2	25.4719	2.65347	0.455344	5.8274	5.63e-09	7.67e-08
COL4A1	1.25774	2.64506	1.87553	1.4103	0.15845	NA
WNT4	1.24478	2.64497	1.87846	1.40805	0.159116	NA
FRRS1L	1.24478	2.64497	1.87846	1.40805	0.159116	NA
GSTM4	12.0647	2.64348	0.649004	4.07314	4.64e-05	0.000305554
MUC3A	2.45458	2.63765	1.8076	1.4592	0.14451	NA
THSD7A	71.8985	2.63587	0.509823	5.17016	2.34e-07	2.46e-06
SPDYE5	1.30632	2.63107	1.84239	1.42807	0.153271	NA
TMEM151A	1.32499	2.63063	1.83853	1.43083	0.152479	NA
COL5A3	1.32499	2.63063	1.83853	1.43083	0.152479	NA
PSD2	3.46999	2.62667	1.28416	2.04543	0.0408125	0.0987334
ASS1	326.377	2.62649	0.293285	8.95542	3.38e-19	1.52e-17
TMEM86A	9.53433	2.6256	0.705815	3.71995	0.000199262	0.00110525
SPATA18	9.38682	2.6106	0.73178	3.56746	0.000360455	0.00185085
ADGRB1	3.4034	2.60687	1.25869	2.0711	0.0383493	0.0940466
CFAP73	7.05471	2.60686	0.839442	3.10547	0.0018998	0.00785453
KPNA7	68.6092	2.60633	0.291323	8.94651	3.67e-19	1.65e-17
SULT1A2	4.61893	2.60458	1.02763	2.53455	0.0112592	0.0351077
MORN5	3.61492	2.60359	1.21479	2.14324	0.0320939	0.0813887
MUC15	44.7194	2.5985	0.37403	6.9473	3.72e-12	8.04e-11
SLC44A4	111.634	2.59365	0.251136	10.3277	5.28e-25	3.61e-23
MKRN2OS	24.8572	2.58828	0.603643	4.28776	1.8e-05	0.000132351
RP11.347C12.3	5.95394	2.5881	0.95462	2.71113	0.00670535	0.0228312
PAX6	1.27427	2.58638	2.29467	1.12712	0.25969	NA
RGS16	1.28724	2.58601	2.29042	1.12906	0.258873	NA
FGB	1.28724	2.58601	2.29042	1.12906	0.258873	NA
SLC5A10	1.29295	2.58585	2.28856	1.1299	0.258517	NA
PTPRQ	1.2711	2.58232	2.29451	1.12543	0.260406	NA
TMPRSS7	2.33494	2.57764	1.37539	1.87411	0.0609153	NA
COLCA2	23.9623	2.57465	0.460338	5.59296	2.23e-08	2.78e-07
FSD2	2.25435	2.56894	1.50123	1.71122	0.0870406	NA
CSPG4	33.9437	2.56725	0.389219	6.5959	4.23e-11	7.86e-10
RORC	84.6784	2.56493	0.34771	7.37663	1.62e-13	4.14e-12
SEPP1	229.424	2.55908	0.196638	13.0142	1.02e-38	1.5e-36
YPEL2	82.5067	2.55592	0.337631	7.57017	3.73e-14	1.01e-12
KLHL41	21.0494	2.54037	0.594426	4.27366	1.92e-05	0.000139709
DDIT4L	34.498	2.54015	0.391891	6.48178	9.06e-11	1.61e-09
VWA5B2	1.19686	2.53783	2.1584	1.1758	0.239677	NA
CA5A	1.20321	2.53105	1.77939	1.42242	0.154904	NA
CYP46A1	1.22188	2.53081	1.77535	1.42553	0.154005	NA
CHRNA3	1.14828	2.52939	2.07023	1.2218	0.221785	NA
SNTN	9.95054	2.52913	0.895832	2.82322	0.00475441	0.0171923
LINC00854	2.21977	2.5277	1.48611	1.70089	0.0889639	NA
EXOC3L4	19.3266	2.52769	0.611274	4.13511	3.55e-05	0.000240564
SLC28A1	7.79129	2.52666	0.841273	3.00337	0.00267004	0.0104893
IGFALS	1.14511	2.52572	2.06992	1.2202	0.222387	NA
B3GALT4	72.8553	2.52313	0.361483	6.97992	2.95e-12	6.47e-11
SLC1A7	0.527631	2.51983	3.13068	0.804881	0.420888	NA
C1orf87	0.527631	2.51983	3.13068	0.804881	0.420888	NA
FLG	0.527631	2.51983	3.13068	0.804881	0.420888	NA
FRG2C	0.527631	2.51983	3.13068	0.804881	0.420888	NA
KY	0.527631	2.51983	3.13068	0.804881	0.420888	NA
NUTM2G	0.527631	2.51983	3.13068	0.804881	0.420888	NA
TUNAR	0.527631	2.51983	3.13068	0.804881	0.420888	NA
FOXL1	0.527631	2.51983	3.13068	0.804881	0.420888	NA
WFIKKN1	27.9236	2.51854	0.444311	5.66842	1.44e-08	1.84e-07
METRNL	376.85	2.51823	0.292089	8.62145	6.61e-18	2.65e-16
RTN4RL2	3.48638	2.51793	1.23472	2.03928	0.0414225	0.0997592
NR2E1	2.29972	2.51512	1.40963	1.78425	0.0743837	NA
KLRC2	13.5925	2.51255	0.81646	3.07737	0.00208838	0.00851868
LTC4S	9.0987	2.51106	0.852768	2.9446	0.00323376	0.0123494
POU2F3	1.13876	2.50829	2.23256	1.12351	0.261223	NA
AGT	41.1597	2.50614	0.37777	6.63406	3.27e-11	6.2e-10
FAM3D	3.43566	2.50477	1.27067	1.97122	0.0486993	0.112955
ABCG5	0.521282	2.50383	3.13687	0.798194	0.424758	NA
HTR2B	0.521282	2.50383	3.13687	0.798194	0.424758	NA
CHRND	0.521282	2.50383	3.13687	0.798194	0.424758	NA
GRM2	0.521282	2.50383	3.13687	0.798194	0.424758	NA
DMRTC1	0.521282	2.50383	3.13687	0.798194	0.424758	NA
HSD17B3	0.521282	2.50383	3.13687	0.798194	0.424758	NA
LAYN	0.521282	2.50383	3.13687	0.798194	0.424758	NA
CYP4F2	0.521282	2.50383	3.13687	0.798194	0.424758	NA
MMEL1	0.524457	2.5005	2.47638	1.00974	0.312621	NA
DLGAP3	0.524457	2.5005	2.47638	1.00974	0.312621	NA
CYP4A22	0.524457	2.5005	2.47638	1.00974	0.312621	NA
FAM159A	0.524457	2.5005	2.47638	1.00974	0.312621	NA
NHLH2	0.524457	2.5005	2.47638	1.00974	0.312621	NA
TNFAIP6	0.524457	2.5005	2.47638	1.00974	0.312621	NA
ZDHHC19	0.524457	2.5005	2.47638	1.00974	0.312621	NA
TMEM196	0.524457	2.5005	2.47638	1.00974	0.312621	NA
KBTBD11	0.524457	2.5005	2.47638	1.00974	0.312621	NA
MTMR7	0.524457	2.5005	2.47638	1.00974	0.312621	NA
ART5	0.524457	2.5005	2.47638	1.00974	0.312621	NA
KCNC2	0.524457	2.5005	2.47638	1.00974	0.312621	NA
TESC	0.524457	2.5005	2.47638	1.00974	0.312621	NA
SOX8	0.524457	2.5005	2.47638	1.00974	0.312621	NA
LILRB5	0.524457	2.5005	2.47638	1.00974	0.312621	NA
CACNG2	0.524457	2.5005	2.47638	1.00974	0.312621	NA
NTF4	13.2392	2.49604	0.631476	3.9527	7.73e-05	0.000478263
CLEC7A	41.6897	2.49526	0.367126	6.79674	1.07e-11	2.17e-10
C1QL4	4.49672	2.49525	1.16107	2.14909	0.0316272	0.0804445
IL21R	3.3107	2.48296	1.27197	1.95206	0.0509309	0.116676
ACSS1	339.904	2.47839	0.238089	10.4095	2.24e-25	1.58e-23
EPX	1.17116	2.4578	2.2073	1.11348	0.265501	NA
GIP	2.20997	2.45778	1.80543	1.36133	0.173411	NA
HRG	2.21722	2.45633	2.03654	1.20613	0.227768	NA
AKR1C2	29.1219	2.45507	0.431381	5.69119	1.26e-08	1.62e-07
RENBP	99.7665	2.44973	0.352972	6.94029	3.91e-12	8.44e-11
TSPAN18	1.17778	2.44883	2.20192	1.11214	0.266079	NA
ARRDC5	1.18349	2.44867	2.19981	1.11313	0.265653	NA
GATSL2	928.642	2.44665	0.183857	13.3074	2.1e-40	3.56e-38
EXD1	2.20743	2.44585	1.62286	1.50713	0.131779	NA
C11orf96	6.32189	2.44576	0.970817	2.51929	0.0117593	0.0364196
TCF24	1.10327	2.43887	1.89671	1.28585	0.198497	NA
MSTN	1.11877	2.43719	1.81452	1.34316	0.179222	NA
AC068533.7	1.10009	2.43706	1.81923	1.33961	0.180373	NA
KCNJ16	1.10009	2.43706	1.81923	1.33961	0.180373	NA
SNORD71	1.09692	2.43346	1.81874	1.33799	0.1809	NA
FSTL4	35.9959	2.43218	0.396056	6.14101	8.2e-10	1.26e-08
SLC6A1	1.18095	2.42696	1.94132	1.25016	0.211241	NA
MYO1G	3.07778	2.42681	1.17054	2.07324	0.0381499	0.0936261
CCDC83	1.18666	2.42678	1.93992	1.25097	0.210946	NA
PCSK4	17.8511	2.41943	0.500002	4.83884	1.31e-06	1.2e-05
FGD2	59.6884	2.41881	0.33073	7.31354	2.6e-13	6.45e-12
GJC3	2.13954	2.41875	1.44017	1.67949	0.0930557	NA
X43534	33.4277	2.41674	0.419392	5.76248	8.29e-09	1.1e-07
JAKMIP3	3.22245	2.41101	1.24854	1.93106	0.0534758	0.121111
SFTPD	4.16236	2.40701	1.10167	2.18488	0.0288979	0.0751849
CXCL5	1.13276	2.4066	2.89651	0.83086	0.406053	NA
ITIH3	1.14573	2.40623	2.88907	0.832873	0.404916	NA
TFAP2B	1.14573	2.40623	2.88907	0.832873	0.404916	NA
CSMD2	1.15144	2.40607	2.88583	0.833753	0.40442	NA
CPB1	1.15144	2.40607	2.88583	0.833753	0.40442	NA
SLC13A4	1.15144	2.40607	2.88583	0.833753	0.40442	NA
NKAIN4	4.26888	2.39343	1.12341	2.13051	0.0331296	0.0835216
ADM2	245.751	2.38944	0.179165	13.3366	1.42e-40	2.44e-38
SCARA5	8.10515	2.38761	0.74608	3.20021	0.00137328	0.00592422
SNAP91	5.0692	2.38176	0.909307	2.61931	0.00881081	0.0286474
C16orf89	7.11375	2.37899	0.79381	2.99693	0.00272712	0.0106823
VMO1	4.31959	2.37663	1.40797	1.68798	0.0914142	0.184008
SMIM1	35.0698	2.37441	0.506173	4.69091	2.72e-06	2.36e-05
YPEL1	92.9756	2.37362	0.245305	9.67618	3.81e-22	2.18e-20
GRID2IP	5.1668	2.37271	1.01655	2.33407	0.0195918	0.0551449
PRDM16	0.489236	2.37095	4.00385	0.592168	0.553738	NA
PRAMEF10	0.489236	2.37095	4.00385	0.592168	0.553738	NA
PRAMEF14	0.489236	2.37095	4.00385	0.592168	0.553738	NA
ZNF683	0.489236	2.37095	4.00385	0.592168	0.553738	NA
C1orf94	0.489236	2.37095	4.00385	0.592168	0.553738	NA
TAL1	0.489236	2.37095	4.00385	0.592168	0.553738	NA
DAB1	0.489236	2.37095	4.00385	0.592168	0.553738	NA
CACHD1	0.489236	2.37095	4.00385	0.592168	0.553738	NA
PLPPR4	0.489236	2.37095	4.00385	0.592168	0.553738	NA
PGLYRP4	0.489236	2.37095	4.00385	0.592168	0.553738	NA
ANGPTL1	0.489236	2.37095	4.00385	0.592168	0.553738	NA
CACNA1S	0.489236	2.37095	4.00385	0.592168	0.553738	NA
OR2T5	0.489236	2.37095	4.00385	0.592168	0.553738	NA
OR2T29	0.489236	2.37095	4.00385	0.592168	0.553738	NA
ANTXR1	0.489236	2.37095	4.00385	0.592168	0.553738	NA
SLC9A4	0.489236	2.37095	4.00385	0.592168	0.553738	NA
DPP10	0.489236	2.37095	4.00385	0.592168	0.553738	NA
SCTR	0.489236	2.37095	4.00385	0.592168	0.553738	NA
AMER3	0.489236	2.37095	4.00385	0.592168	0.553738	NA
EVX2	0.489236	2.37095	4.00385	0.592168	0.553738	NA
CNTN6	0.489236	2.37095	4.00385	0.592168	0.553738	NA
CNTN4	0.489236	2.37095	4.00385	0.592168	0.553738	NA
FANCD2OS	0.489236	2.37095	4.00385	0.592168	0.553738	NA
LRTM1	0.489236	2.37095	4.00385	0.592168	0.553738	NA
FAM19A4	0.489236	2.37095	4.00385	0.592168	0.553738	NA
GPR27	0.489236	2.37095	4.00385	0.592168	0.553738	NA
CNTN3	0.489236	2.37095	4.00385	0.592168	0.553738	NA
OR5H14	0.489236	2.37095	4.00385	0.592168	0.553738	NA
GCSAM	0.489236	2.37095	4.00385	0.592168	0.553738	NA
C3orf70	0.489236	2.37095	4.00385	0.592168	0.553738	NA
LGI2	0.489236	2.37095	4.00385	0.592168	0.553738	NA
RNU6.660P	0.489236	2.37095	4.00385	0.592168	0.553738	NA
CDH10	0.489236	2.37095	4.00385	0.592168	0.553738	NA
CKMT2	0.489236	2.37095	4.00385	0.592168	0.553738	NA
RP11.119J18.1	0.489236	2.37095	4.00385	0.592168	0.553738	NA
SLC17A2	0.489236	2.37095	4.00385	0.592168	0.553738	NA
C6orf10	0.489236	2.37095	4.00385	0.592168	0.553738	NA
SNORA8.1	0.489236	2.37095	4.00385	0.592168	0.553738	NA
CHN2	0.489236	2.37095	4.00385	0.592168	0.553738	NA
NME8	0.489236	2.37095	4.00385	0.592168	0.553738	NA
AEBP1	0.489236	2.37095	4.00385	0.592168	0.553738	NA
ZNF735	0.489236	2.37095	4.00385	0.592168	0.553738	NA
WEE2	0.489236	2.37095	4.00385	0.592168	0.553738	NA
TRPV6	0.489236	2.37095	4.00385	0.592168	0.553738	NA
TLR8	0.489236	2.37095	4.00385	0.592168	0.553738	NA
TSPAN7	0.489236	2.37095	4.00385	0.592168	0.553738	NA
SHROOM4	0.489236	2.37095	4.00385	0.592168	0.553738	NA
CT47B1	0.489236	2.37095	4.00385	0.592168	0.553738	NA
CT47A2	0.489236	2.37095	4.00385	0.592168	0.553738	NA
CT47A1	0.489236	2.37095	4.00385	0.592168	0.553738	NA
PNMA3	0.489236	2.37095	4.00385	0.592168	0.553738	NA
DLGAP2	0.489236	2.37095	4.00385	0.592168	0.553738	NA
SGCZ	0.489236	2.37095	4.00385	0.592168	0.553738	NA
DKK4	0.489236	2.37095	4.00385	0.592168	0.553738	NA
PREX2	0.489236	2.37095	4.00385	0.592168	0.553738	NA
IFNA8	0.489236	2.37095	4.00385	0.592168	0.553738	NA
FAM205A	0.489236	2.37095	4.00385	0.592168	0.553738	NA
OR1Q1	0.489236	2.37095	4.00385	0.592168	0.553738	NA
OBP2B	0.489236	2.37095	4.00385	0.592168	0.553738	NA
OLFM1	0.489236	2.37095	4.00385	0.592168	0.553738	NA
OR51G2	0.489236	2.37095	4.00385	0.592168	0.553738	NA
OR10A2	0.489236	2.37095	4.00385	0.592168	0.553738	NA
CALCB	0.489236	2.37095	4.00385	0.592168	0.553738	NA
SAA4	0.489236	2.37095	4.00385	0.592168	0.553738	NA
OR4C16	0.489236	2.37095	4.00385	0.592168	0.553738	NA
OR5AS1	0.489236	2.37095	4.00385	0.592168	0.553738	NA
OR5AR1	0.489236	2.37095	4.00385	0.592168	0.553738	NA
MS4A4A	0.489236	2.37095	4.00385	0.592168	0.553738	NA
RNU6.933P	0.489236	2.37095	4.00385	0.592168	0.553738	NA
PDZD3	0.489236	2.37095	4.00385	0.592168	0.553738	NA
OR10G4	0.489236	2.37095	4.00385	0.592168	0.553738	NA
ITGA8	0.489236	2.37095	4.00385	0.592168	0.553738	NA
CACNB2	0.489236	2.37095	4.00385	0.592168	0.553738	NA
CXCL12	0.489236	2.37095	4.00385	0.592168	0.553738	NA
NRG3	0.489236	2.37095	4.00385	0.592168	0.553738	NA
C10orf99	0.489236	2.37095	4.00385	0.592168	0.553738	NA
LIPN	0.489236	2.37095	4.00385	0.592168	0.553738	NA
LRTM2	0.489236	2.37095	4.00385	0.592168	0.553738	NA
MFAP5	0.489236	2.37095	4.00385	0.592168	0.553738	NA
A2M	0.489236	2.37095	4.00385	0.592168	0.553738	NA
SLCO1C1	0.489236	2.37095	4.00385	0.592168	0.553738	NA
HOXC6	0.489236	2.37095	4.00385	0.592168	0.553738	NA
FZD10	0.489236	2.37095	4.00385	0.592168	0.553738	NA
RNU6.1077P	0.489236	2.37095	4.00385	0.592168	0.553738	NA
FLT1	0.489236	2.37095	4.00385	0.592168	0.553738	NA
RXFP2	0.489236	2.37095	4.00385	0.592168	0.553738	NA
CCNA1	0.489236	2.37095	4.00385	0.592168	0.553738	NA
OR11H6	0.489236	2.37095	4.00385	0.592168	0.553738	NA
POTEB2	0.489236	2.37095	4.00385	0.592168	0.553738	NA
GABRG3	0.489236	2.37095	4.00385	0.592168	0.553738	NA
UMOD	0.489236	2.37095	4.00385	0.592168	0.553738	NA
SCNN1B	0.489236	2.37095	4.00385	0.592168	0.553738	NA
IRF8	0.489236	2.37095	4.00385	0.592168	0.553738	NA
ASPA	0.489236	2.37095	4.00385	0.592168	0.553738	NA
MYH4	0.489236	2.37095	4.00385	0.592168	0.553738	NA
MYH1	0.489236	2.37095	4.00385	0.592168	0.553738	NA
CCL3L3	0.489236	2.37095	4.00385	0.592168	0.553738	NA
KRT12	0.489236	2.37095	4.00385	0.592168	0.553738	NA
KRTAP1.1	0.489236	2.37095	4.00385	0.592168	0.553738	NA
KRTAP9.6	0.489236	2.37095	4.00385	0.592168	0.553738	NA
SOST	0.489236	2.37095	4.00385	0.592168	0.553738	NA
SKAP1	0.489236	2.37095	4.00385	0.592168	0.553738	NA
KATNAL2	0.489236	2.37095	4.00385	0.592168	0.553738	NA
DCC	0.489236	2.37095	4.00385	0.592168	0.553738	NA
CDH20	0.489236	2.37095	4.00385	0.592168	0.553738	NA
OXT	0.489236	2.37095	4.00385	0.592168	0.553738	NA
LINGO3	0.489236	2.37095	4.00385	0.592168	0.553738	NA
ACTL9	0.489236	2.37095	4.00385	0.592168	0.553738	NA
CYP2B6	0.489236	2.37095	4.00385	0.592168	0.553738	NA
CYP2A13	0.489236	2.37095	4.00385	0.592168	0.553738	NA
PSG11	0.489236	2.37095	4.00385	0.592168	0.553738	NA
LLNLF.187D8.1	0.489236	2.37095	4.00385	0.592168	0.553738	NA
KLK15	0.489236	2.37095	4.00385	0.592168	0.553738	NA
LILRA6	0.489236	2.37095	4.00385	0.592168	0.553738	NA
CDY2B	0.489236	2.37095	4.00385	0.592168	0.553738	NA
CDY2A	0.489236	2.37095	4.00385	0.592168	0.553738	NA
LRRC74B	0.489236	2.37095	4.00385	0.592168	0.553738	NA
SLC5A1	0.489236	2.37095	4.00385	0.592168	0.553738	NA
TEX33	0.489236	2.37095	4.00385	0.592168	0.553738	NA
TFF1	0.489236	2.37095	4.00385	0.592168	0.553738	NA
PCBP3	0.489236	2.37095	4.00385	0.592168	0.553738	NA
ID2	334.792	2.36217	0.173098	13.6464	2.12e-42	4.01e-40
PODNL1	11.1423	2.36143	0.764714	3.08799	0.00201517	0.00826023
HHIPL2	10.2246	2.35293	0.657621	3.57794	0.000346317	0.00178922
RHBDL1	40.5813	2.34484	0.481322	4.87167	1.11e-06	1.03e-05
SLC6A9	242.048	2.34397	0.210677	11.1259	9.38e-29	8.23e-27
SMIM14	2026.87	2.34182	0.0961869	24.3466	6.3e-131	1.69e-127
S1PR4	14.2941	2.3394	0.673208	3.475	0.000510847	0.002518
TM7SF2	295.741	2.3369	0.314401	7.43286	1.06e-13	2.79e-12
HEY2	1.98189	2.33677	1.66947	1.39971	0.1616	NA
CFAP221	3.01687	2.33605	1.16085	2.01236	0.0441816	0.104527
CYTIP	1.06805	2.33118	2.20334	1.05802	0.290047	NA
FBLN5	1.08101	2.33094	2.19768	1.06064	0.288855	NA
CLIC3	75.9942	2.3292	0.435496	5.34839	8.87e-08	9.95e-07
PLEKHF1	250.912	2.3286	0.281404	8.27493	1.29e-16	4.47e-15
BECN2	3.97318	2.32712	1.07865	2.15743	0.0309722	0.0792293
GAL3ST2	1.84611	2.31816	1.89286	1.22469	0.220693	NA
GBP2	259.783	2.3171	0.252795	9.16593	4.91e-20	2.36e-18
DLGAP1	4.87467	2.31653	0.998113	2.3209	0.020292	0.0567583
CHIA	1.01566	2.31179	2.14619	1.07716	0.281408	NA
SLC38A3	1.00995	2.31163	2.1488	1.07578	0.282027	NA
MMP19	1.00995	2.31163	2.1488	1.07578	0.282027	NA
MB	248.378	2.31019	0.351287	6.57636	4.82e-11	8.86e-10
SMIM5	15.9336	2.30922	0.567583	4.06852	4.73e-05	0.000311058
SULT1C2	1.07784	2.30798	1.8794	1.22804	0.219431	NA
SIMC1	1.07784	2.30798	1.8794	1.22804	0.219431	NA
KLHDC7B	1.07784	2.30798	1.8794	1.22804	0.219431	NA
LCN12	2.95662	2.30488	1.22399	1.88308	0.0596894	0.132127
RBMY1F	1.0617	2.30407	1.88239	1.22402	0.220946	NA
NLRP12	15.5862	2.30393	0.595933	3.86609	0.000110596	0.000657791
PLA2G2F	1.08038	2.30368	1.87735	1.22709	0.219789	NA
CTCFL	1.08038	2.30368	1.87735	1.22709	0.219789	NA
KLK8	26.5129	2.30177	0.417916	5.50773	3.63e-08	4.36e-07
TPPP	53.2231	2.29963	0.373424	6.15823	7.36e-10	1.15e-08
WBSCR28	9.92248	2.29669	0.927381	2.47654	0.0132663	0.0402733
ELN	2.08777	2.29573	1.704	1.34726	0.177896	NA
CLDN3	1515.32	2.29493	0.324572	7.07062	1.54e-12	3.54e-11
COL1A2	2.00121	2.29461	1.48749	1.54261	0.122926	NA
MROH7	2.90677	2.28813	1.2255	1.8671	0.0618873	0.13587
C2orf73	4.91205	2.28674	0.953377	2.39857	0.0164594	0.0478444
YPEL3	202.864	2.28309	0.256936	8.88584	6.34e-19	2.84e-17
PANX2	52.1902	2.28172	0.304545	7.49222	6.77e-14	1.81e-12
SLC22A2	2.93499	2.27903	2.21391	1.02941	0.303285	0.444213
PLIN5	2.99715	2.27182	1.22699	1.85154	0.0640918	0.139795
FAM178B	75.3706	2.26946	0.351263	6.46087	1.04e-10	1.84e-09
CXCR4	30.9162	2.2603	0.47932	4.71563	2.41e-06	2.11e-05
ABAT	13.2656	2.25804	0.600542	3.76	0.000169914	0.000960744
ALPI	0.421345	2.25787	3.2672	0.691071	0.489521	NA
CRISP1	0.421345	2.25787	3.2672	0.691071	0.489521	NA
CALCR	0.421345	2.25787	3.2672	0.691071	0.489521	NA
TUBA3C	0.421345	2.25787	3.2672	0.691071	0.489521	NA
MEDAG	0.421345	2.25787	3.2672	0.691071	0.489521	NA
RASSF2	0.421345	2.25787	3.2672	0.691071	0.489521	NA
TP53TG5	0.421345	2.25787	3.2672	0.691071	0.489521	NA
ELAVL3	0.421345	2.25787	3.2672	0.691071	0.489521	NA
CALR3	0.421345	2.25787	3.2672	0.691071	0.489521	NA
SSTR3	0.421345	2.25787	3.2672	0.691071	0.489521	NA
NOS3	428.932	2.25702	0.150751	14.9719	1.12e-50	3.2e-48
CNR2	0.42452	2.25278	4.01197	0.561516	0.574446	NA
HOXD12	0.42452	2.25278	4.01197	0.561516	0.574446	NA
FAIM2	0.42452	2.25278	4.01197	0.561516	0.574446	NA
HS3ST4	0.42452	2.25278	4.01197	0.561516	0.574446	NA
RP11.235E17.2	0.42452	2.25278	4.01197	0.561516	0.574446	NA
RIMS4	0.42452	2.25278	4.01197	0.561516	0.574446	NA
LIPI	0.42452	2.25278	4.01197	0.561516	0.574446	NA
KCNE2	0.42452	2.25278	4.01197	0.561516	0.574446	NA
KLHL24	684.65	2.25004	0.273118	8.23837	1.75e-16	6.02e-15
MUSTN1	0.418171	2.24857	3.2721	0.687196	0.491959	NA
KNG1	0.418171	2.24857	3.2721	0.687196	0.491959	NA
MMRN1	0.418171	2.24857	3.2721	0.687196	0.491959	NA
TACR3	0.418171	2.24857	3.2721	0.687196	0.491959	NA
STMND1	0.418171	2.24857	3.2721	0.687196	0.491959	NA
TCEAL9	0.418171	2.24857	3.2721	0.687196	0.491959	NA
KCNA4	0.418171	2.24857	3.2721	0.687196	0.491959	NA
LIPF	0.418171	2.24857	3.2721	0.687196	0.491959	NA
RP11.411B6.6	0.418171	2.24857	3.2721	0.687196	0.491959	NA
CYP2F1	0.418171	2.24857	3.2721	0.687196	0.491959	NA
PCK2	391.298	2.2465	0.243103	9.24093	2.44e-20	1.21e-18
AKR1C3	85.094	2.24406	0.358497	6.25962	3.86e-10	6.31e-09
PCK1	1.97895	2.23851	1.75816	1.27321	0.202942	NA
DNAJC12	76.6061	2.23832	0.307409	7.28123	3.31e-13	8.11e-12
TPPP3	219.039	2.22789	0.347022	6.42003	1.36e-10	2.36e-09
TEX38	0.414996	2.2235	4.01408	0.553926	0.57963	NA
SPP2	0.414996	2.2235	4.01408	0.553926	0.57963	NA
SNORA51.2	0.414996	2.2235	4.01408	0.553926	0.57963	NA
VSIG8	1.02965	2.22161	2.33705	0.950603	0.341806	NA
KCNC1	1.02965	2.22161	2.33705	0.950603	0.341806	NA
SLC12A1	1.02965	2.22161	2.33705	0.950603	0.341806	NA
GNG3	1.04262	2.22108	2.33134	0.952704	0.34074	NA
NOS1	1.04262	2.22108	2.33134	0.952704	0.34074	NA
ITGA9	1.04833	2.22085	2.32886	0.953621	0.340276	NA
LFNG	602.155	2.22023	0.156359	14.1996	9.21e-46	2.09e-43
GNMT	2.75293	2.21684	1.21122	1.83026	0.0672111	0.145112
TMEM88B	1.02648	2.2165	2.33696	0.948456	0.342898	NA
CDHR5	1.02648	2.2165	2.33696	0.948456	0.342898	NA
HTR3A	1.02648	2.2165	2.33696	0.948456	0.342898	NA
SYNGR4	18.4124	2.21602	0.666058	3.32706	0.000877667	0.00404233
RNU6.1111P	1.03944	2.21598	2.33123	0.950561	0.341827	NA
ERICH5	1.04516	2.21575	2.32873	0.951481	0.34136	NA
FSCN3	1.78519	2.20437	1.7036	1.29395	0.195683	NA
TSPAN8	49.5131	2.20383	0.485017	4.54382	5.52e-06	4.5e-05
REEP6	183.216	2.20269	0.268367	8.20776	2.25e-16	7.63e-15
SCX	24.8403	2.20173	0.700892	3.14133	0.00168184	0.00707557
RTN2	209.809	2.2011	0.3609	6.09892	1.07e-09	1.61e-08
DOK5	0.961763	2.19614	1.92818	1.13897	0.254714	NA
ABHD4	646.975	2.19459	0.137452	15.9662	2.2e-57	8.18e-55
SLC35G5	0.977264	2.19243	1.86873	1.17322	0.240707	NA
PNMAL2	0.977264	2.19243	1.86873	1.17322	0.240707	NA
GLRA3	2.8395	2.19172	1.26226	1.73635	0.0825023	0.169944
RHBG	3.75716	2.19044	1.08074	2.02681	0.0426821	0.101903
SERPING1	0.968378	2.18754	1.92337	1.13735	0.255393	NA
CXCL13	0.955414	2.18749	1.92747	1.1349	0.256417	NA
RHBDL2	24.7209	2.18319	0.512373	4.26094	2.04e-05	0.000146866
COLEC10	6.15005	2.1821	0.950573	2.29557	0.0217007	0.059813
ODF3L2	7.37371	2.17349	0.907277	2.39562	0.0165921	0.048136
VIL1	3.52247	2.17059	1.27233	1.706	0.0880081	0.178424
CAPN9	46.8973	2.16788	0.313426	6.91672	4.62e-12	9.93e-11
NKPD1	15.3595	2.1623	0.51977	4.16011	3.18e-05	0.000218563
BEST1	51.8979	2.16113	0.519719	4.15827	3.21e-05	0.000219989
CA3	13.7403	2.16094	0.681867	3.16916	0.00152882	0.00651145
HSD17B14	106.982	2.15572	0.330815	6.51639	7.2e-11	1.3e-09
GDA	8.84577	2.15384	0.694629	3.10071	0.00193059	0.00796219
ADAM23	3.60801	2.15372	1.03104	2.08889	0.0367178	0.0907424
TNNC1	4.689	2.15275	1.0741	2.00424	0.0450442	0.106212
TTC39A	83.3382	2.15269	0.255087	8.43905	3.2e-17	1.17e-15
MGAM	1.86224	2.15028	1.56974	1.36983	0.170739	NA
CERS4	40.5804	2.14797	0.348945	6.15562	7.48e-10	1.17e-08
RNF103.CHMP3	28.4282	2.14536	0.406114	5.28265	1.27e-07	1.39e-06
GPRC6A	2.81788	2.14497	1.34729	1.59206	0.111371	0.213508
FAM25A	2.74364	2.13836	1.23139	1.73654	0.0824677	0.169944
SEC14L5	2.61524	2.13053	1.26663	1.68204	0.0925608	0.185787
IP6K3	2.54989	2.12868	1.326	1.60534	0.108419	0.208895
C17orf107	12.6284	2.12235	0.653831	3.24602	0.0011703	0.0051547
DSC3	2.67996	2.12126	1.28394	1.65214	0.0985058	0.194331
LURAP1L	213.4	2.12067	0.193034	10.986	4.46e-28	3.81e-26
PIFO	7.79613	2.11888	0.707304	2.99572	0.00273798	0.0107154
CHADL	8.95224	2.11589	0.710428	2.97834	0.00289819	0.0112766
COL6A5	1.78926	2.11397	2.3202	0.911112	0.362236	NA
GCNT3	27.3641	2.11381	0.423359	4.99296	5.95e-07	5.82e-06
VTRNA1.2	2.78266	2.11256	1.48065	1.42679	0.153642	0.269894
TNFRSF8	12.1261	2.11122	0.627458	3.36472	0.000766225	0.00359448
SCT	2.59655	2.10702	1.71688	1.22723	0.219735	0.351556
CCER2	4.43907	2.10576	1.39404	1.51055	0.130903	0.240531
FOXC2	4.38415	2.09698	0.933794	2.24566	0.0247259	0.0664977
CLEC18A	7.09448	2.09059	0.797883	2.62017	0.00878864	0.0285892
TCP11L2	168.879	2.08854	0.46464	4.49497	6.96e-06	5.57e-05
PRRG3	7.0304	2.08756	1.25672	1.66112	0.0966903	0.191683
TMEM125	208.918	2.08559	0.405931	5.13779	2.78e-07	2.88e-06
DYRK1B	387.323	2.08545	0.157117	13.2732	3.31e-40	5.55e-38
C17orf64	1.76547	2.08339	1.55555	1.33932	0.180465	NA
ARG2	38.2525	2.08226	0.384569	5.41452	6.15e-08	7.09e-07
BLNK	13.7867	2.08176	0.540857	3.84901	0.000118595	0.000699779
IGFBP5	4.21315	2.08155	0.960312	2.16757	0.0301911	0.077825
GPIHBP1	6.92157	2.08127	0.750211	2.77424	0.005533	0.0194773
CCDC8	3.60863	2.0811	1.19447	1.74227	0.0814606	0.168395
MYO15B	177.033	2.08006	0.182192	11.4169	3.44e-30	3.45e-28
CNGB3	1.70737	2.0798	1.51104	1.3764	0.168698	NA
KIAA1614	1.77273	2.0793	1.68838	1.23154	0.218122	NA
HID1	175.769	2.0723	0.186472	11.1132	1.08e-28	9.43e-27
N4BP3	17.4987	2.0688	0.552561	3.74402	0.000181097	0.00101414
KLHDC8B	263.508	2.06669	0.279067	7.4057	1.3e-13	3.38e-12
SEMA6C	56.3101	2.0661	0.333053	6.20352	5.52e-10	8.79e-09
ALX1	3.53439	2.06604	1.06989	1.93109	0.0534724	0.121111
FSTL5	0.939506	2.06595	2.26847	0.910724	0.362441	NA
LURAP1	0.945218	2.06577	2.26561	0.911793	0.361878	NA
CSF2RB	0.945218	2.06577	2.26561	0.911793	0.361878	NA
VSX1	61.6473	2.06507	0.322812	6.39713	1.58e-10	2.72e-09
NECTIN4	937.363	2.06102	0.173119	11.9052	1.11e-32	1.24e-30
RAB26	85.4198	2.05982	0.29431	6.99879	2.58e-12	5.7e-11
DMGDH	16.8672	2.05818	0.503269	4.08962	4.32e-05	0.000287023
ABCB4	0.938869	2.05493	2.26524	0.907157	0.364324	NA
PBXIP1	1969.25	2.05429	0.109148	18.8211	5.07e-79	3.24e-76
RNU6.638P	0.855477	2.05228	2.20612	0.930269	0.352232	NA
SNORA19.1	0.877328	2.05206	2.29317	0.894856	0.370864	NA
KRT16	18.77	2.05149	0.592333	3.46341	0.000533366	0.0026165
SMARCD3	15.4221	2.04933	0.549817	3.7273	0.000193545	0.00107532
GPR182	0.852302	2.04729	2.20613	0.928001	0.353407	NA
SFRP4	3.41985	2.04471	1.13084	1.80813	0.0705867	0.150822
BAIAP3	138.796	2.04383	0.231382	8.83314	1.02e-18	4.48e-17
PDPN	0.386124	2.04354	3.45493	0.591485	0.554195	NA
FGR	0.386124	2.04354	3.45493	0.591485	0.554195	NA
IL12RB2	0.386124	2.04354	3.45493	0.591485	0.554195	NA
AMPD1	0.386124	2.04354	3.45493	0.591485	0.554195	NA
RGS18	0.386124	2.04354	3.45493	0.591485	0.554195	NA
C1orf100	0.386124	2.04354	3.45493	0.591485	0.554195	NA
SLC9A2	0.386124	2.04354	3.45493	0.591485	0.554195	NA
GCG	0.386124	2.04354	3.45493	0.591485	0.554195	NA
ADCY5	0.386124	2.04354	3.45493	0.591485	0.554195	NA
PLSCR5	0.386124	2.04354	3.45493	0.591485	0.554195	NA
TM4SF19.TCTEX1D2	0.386124	2.04354	3.45493	0.591485	0.554195	NA
CPZ	0.386124	2.04354	3.45493	0.591485	0.554195	NA
GABRA4	0.386124	2.04354	3.45493	0.591485	0.554195	NA
IQGAP2	0.386124	2.04354	3.45493	0.591485	0.554195	NA
NIPAL4	0.386124	2.04354	3.45493	0.591485	0.554195	NA
GABRA1	0.386124	2.04354	3.45493	0.591485	0.554195	NA
SLC17A3	0.386124	2.04354	3.45493	0.591485	0.554195	NA
OR10C1	0.386124	2.04354	3.45493	0.591485	0.554195	NA
ADGB	0.386124	2.04354	3.45493	0.591485	0.554195	NA
PDE10A	0.386124	2.04354	3.45493	0.591485	0.554195	NA
PRRT4	0.386124	2.04354	3.45493	0.591485	0.554195	NA
ATP1B4	0.386124	2.04354	3.45493	0.591485	0.554195	NA
PNCK	0.386124	2.04354	3.45493	0.591485	0.554195	NA
XKR5	0.386124	2.04354	3.45493	0.591485	0.554195	NA
SLC46A2	0.386124	2.04354	3.45493	0.591485	0.554195	NA
NLRP10	0.386124	2.04354	3.45493	0.591485	0.554195	NA
NELL1	0.386124	2.04354	3.45493	0.591485	0.554195	NA
PTPN20	0.386124	2.04354	3.45493	0.591485	0.554195	NA
CLEC1A	0.386124	2.04354	3.45493	0.591485	0.554195	NA
GPRC5D	0.386124	2.04354	3.45493	0.591485	0.554195	NA
PRPH	0.386124	2.04354	3.45493	0.591485	0.554195	NA
RPH3A	0.386124	2.04354	3.45493	0.591485	0.554195	NA
ADGRD1	0.386124	2.04354	3.45493	0.591485	0.554195	NA
CCDC70	0.386124	2.04354	3.45493	0.591485	0.554195	NA
CERS3	0.386124	2.04354	3.45493	0.591485	0.554195	NA
DPEP3	0.386124	2.04354	3.45493	0.591485	0.554195	NA
RP11.77K12.1	0.386124	2.04354	3.45493	0.591485	0.554195	NA
ARL5C	0.386124	2.04354	3.45493	0.591485	0.554195	NA
SLC4A1	0.386124	2.04354	3.45493	0.591485	0.554195	NA
SIRPB1	0.386124	2.04354	3.45493	0.591485	0.554195	NA
CPXM1	0.386124	2.04354	3.45493	0.591485	0.554195	NA
PRSS57	0.386124	2.04354	3.45493	0.591485	0.554195	NA
RNU6.123P	0.386124	2.04354	3.45493	0.591485	0.554195	NA
DSCAM	0.386124	2.04354	3.45493	0.591485	0.554195	NA
ELF3	2019.23	2.04331	0.126917	16.0996	2.57e-58	1.08e-55
RAB11FIP4	782.293	2.04274	0.207996	9.82104	9.14e-23	5.42e-21
BCO1	10.3806	2.03956	0.837218	2.43612	0.0148459	0.0441004
DNAH8	0.923367	2.03736	1.98825	1.0247	0.305504	NA
TLR7	0.936332	2.0369	1.98392	1.0267	0.30456	NA
KLK4	0.936332	2.0369	1.98392	1.0267	0.30456	NA
CAMKV	0.942044	2.03669	1.98204	1.02757	0.30415	NA
SYNPO2L	0.942044	2.03669	1.98204	1.02757	0.30415	NA
JDP2	168.954	2.03363	0.233771	8.69923	3.34e-18	1.39e-16
CLCA4	0.38295	2.03248	3.46057	0.587326	0.556985	NA
FCGR1A	0.38295	2.03248	3.46057	0.587326	0.556985	NA
TCHHL1	0.38295	2.03248	3.46057	0.587326	0.556985	NA
RPTN	0.38295	2.03248	3.46057	0.587326	0.556985	NA
RGSL1	0.38295	2.03248	3.46057	0.587326	0.556985	NA
CD34	0.38295	2.03248	3.46057	0.587326	0.556985	NA
REG3A	0.38295	2.03248	3.46057	0.587326	0.556985	NA
NEUROD1	0.38295	2.03248	3.46057	0.587326	0.556985	NA
ATP2B2	0.38295	2.03248	3.46057	0.587326	0.556985	NA
XCR1	0.38295	2.03248	3.46057	0.587326	0.556985	NA
ASB14	0.38295	2.03248	3.46057	0.587326	0.556985	NA
FETUB	0.38295	2.03248	3.46057	0.587326	0.556985	NA
CFAP99	0.38295	2.03248	3.46057	0.587326	0.556985	NA
KLB	0.38295	2.03248	3.46057	0.587326	0.556985	NA
C4orf17	0.38295	2.03248	3.46057	0.587326	0.556985	NA
RNU6.853P	0.38295	2.03248	3.46057	0.587326	0.556985	NA
IRX1	0.38295	2.03248	3.46057	0.587326	0.556985	NA
SCGN	0.38295	2.03248	3.46057	0.587326	0.556985	NA
CCDC129	0.38295	2.03248	3.46057	0.587326	0.556985	NA
CYP3A5	0.38295	2.03248	3.46057	0.587326	0.556985	NA
MAGEC2	0.38295	2.03248	3.46057	0.587326	0.556985	NA
KIAA1456	0.38295	2.03248	3.46057	0.587326	0.556985	NA
SLA	0.38295	2.03248	3.46057	0.587326	0.556985	NA
PRSS3	0.38295	2.03248	3.46057	0.587326	0.556985	NA
STPG3	0.38295	2.03248	3.46057	0.587326	0.556985	NA
OR52N5	0.38295	2.03248	3.46057	0.587326	0.556985	NA
P2RX3	0.38295	2.03248	3.46057	0.587326	0.556985	NA
ZBTB16	0.38295	2.03248	3.46057	0.587326	0.556985	NA
SCN2B	0.38295	2.03248	3.46057	0.587326	0.556985	NA
ABCG4	0.38295	2.03248	3.46057	0.587326	0.556985	NA
RNU6ATAC39P	0.38295	2.03248	3.46057	0.587326	0.556985	NA
PLA2G12B	0.38295	2.03248	3.46057	0.587326	0.556985	NA
PDZRN4	0.38295	2.03248	3.46057	0.587326	0.556985	NA
SNORA2C	0.38295	2.03248	3.46057	0.587326	0.556985	NA
KRT73	0.38295	2.03248	3.46057	0.587326	0.556985	NA
PDE1B	0.38295	2.03248	3.46057	0.587326	0.556985	NA
DAO	0.38295	2.03248	3.46057	0.587326	0.556985	NA
RIMBP2	0.38295	2.03248	3.46057	0.587326	0.556985	NA
CHRM5	0.38295	2.03248	3.46057	0.587326	0.556985	NA
ANKRD34C	0.38295	2.03248	3.46057	0.587326	0.556985	NA
WSCD1	0.38295	2.03248	3.46057	0.587326	0.556985	NA
GSG1L2	0.38295	2.03248	3.46057	0.587326	0.556985	NA
VTN	0.38295	2.03248	3.46057	0.587326	0.556985	NA
KRT13	0.38295	2.03248	3.46057	0.587326	0.556985	NA
ASIP	0.38295	2.03248	3.46057	0.587326	0.556985	NA
CTB.102L5.4	0.38295	2.03248	3.46057	0.587326	0.556985	NA
KLK11	0.38295	2.03248	3.46057	0.587326	0.556985	NA
LILRA5	0.38295	2.03248	3.46057	0.587326	0.556985	NA
TIMP3	0.38295	2.03248	3.46057	0.587326	0.556985	NA
BACE2	0.38295	2.03248	3.46057	0.587326	0.556985	NA
PTPRN	2.62184	2.03231	1.56688	1.29704	0.194617	0.321217
NR5A2	87.0241	2.03114	0.294637	6.89369	5.44e-12	1.15e-10
RNU6.140P	11.7926	2.02965	0.749657	2.70744	0.00678037	0.0230457
CA11	213.257	2.02942	0.321435	6.31364	2.73e-10	4.53e-09
SPINK1	5.13995	2.02538	0.942145	2.14975	0.0315747	0.0803568
CYP1A1	99.0013	2.02508	0.257199	7.87358	3.45e-15	1.05e-13
OLFM2	10.6463	2.02174	0.641149	3.1533	0.00161435	0.00683159
CHRNE	4.94937	2.01965	0.938349	2.15234	0.0313705	0.0799584
CNN1	5.84567	2.01699	0.922394	2.18669	0.0287653	0.0749127
SLC34A2	15.5136	2.01656	0.56451	3.57224	0.000353945	0.00182301
PRRT2	7.71892	2.01501	0.8017	2.51342	0.0119565	0.0369496
SLC9A9	23.9736	2.01439	0.458889	4.38972	1.13e-05	8.73e-05
FAM83E	50.4724	2.01259	0.288633	6.97285	3.11e-12	6.77e-11
DQX1	3.31838	2.01096	1.12103	1.79385	0.0728366	0.154737
PLD4	6.0179	2.00892	0.952943	2.10813	0.0350201	0.0874492
GRHL3	31.31	2.00634	0.400896	5.00464	5.6e-07	5.52e-06
OLFML3	2.49241	2.00501	1.21328	1.65255	0.0984215	NA
MGAT3	2.54824	2.00453	1.33855	1.49754	0.134252	0.244678
CLCNKB	4.98164	2.00451	0.867881	2.30966	0.020907	0.0581873
GFI1B	2.56347	2.00263	1.32764	1.50841	0.13145	0.241277
ODF3B	26.7891	2.00233	0.593736	3.37243	0.000745091	0.0035076
TSPAN10	49.7983	2.00153	0.458255	4.36771	1.26e-05	9.56e-05
SEMA3D	4.2106	2.001	0.978819	2.0443	0.0409241	0.0989318
LYRM9	9.1193	1.99492	0.699923	2.8502	0.00436923	0.0160022
TCTE1	2.35448	1.99419	1.42295	1.40144	0.161081	NA
TXLNB	33.6861	1.99397	0.356871	5.58736	2.31e-08	2.86e-07
FOXO4	103.358	1.99145	0.233004	8.54686	1.26e-17	4.87e-16
HSPA12B	1.66898	1.98829	1.48	1.34343	0.179132	NA
LRRC32	2.57326	1.98719	1.34167	1.48113	0.138572	0.250509
NOTUM	16.6011	1.98636	0.532801	3.72815	0.000192893	0.00107214
GRM1	10.4085	1.98227	0.72128	2.74827	0.00599104	0.0208219
KRTAP4.1	1.54375	1.97981	2.17197	0.911528	0.362017	NA
MRC1	1.74258	1.97966	1.76047	1.1245	0.260799	NA
RDH16	4.99817	1.97958	0.935453	2.11617	0.0343302	0.0859985
KHDC1L	9.23214	1.97951	0.99778	1.98391	0.0472659	0.110383
VWA5B1	0.888147	1.9781	2.99995	0.659378	0.509653	NA
GDNF	0.888147	1.9781	2.99995	0.659378	0.509653	NA
NCAM1	0.888147	1.9781	2.99995	0.659378	0.509653	NA
ANKRD30A	0.888147	1.9781	2.99995	0.659378	0.509653	NA
NKD1	0.888147	1.9781	2.99995	0.659378	0.509653	NA
LOXHD1	0.888147	1.9781	2.99995	0.659378	0.509653	NA
TAS1R1	0.901111	1.9775	2.98947	0.661487	0.5083	NA
PRAMEF4	0.901111	1.9775	2.98947	0.661487	0.5083	NA
ADAMTS2	0.901111	1.9775	2.98947	0.661487	0.5083	NA
TRPM3	0.901111	1.9775	2.98947	0.661487	0.5083	NA
WDFY4	0.901111	1.9775	2.98947	0.661487	0.5083	NA
KLHL40	0.906823	1.97723	2.98492	0.662407	0.50771	NA
OR9A4	0.906823	1.97723	2.98492	0.662407	0.50771	NA
PTPRO	0.906823	1.97723	2.98492	0.662407	0.50771	NA
NCKAP1L	0.906823	1.97723	2.98492	0.662407	0.50771	NA
TPH2	0.906823	1.97723	2.98492	0.662407	0.50771	NA
DPEP2	0.906823	1.97723	2.98492	0.662407	0.50771	NA
EPB41L3	0.906823	1.97723	2.98492	0.662407	0.50771	NA
ANXA9	102.842	1.97591	0.23748	8.32034	8.77e-17	3.12e-15
SH2D3C	10.5431	1.9758	0.788436	2.50597	0.0122116	0.0376079
C1S	5.71278	1.97252	0.882911	2.23411	0.0254757	0.0680367
PIR	170.304	1.97223	0.275977	7.14638	8.91e-13	2.1e-11
BEX2	4.73108	1.9707	0.919199	2.14393	0.0320386	0.0813213
B3GNT8	6.49198	1.97023	0.912916	2.15818	0.0309141	0.0791124
DBP	296.12	1.96857	0.27882	7.06035	1.66e-12	3.78e-11
C10orf54	57.1964	1.967	0.327147	6.01258	1.83e-09	2.65e-08
NPAS1	28.5471	1.96631	0.518193	3.79456	0.000147908	0.000849931
VAMP5	16.5656	1.9659	0.774696	2.53764	0.0111602	0.0348734
IL6R	314.448	1.96442	0.21274	9.23392	2.61e-20	1.29e-18
ABTB1	93.9924	1.96279	0.289488	6.78021	1.2e-11	2.41e-10
SYNJ2BP.COX16	1.59894	1.95919	1.71718	1.14093	0.253897	NA
SECTM1	216.433	1.95798	0.358703	5.45848	4.8e-08	5.63e-07
AVIL	19.1686	1.95734	0.468333	4.17937	2.92e-05	0.000202349
ZNF804B	1.60212	1.95519	1.66506	1.17425	0.240296	NA
WNT11	71.7	1.95139	0.2855	6.83502	8.2e-12	1.69e-10
RIPPLY3	14.7016	1.95048	0.663776	2.93846	0.00329845	0.0125679
LGI3	1.54719	1.94639	1.52661	1.27498	0.202318	NA
CACFD1	294.184	1.94605	0.255897	7.60482	2.85e-14	7.79e-13
ABCA8	3.27108	1.94473	1.66495	1.16804	0.24279	0.377061
CALML5	6.42737	1.94425	0.978602	1.98676	0.0469493	0.109816
FOXE3	1.54084	1.93962	1.55994	1.2434	0.213721	NA
FAT2	168.531	1.93954	0.379978	5.10435	3.32e-07	3.4e-06
MIOX	5.61946	1.93851	0.846478	2.29009	0.022016	0.060446
GBX1	4.07163	1.92913	0.991414	1.94584	0.0516744	0.117987
TMPRSS9	35.2267	1.92913	0.431336	4.47245	7.73e-06	6.15e-05
PCP2	10.4704	1.92911	0.759419	2.54025	0.0110774	0.0346721
COL4A3	11.8753	1.92626	0.664686	2.898	0.00375549	0.014026
SARDH	3.02053	1.92433	1.39925	1.37526	0.16905	0.289603
LRRC4B	6.18942	1.92271	0.917076	2.09656	0.0360322	0.0894767
SQSTM1	5195.42	1.91911	0.13807	13.8995	6.38e-44	1.28e-41
EFCC1	1.56587	1.91908	1.52502	1.2584	0.208249	NA
PERM1	9.66756	1.91837	0.693398	2.76662	0.00566413	0.0198669
BCAS1	143.823	1.91791	0.202883	9.45328	3.28e-21	1.73e-19
ANXA10	6.99906	1.91766	0.837152	2.29069	0.0219813	0.0603884
CTH	329.163	1.91327	0.147434	12.9772	1.65e-38	2.4e-36
FADS3	170.409	1.91253	0.240731	7.94469	1.95e-15	6.07e-14
VWA7	57.0305	1.91233	0.289128	6.61411	3.74e-11	7.01e-10
DRC1	0.836395	1.91036	2.33848	0.816924	0.413972	NA
SLC34A3	49.6041	1.91028	0.409151	4.66888	3.03e-06	2.6e-05
MYOZ2	3.25201	1.91025	1.12677	1.69533	0.0900126	0.181787
DGCR6	326.432	1.90998	0.440085	4.34002	1.42e-05	0.000107202
STX19	33.0888	1.90744	0.376721	5.06327	4.12e-07	4.17e-06
RAB3D	331.465	1.90483	0.224964	8.46725	2.51e-17	9.31e-16
PPP1R16B	6.04635	1.90233	0.86526	2.19856	0.0279092	0.0731413
CHI3L1	0.83322	1.901	1.9802	0.960007	0.337051	NA
SNX31	0.83322	1.901	1.9802	0.960007	0.337051	NA
SBK2	0.83322	1.901	1.9802	0.960007	0.337051	NA
TPSD1	0.838932	1.90098	1.97804	0.961039	0.336533	NA
ADAMTS18	0.838932	1.90098	1.97804	0.961039	0.336533	NA
NOXA1	35.5018	1.89926	0.495712	3.83137	0.000127431	0.000747316
BGLAP	4.04049	1.89913	1.08891	1.74407	0.0811473	0.167877
TESK2	55.5511	1.89844	0.298574	6.35836	2.04e-10	3.44e-09
UCN	28.2318	1.8975	0.658674	2.88079	0.00396683	0.0146929
RTN4RL1	3.20216	1.89736	1.1448	1.65736	0.0974461	0.192793
NRAP	0.830046	1.89584	1.97995	0.957518	0.338306	NA
CYP4F3	0.830046	1.89584	1.97995	0.957518	0.338306	NA
FAM217A	0.835758	1.89582	1.97779	0.958554	0.337783	NA
FAM132A	9.62468	1.89513	0.795752	2.38155	0.0172397	0.0495647
CASC1	62.5373	1.89333	0.286904	6.59916	4.14e-11	7.7e-10
CXCL17	0.813907	1.89293	2.34657	0.806682	0.41985	NA
ADH1B	0.826871	1.8929	2.33873	0.809371	0.418302	NA
ATOH8	80.7739	1.89042	0.37768	5.00534	5.58e-07	5.5e-06
PNRC1	382.887	1.88867	0.154697	12.2088	2.79e-34	3.46e-32
TP53I11	346.397	1.88708	0.174099	10.8391	2.25e-27	1.8e-25
PTGDS	5.41363	1.88483	0.932507	2.02125	0.0432544	0.102919
MAF	57.5767	1.88409	0.278922	6.7549	1.43e-11	2.83e-10
AGTR2	1.50218	1.88003	1.72789	1.08805	0.276573	NA
ANKRD35	7.75043	1.87355	0.926943	2.02122	0.0432572	0.102919
CCR3	23.8218	1.8717	0.426546	4.38803	1.14e-05	8.79e-05
SLC2A12	458.359	1.86951	0.213144	8.7711	1.77e-18	7.63e-17
PEX11G	29.714	1.86898	0.512868	3.64418	0.00026825	0.00142939
AQP3	114.959	1.86694	0.306773	6.08573	1.16e-09	1.75e-08
CALY	10.1669	1.86655	0.693821	2.69025	0.00713992	0.0240665
LY6D	38.6637	1.86515	0.432407	4.3134	1.61e-05	0.000119387
KRT40	1.57669	1.86338	1.86273	1.00035	0.317144	NA
ANKRD45	3.80667	1.863	1.00773	1.84871	0.0644999	0.140525
C1orf228	20.823	1.8576	0.489597	3.79415	0.000148151	0.000850639
TG	2.38765	1.85732	1.71974	1.08	0.280144	NA
SLC35D2	334.343	1.85254	0.218708	8.47042	2.45e-17	9.11e-16
C9orf84	132.481	1.85169	0.241534	7.66638	1.77e-14	4.93e-13
ZNF521	1.43773	1.8503	1.73698	1.06524	0.286769	NA
SNORA72.3	4.77947	1.84975	1.17641	1.57237	0.115866	0.2198
TLDC2	5.99776	1.84893	0.824422	2.2427	0.0249164	0.0669159
CYP27A1	7.77418	1.84484	0.778617	2.36937	0.0178182	0.0509221
ZAP70	1.51197	1.84079	1.5266	1.20581	0.227891	NA
PKD1L3	1.54464	1.83964	2.33793	0.786866	0.431361	NA
RP11.2C24.9	1.60742	1.8343	2.13056	0.860947	0.389267	NA
MYRFL	11.5672	1.83252	0.77153	2.37518	0.0175406	0.0502895
DDIT3	337.396	1.83084	0.375114	4.88076	1.06e-06	9.88e-06
IL2RB	2.30679	1.83009	1.31801	1.38853	0.164975	NA
PSD	3.04618	1.82925	1.3482	1.35681	0.174842	0.29657
TEX11	3.83273	1.82838	1.06109	1.72312	0.0848677	0.173831
SLC25A34	3.69226	1.82376	1.09085	1.67186	0.0945515	0.188758
PTH2R	1.55035	1.82359	2.33836	0.779858	0.435474	NA
OLFML2A	569.336	1.82266	0.261323	6.97473	3.06e-12	6.69e-11
DLL1	8.20412	1.82027	0.774326	2.35078	0.0187339	0.0530083
LRRC29	14.3025	1.81854	0.753848	2.41234	0.0158503	0.0464869
KCNN1	1.60425	1.81408	1.8641	0.973167	0.330471	NA
CRLF2	45.7136	1.81064	0.345105	5.24665	1.55e-07	1.67e-06
GNG13	3.05177	1.81064	1.16675	1.55186	0.120695	0.226463
PLCD4	7.36505	1.81053	0.726187	2.49321	0.0126596	0.0387383
PILRA	4.39501	1.81009	0.940496	1.92461	0.0542783	0.122597
CCDC159	35.4738	1.80968	0.477967	3.78621	0.000152964	0.000873375
ZMYND10	9.90335	1.80894	0.71119	2.54354	0.0109736	0.0344113
CKMT1B	8.32219	1.80862	0.712327	2.53903	0.0111159	0.0347602
CNBD1	4.51211	1.80526	0.93413	1.93256	0.05329	0.120758
C19orf38	9.46846	1.79859	0.68232	2.636	0.00838898	0.027498
IL36RN	21.9669	1.79649	0.472607	3.80124	0.000143976	0.00082947
RWDD2A	55.0484	1.79592	0.310344	5.78686	7.17e-09	9.64e-08
SIRT4	10.4962	1.79502	0.759762	2.3626	0.018147	0.0517187
NRXN1	5.12705	1.78817	0.838959	2.13142	0.0330549	0.0833802
SARM1	70.0874	1.78801	0.263122	6.79535	1.08e-11	2.19e-10
NEURL2	25.5405	1.78599	0.467966	3.81651	0.000135355	0.000784862
KIAA0319	68.2224	1.78303	0.299181	5.95969	2.53e-09	3.61e-08
IL36G	3.74258	1.7823	0.995867	1.78969	0.073503	0.155886
ITGA4	2.19326	1.77996	1.29831	1.37098	0.17038	NA
DNASE2	487.705	1.77751	0.247495	7.18198	6.87e-13	1.64e-11
NMRK1	254.021	1.77424	0.229881	7.71806	1.18e-14	3.37e-13
HGD	3.59577	1.77178	1.00124	1.76959	0.0767961	0.161238
TMEM91	31.0135	1.76478	0.592183	2.98013	0.00288124	0.0112139
ULK1	1056.06	1.76239	0.140765	12.5201	5.8e-36	7.63e-34
C17orf99	2.07782	1.76124	1.53584	1.14676	0.251481	NA
TREH	2.20712	1.75986	1.61458	1.08998	0.275721	NA
NKAIN2	1.41457	1.75827	1.57344	1.11747	0.263793	NA
SHBG	3.03115	1.75822	1.42039	1.23784	0.215774	0.347457
SLC35D3	1.4114	1.75636	1.55148	1.13205	0.257613	NA
LHB	20.3517	1.75465	0.689762	2.54384	0.0109641	0.0343954
CACNA2D3	6.594	1.75464	0.8884	1.97505	0.048262	0.112182
RCAN2	73.063	1.75425	0.28979	6.05351	1.42e-09	2.1e-08
ATP1A3	1.42856	1.7511	2.24557	0.779799	0.435509	NA
CA6	0.283013	1.74992	4.04418	0.4327	0.665233	NA
FCGR1B	0.283013	1.74992	4.04418	0.4327	0.665233	NA
U1.1	0.283013	1.74992	4.04418	0.4327	0.665233	NA
RNA5SP69	0.283013	1.74992	4.04418	0.4327	0.665233	NA
RNU4.63P	0.283013	1.74992	4.04418	0.4327	0.665233	NA
PROKR1	0.283013	1.74992	4.04418	0.4327	0.665233	NA
NPFFR2	0.283013	1.74992	4.04418	0.4327	0.665233	NA
RNF182	0.283013	1.74992	4.04418	0.4327	0.665233	NA
Y_RNA.21	0.283013	1.74992	4.04418	0.4327	0.665233	NA
KIAA0408	0.283013	1.74992	4.04418	0.4327	0.665233	NA
RNU6.1254P	0.283013	1.74992	4.04418	0.4327	0.665233	NA
ASB15	0.283013	1.74992	4.04418	0.4327	0.665233	NA
TAS2R41	0.283013	1.74992	4.04418	0.4327	0.665233	NA
ASB11	0.283013	1.74992	4.04418	0.4327	0.665233	NA
C9orf131	0.283013	1.74992	4.04418	0.4327	0.665233	NA
RNA5SP338	0.283013	1.74992	4.04418	0.4327	0.665233	NA
ACCSL	0.283013	1.74992	4.04418	0.4327	0.665233	NA
NTS	0.283013	1.74992	4.04418	0.4327	0.665233	NA
PMCH	0.283013	1.74992	4.04418	0.4327	0.665233	NA
NGB	0.283013	1.74992	4.04418	0.4327	0.665233	NA
IGHV4.39	0.283013	1.74992	4.04418	0.4327	0.665233	NA
PGPEP1L	0.283013	1.74992	4.04418	0.4327	0.665233	NA
CTRB2	0.283013	1.74992	4.04418	0.4327	0.665233	NA
NKX2.4	0.283013	1.74992	4.04418	0.4327	0.665233	NA
BORCS8.MEF2B	0.283013	1.74992	4.04418	0.4327	0.665233	NA
NLRP4	0.283013	1.74992	4.04418	0.4327	0.665233	NA
MRAP	0.283013	1.74992	4.04418	0.4327	0.665233	NA
SCN9A	105.625	1.74802	0.290716	6.01279	1.82e-09	2.65e-08
HKDC1	12.1893	1.74787	0.569743	3.06782	0.00215627	0.00875299
CKM	1.42539	1.74701	2.24532	0.77807	0.436528	NA
FBXO2	86.5499	1.74573	0.277785	6.28446	3.29e-10	5.43e-09
FUT2	227.541	1.74526	0.191902	9.09456	9.5e-20	4.5e-18
NUP210L	1.47611	1.74474	1.82448	0.956293	0.338924	NA
RBP7	0.279839	1.74186	3.72891	0.467123	0.640412	NA
TTC24	0.279839	1.74186	3.72891	0.467123	0.640412	NA
SELE	0.279839	1.74186	3.72891	0.467123	0.640412	NA
CFHR2	0.279839	1.74186	3.72891	0.467123	0.640412	NA
GTF2A1L	0.279839	1.74186	3.72891	0.467123	0.640412	NA
HOXD3	0.279839	1.74186	3.72891	0.467123	0.640412	NA
RFTN1	0.279839	1.74186	3.72891	0.467123	0.640412	NA
LRRC31	0.279839	1.74186	3.72891	0.467123	0.640412	NA
KCNMB2	0.279839	1.74186	3.72891	0.467123	0.640412	NA
JCHAIN	0.279839	1.74186	3.72891	0.467123	0.640412	NA
FAM47E.STBD1	0.279839	1.74186	3.72891	0.467123	0.640412	NA
TTC29	0.279839	1.74186	3.72891	0.467123	0.640412	NA
F11	0.279839	1.74186	3.72891	0.467123	0.640412	NA
CD180	0.279839	1.74186	3.72891	0.467123	0.640412	NA
RNU6.293P	0.279839	1.74186	3.72891	0.467123	0.640412	NA
EVX1	0.279839	1.74186	3.72891	0.467123	0.640412	NA
MUC17	0.279839	1.74186	3.72891	0.467123	0.640412	NA
PTN	0.279839	1.74186	3.72891	0.467123	0.640412	NA
SPATA31A5	0.279839	1.74186	3.72891	0.467123	0.640412	NA
ALDOB	0.279839	1.74186	3.72891	0.467123	0.640412	NA
FIBIN	0.279839	1.74186	3.72891	0.467123	0.640412	NA
MRGPRF	0.279839	1.74186	3.72891	0.467123	0.640412	NA
NDUFC2.KCTD14	0.279839	1.74186	3.72891	0.467123	0.640412	NA
MYOZ1	0.279839	1.74186	3.72891	0.467123	0.640412	NA
TSPAN11	0.279839	1.74186	3.72891	0.467123	0.640412	NA
AL021546.6	0.279839	1.74186	3.72891	0.467123	0.640412	NA
RNU6.65P	0.279839	1.74186	3.72891	0.467123	0.640412	NA
KLHL1	0.279839	1.74186	3.72891	0.467123	0.640412	NA
RNASE4	0.279839	1.74186	3.72891	0.467123	0.640412	NA
SCARNA14	0.279839	1.74186	3.72891	0.467123	0.640412	NA
SPN	0.279839	1.74186	3.72891	0.467123	0.640412	NA
CA4	0.279839	1.74186	3.72891	0.467123	0.640412	NA
BTBD17	0.279839	1.74186	3.72891	0.467123	0.640412	NA
FAM69C	0.279839	1.74186	3.72891	0.467123	0.640412	NA
BPIFB1	0.279839	1.74186	3.72891	0.467123	0.640412	NA
GDAP1L1	0.279839	1.74186	3.72891	0.467123	0.640412	NA
PDE4C	0.279839	1.74186	3.72891	0.467123	0.640412	NA
AC006486.9	0.279839	1.74186	3.72891	0.467123	0.640412	NA
KLK13	0.279839	1.74186	3.72891	0.467123	0.640412	NA
MCHR1	0.279839	1.74186	3.72891	0.467123	0.640412	NA
AMOT	0.785035	1.74147	2.41457	0.721235	0.470765	NA
GFRA2	0.785035	1.74147	2.41457	0.721235	0.470765	NA
TMEM163	0.798	1.74072	2.4064	0.723373	0.469451	NA
ATP2A3	137.103	1.74049	0.209238	8.31823	8.93e-17	3.17e-15
OR2A12	0.803712	1.74039	2.40285	0.724303	0.468879	NA
EBF2	0.803712	1.74039	2.40285	0.724303	0.468879	NA
CYGB	1.42753	1.73752	1.57238	1.10502	0.26915	NA
SYNPO	152.261	1.7374	0.255417	6.8022	1.03e-11	2.1e-10
GRIK5	6.40432	1.73569	0.860634	2.01675	0.0437215	0.10382
PATE2	0.732647	1.73509	2.27894	0.761358	0.446444	NA
GIPC3	0.732647	1.73509	2.27894	0.761358	0.446444	NA
CTAG1A	0.726935	1.73482	2.28296	0.7599	0.447314	NA
CTAG1B	0.726935	1.73482	2.28296	0.7599	0.447314	NA
TMEM212	0.781861	1.73465	2.41472	0.718367	0.472531	NA
TRIML1	0.781861	1.73465	2.41472	0.718367	0.472531	NA
GOLGA8F	0.781861	1.73465	2.41472	0.718367	0.472531	NA
GOLGA8G	0.781861	1.73465	2.41472	0.718367	0.472531	NA
STAC3	30.4371	1.73433	0.457107	3.79414	0.000148158	0.000850639
CABP4	0.794825	1.73391	2.4065	0.72051	0.471211	NA
CRTAC1	0.794825	1.73391	2.4065	0.72051	0.471211	NA
MT1G	0.794825	1.73391	2.4065	0.72051	0.471211	NA
SLC12A3	0.794825	1.73391	2.4065	0.72051	0.471211	NA
ABHD16B	0.794825	1.73391	2.4065	0.72051	0.471211	NA
CHAC1	88.2397	1.73388	0.247755	6.99835	2.59e-12	5.71e-11
XIRP1	0.800537	1.73358	2.40293	0.721443	0.470637	NA
PXT1	0.800537	1.73358	2.40293	0.721443	0.470637	NA
RFX6	0.800537	1.73358	2.40293	0.721443	0.470637	NA
SYCE3	1.47357	1.73315	1.62352	1.06752	0.285735	NA
X43526.1	41.7419	1.73314	0.423582	4.09163	4.28e-05	0.000285115
GNG7	24.9328	1.73145	0.428233	4.04324	5.27e-05	0.000341733
CYP26A1	12.7062	1.72907	0.582883	2.96642	0.00301291	0.0116587
KANK4	0.276664	1.72795	4.04543	0.427136	0.66928	NA
CD1D	0.276664	1.72795	4.04543	0.427136	0.66928	NA
XCL1	0.276664	1.72795	4.04543	0.427136	0.66928	NA
IL1F10	0.276664	1.72795	4.04543	0.427136	0.66928	NA
OR6B2	0.276664	1.72795	4.04543	0.427136	0.66928	NA
CAPSL	0.276664	1.72795	4.04543	0.427136	0.66928	NA
LRRC17	0.276664	1.72795	4.04543	0.427136	0.66928	NA
AWAT2	0.276664	1.72795	4.04543	0.427136	0.66928	NA
DGAT2L6	0.276664	1.72795	4.04543	0.427136	0.66928	NA
DNAJC25.GNG10	0.276664	1.72795	4.04543	0.427136	0.66928	NA
TRPM5	0.276664	1.72795	4.04543	0.427136	0.66928	NA
C11orf42	0.276664	1.72795	4.04543	0.427136	0.66928	NA
DYDC2	0.276664	1.72795	4.04543	0.427136	0.66928	NA
PRLHR	0.276664	1.72795	4.04543	0.427136	0.66928	NA
CEBPE	0.276664	1.72795	4.04543	0.427136	0.66928	NA
HDC	0.276664	1.72795	4.04543	0.427136	0.66928	NA
C17orf78	0.276664	1.72795	4.04543	0.427136	0.66928	NA
KRT20	0.276664	1.72795	4.04543	0.427136	0.66928	NA
EMILIN3	0.276664	1.72795	4.04543	0.427136	0.66928	NA
RARRES2	1.48246	1.72774	1.62363	1.06412	0.287274	NA
FCGR2C	4.95247	1.72602	0.883635	1.95332	0.0507821	0.116478
TCEAL6	0.729472	1.72443	2.34925	0.734034	0.462928	NA
TFEC	0.72376	1.72417	2.35328	0.732667	0.463762	NA
PRMT8	0.72376	1.72417	2.35328	0.732667	0.463762	NA
AKR1B15	2.90618	1.72407	1.2102	1.42462	0.154267	0.270816
NCF4	0.710796	1.72358	2.36287	0.729441	0.465732	NA
FBXO32	585.416	1.72133	0.143274	12.0143	2.99e-33	3.49e-31
RP1L1	0.738996	1.71682	3.01106	0.57017	0.568562	NA
OR52A5	0.720319	1.71628	3.03132	0.566184	0.571269	NA
SLC1A4	183.569	1.71518	0.216927	7.90671	2.64e-15	8.11e-14
TF	5.69186	1.71515	0.786805	2.17989	0.0292659	0.075995
SELENBP1	553.559	1.71236	0.204483	8.37409	5.57e-17	2.01e-15
SEMA5B	17.7618	1.71088	0.458892	3.72828	0.000192788	0.001072
DUOX1	1.50114	1.70925	1.77323	0.96392	0.335086	NA
GCLC	3095.93	1.70676	0.169238	10.085	6.44e-24	4.13e-22
NAT2	4.87291	1.70672	0.857283	1.99085	0.0464977	0.108988
PPEF1	7.67	1.70463	0.672573	2.53449	0.0112611	0.0351077
ATP8B4	4.23125	1.70396	0.928111	1.83595	0.0663654	0.143726
ARMCX1	41.4636	1.70374	0.350031	4.8674	1.13e-06	1.05e-05
CPEB3	72.0959	1.7022	0.302479	5.62749	1.83e-08	2.3e-07
DUSP13	3.45172	1.69908	1.05405	1.61195	0.106973	0.206886
FAM65C	6.25135	1.69736	0.777569	2.18291	0.0290427	0.0755096
CLIC5	189.174	1.69709	0.240328	7.06159	1.65e-12	3.75e-11
NATD1	19.4992	1.69608	0.437427	3.8774	0.000105578	0.000632151
TRIM29	9.88955	1.69467	0.68547	2.47227	0.0134259	0.0406657
KLHDC9	64.394	1.69335	0.298871	5.66581	1.46e-08	1.86e-07
ST6GALNAC6	5.56398	1.69302	0.822773	2.0577	0.0396191	0.0964201
CKMT1A	7.04221	1.69235	0.769759	2.19854	0.0279106	0.0731413
DIRAS2	7.64291	1.6921	0.703842	2.4041	0.0162125	0.0473215
CD163	7.18116	1.69156	0.822876	2.05567	0.0398142	0.0968388
EPHX2	103.821	1.69093	0.2593	6.52115	6.98e-11	1.26e-09
GRM6	14.2107	1.68978	0.612933	2.75688	0.00583553	0.0203447
RNF224	143.777	1.68659	0.370125	4.55681	5.19e-06	4.26e-05
ABLIM2	11.5104	1.68538	0.829388	2.03208	0.0421454	0.101028
DGKB	2.84975	1.68362	1.14053	1.47617	0.139897	0.252225
AC007325.4	1035.8	1.68236	0.334082	5.03576	4.76e-07	4.75e-06
HTRA4	1.44153	1.68223	1.96339	0.856796	0.391558	NA
IMPA2	2019.38	1.68151	0.215147	7.81565	5.47e-15	1.64e-13
NHLRC4	8.4147	1.67768	0.739331	2.26919	0.0232567	0.0632537
UPB1	2.19285	1.67715	1.37214	1.22229	0.221597	NA
PLCD1	73.3674	1.6762	0.253398	6.61489	3.72e-11	6.98e-10
SLC24A3	7.89195	1.67503	0.82041	2.0417	0.0411814	0.0993926
STON1	72.4803	1.67438	0.281469	5.94872	2.7e-09	3.85e-08
LDB3	24.2119	1.67075	0.391713	4.26524	2e-05	0.00014438
TRAPPC6A	232.579	1.66826	0.412184	4.04737	5.18e-05	0.00033609
RP11.949J7.8	1.30257	1.66822	1.75555	0.950253	0.341984	NA
SLC52A1	5.65115	1.66817	0.993139	1.6797	0.0930161	0.186421
CALCOCO1	333.917	1.66674	0.23647	7.04844	1.81e-12	4.09e-11
SLC12A8	103.604	1.66625	0.271044	6.14753	7.87e-10	1.22e-08
PLCH2	7.52215	1.66602	0.677254	2.45996	0.0138953	0.04187
CLPSL2	4.33117	1.66551	1.10922	1.50151	0.133223	0.243498
FAM46B	92.0447	1.66444	0.290643	5.72674	1.02e-08	1.34e-07
ADAM12	1.98069	1.66326	1.38568	1.20032	0.230015	NA
PCDHB7	13.7023	1.66282	0.512425	3.245	0.00117453	0.00516653
ZDHHC1	98.8843	1.6602	0.246409	6.73759	1.61e-11	3.17e-10
HSPB1	4855.53	1.6597	0.376742	4.4054	1.06e-05	8.17e-05
PAPLN	52.7975	1.65922	0.286283	5.79573	6.8e-09	9.19e-08
GALNT9	260.162	1.65861	0.15255	10.8725	1.56e-27	1.27e-25
PLXDC1	1.29622	1.65809	1.79656	0.922921	0.356048	NA
REEP2	6.2582	1.65644	0.767158	2.15919	0.0308352	0.0790144
AMHR2	4.25757	1.65412	0.960053	1.72295	0.0848979	0.17384
LY96	44.7971	1.65372	0.457746	3.61273	0.000302986	0.00159234
SPRY3	31.0555	1.65156	0.509536	3.2413	0.00118987	0.00522544
TNFSF10	125.568	1.65143	0.245332	6.7314	1.68e-11	3.3e-10
HRC	2.13007	1.65055	1.51162	1.09191	0.274873	NA
EFNA1	700.388	1.6488	0.26682	6.17945	6.43e-10	1.01e-08
RTP4	6.88916	1.64868	0.889626	1.85323	0.0638489	0.139492
SYTL5	183.72	1.64799	0.282924	5.82484	5.72e-09	7.78e-08
CLEC18C	5.64353	1.64775	0.871857	1.88993	0.0587675	0.130495
SLC7A7	18.9875	1.6465	0.434175	3.79226	0.000149282	0.000855991
C1orf210	105.523	1.64638	0.299828	5.49108	3.99e-08	4.75e-07
SLC25A18	2.13261	1.64609	1.55315	1.05984	0.289218	NA
PANX3	10.4063	1.64373	0.615504	2.67054	0.00757295	0.0253099
PAQR6	76.0014	1.64366	0.308795	5.32283	1.02e-07	1.14e-06
ESPNL	18.6116	1.64229	0.489319	3.35627	0.000790017	0.00369352
PDE6B	60.8041	1.64226	0.366252	4.48395	7.33e-06	5.86e-05
NAPSA	22.2598	1.64192	0.588841	2.7884	0.00529696	0.0187809
GNAL	128.279	1.64086	0.214611	7.64573	2.08e-14	5.76e-13
CCDC110	4.07831	1.64063	0.966668	1.6972	0.0896595	0.18127
USHBP1	1.37046	1.64055	1.56945	1.0453	0.295884	NA
SERPINC1	2.74664	1.637	1.11319	1.47054	0.141415	0.254171
TMC4	419.784	1.63591	0.273089	5.99041	2.09e-09	3.03e-08
TUBB4A	9.57887	1.63515	0.759697	2.15238	0.0313678	0.0799584
TUBAL3	2.76595	1.63478	1.1637	1.40481	0.160078	0.278718
ST6GALNAC2	32.118	1.63409	0.47193	3.46257	0.00053505	0.00262284
ALDH1L2	153.675	1.63236	0.319569	5.10799	3.26e-07	3.34e-06
METTL11B	6.06638	1.63152	0.801627	2.03526	0.0418249	0.10044
ACOT12	2.07197	1.62976	1.52674	1.06748	0.285757	NA
ATL1	61.0926	1.62707	0.264486	6.15183	7.66e-10	1.19e-08
ACP5	246.944	1.62662	0.349396	4.65553	3.23e-06	2.76e-05
LXN	160.506	1.62426	0.219725	7.39226	1.44e-13	3.71e-12
CACNG8	8.78909	1.62299	0.622534	2.60708	0.00913185	0.0295408
HLA.DMB	4.85355	1.62269	0.999551	1.62342	0.104499	0.203093
CYP2D6	2.83321	1.62146	1.22474	1.32392	0.18553	0.309921
STOX1	46.5405	1.62141	0.352422	4.60076	4.21e-06	3.51e-05
SELM	87.9406	1.62096	0.502753	3.22416	0.00126343	0.00550882
TAS1R3	20.1916	1.61998	0.456126	3.55161	0.000382875	0.00195178
C2orf88	28.4024	1.61954	0.448824	3.60841	0.000308074	0.00161339
CIB3	20.5657	1.6192	0.661459	2.44791	0.0143686	0.0429981
GDPD3	34.0846	1.61893	0.405537	3.99206	6.55e-05	0.000414194
SERHL2	6.65156	1.61341	0.922438	1.74907	0.0802793	0.166467
RASD2	10.9946	1.61283	0.670506	2.40539	0.0161551	0.0472052
SHISA4	76.6503	1.61232	0.281474	5.72813	1.02e-08	1.33e-07
PLEKHB1	128.939	1.61194	0.226526	7.11592	1.11e-12	2.6e-11
ADH1C	129.526	1.61191	0.291089	5.53751	3.07e-08	3.74e-07
SPOCK2	3.32799	1.60991	1.06755	1.50804	0.131545	0.241417
LMNTD2	6.85952	1.60979	0.770223	2.09003	0.0366155	0.0905396
ING4	151.779	1.60917	0.258886	6.21574	5.11e-10	8.21e-09
MAS1	5.63967	1.60861	1.34177	1.19887	0.230578	0.363611
DNAJB2	693.861	1.60714	0.274794	5.84854	4.96e-09	6.84e-08
FCGR2A	74.7505	1.60601	0.353858	4.53858	5.66e-06	4.6e-05
MMP7	91.849	1.60505	0.280034	5.73164	9.95e-09	1.31e-07
SEMA6D	57.5891	1.60324	0.378472	4.23609	2.27e-05	0.000162607
ACADL	4.72374	1.60081	0.856198	1.86967	0.0615293	0.135214
LPL	8.40442	1.59992	0.723423	2.2116	0.0269944	0.0712834
YPEL5	657.367	1.59751	0.131279	12.1688	4.56e-34	5.56e-32
DCST2	14.9112	1.59479	0.640543	2.48975	0.0127833	0.0390782
DNAAF1	17.7809	1.59273	0.495752	3.21276	0.00131466	0.00569701
FMO4	25.9961	1.59255	0.404955	3.93266	8.4e-05	0.000515435
BMP5	16.9205	1.58921	0.597537	2.6596	0.00782329	0.0259975
KCNH4	1.25756	1.58732	1.82412	0.870184	0.3842	NA
CREB3L3	13.0114	1.58642	0.681269	2.32862	0.019879	0.0557894
GDPD1	98.6375	1.58635	0.228065	6.9557	3.51e-12	7.61e-11
CACNA1H	345.061	1.58618	0.161444	9.82495	8.79e-23	5.24e-21
CRB3	211.949	1.58599	0.238491	6.65009	2.93e-11	5.6e-10
PRAME	10.7675	1.58202	0.623033	2.53923	0.0111096	0.0347486
CXCL14	1.28706	1.58121	2.8408	0.556607	0.577796	NA
OPN4	1.28706	1.58121	2.8408	0.556607	0.577796	NA
BAIAP2L2	3.27844	1.58098	1.53003	1.0333	0.301463	0.442365
NDUFA4L2	43.8741	1.57987	0.437961	3.60734	0.000309356	0.00161947
INAFM1	81.9892	1.57965	0.422457	3.7392	0.000184607	0.00103078
ASGR1	9.36308	1.57797	0.676629	2.3321	0.0196952	0.0554126
DBNDD1	141.64	1.57704	0.261113	6.03968	1.54e-09	2.27e-08
FGF22	3.31423	1.57689	1.21815	1.29449	0.195496	0.322429
LRRC23	76.1697	1.5765	0.425889	3.70167	0.000214181	0.00117874
HOGA1	11.7825	1.57621	0.682773	2.30854	0.0209693	0.0583244
OIT3	1.24804	1.57591	1.82251	0.864694	0.387207	NA
VPS33B	48.8052	1.5754	0.592644	2.65825	0.00785466	0.0260566
C16orf86	11.2616	1.57534	0.55859	2.8202	0.00479934	0.0173221
RBBP8NL	252.019	1.5735	0.201404	7.81265	5.6e-15	1.68e-13
APOD	5.94802	1.57206	0.934538	1.68218	0.0925337	0.18576
KISS1	4.5684	1.57081	1.12942	1.39082	0.164281	0.283825
SPEF1	14.0081	1.57	0.700399	2.24158	0.0249887	0.0670967
LAMP3	134.118	1.5696	0.359286	4.36867	1.25e-05	9.52e-05
CCDC153	36.4637	1.56813	0.492085	3.18671	0.00143899	0.00617431
KLC4	385.753	1.56806	0.18014	8.70466	3.19e-18	1.34e-16
IL20RB	474.686	1.56767	0.237098	6.61193	3.79e-11	7.11e-10
IBSP	17.5894	1.56694	0.478247	3.27643	0.00105128	0.00469994
MORN3	6.0244	1.56563	0.816749	1.91691	0.0552499	0.124331
RNU6.118P	9.1445	1.56475	0.611775	2.55772	0.010536	0.0332256
MUC13	8.93932	1.56456	0.64465	2.42699	0.0152246	0.0449764
HSD17B1	29.8007	1.56398	0.682872	2.2903	0.0220041	0.0604256
PALM	46.5596	1.5624	0.319235	4.89419	9.87e-07	9.29e-06
SNPH	6.5858	1.5623	0.830944	1.88015	0.0600872	0.132854
C11orf54	239.622	1.56195	0.204816	7.62612	2.42e-14	6.65e-13
TEX12	1.98092	1.55999	1.37175	1.13722	0.255446	NA
PLPP7	2.58963	1.55755	1.23867	1.25744	0.208596	0.338785
DKKL1	14.3443	1.55496	0.520924	2.985	0.0028358	0.0110628
CFHR1	10.4145	1.5549	0.675902	2.30047	0.0214213	0.0592255
TRIM31	22.7189	1.5534	0.626302	2.48027	0.0131282	0.0399108
ARMC12	2.03584	1.55307	1.3673	1.13587	0.256013	NA
AMY2A	1.35138	1.55019	2.15721	0.718606	0.472383	NA
MSI1	1.35138	1.55019	2.15721	0.718606	0.472383	NA
BMP6	3.30002	1.54854	1.02481	1.51105	0.130775	0.240333
DSG1	2.02949	1.54792	1.36608	1.13311	0.257168	NA
LNX1	146.602	1.54788	0.20608	7.51107	5.86e-14	1.58e-12
ZFP42	1.97711	1.54643	1.37025	1.12857	0.259078	NA
WDR93	9.75572	1.54641	0.660301	2.34198	0.019182	0.054139
BLVRB	500.088	1.54493	0.361109	4.2783	1.88e-05	0.000137349
MFAP4	0.681924	1.54483	2.42956	0.635848	0.524876	NA
MXD4	814.423	1.54477	0.170497	9.0604	1.3e-19	6.1e-18
FAM220A	0.694888	1.54455	2.41971	0.638321	0.523265	NA
SSX4	0.694888	1.54455	2.41971	0.638321	0.523265	NA
ANGPT2	0.694888	1.54455	2.41971	0.638321	0.523265	NA
TSPEAR	0.694888	1.54455	2.41971	0.638321	0.523265	NA
CNTNAP2	0.7006	1.54443	2.41544	0.639397	0.522565	NA
LINC01314	0.7006	1.54443	2.41544	0.639397	0.522565	NA
SSTR2	2.04246	1.5441	1.46175	1.05634	0.290815	NA
KIAA1683	88.3416	1.54382	0.258576	5.97047	2.37e-09	3.39e-08
SLC2A5	3.30664	1.54189	1.07069	1.4401	0.149839	0.264984
PDE1A	4.65711	1.54091	0.927825	1.66078	0.0967583	0.191772
ECHDC2	408.151	1.54054	0.227373	6.77538	1.24e-11	2.48e-10
SLC30A3	7.90728	1.54053	0.684225	2.2515	0.0243539	0.0656948
RNF103	692.094	1.53922	0.152833	10.0712	7.4e-24	4.73e-22
FAM65B	12.0883	1.53802	0.530881	2.8971	0.00376628	0.0140549
ZNF467	47.5614	1.53662	0.288876	5.31931	1.04e-07	1.16e-06
CALCRL	24.9142	1.53654	0.443014	3.46838	0.000523612	0.00257335
OSCP1	75.23	1.53601	0.367712	4.1772	2.95e-05	0.000203717
TRIM16L	1061.31	1.53571	0.128111	11.9873	4.14e-33	4.79e-31
DOK2	1.33778	1.53564	1.87591	0.818608	0.41301	NA
ABCC6	5.92065	1.53513	0.786429	1.95203	0.0509347	0.116676
RIPK3	29.9419	1.53502	0.398234	3.85456	0.000115939	0.000686222
APOA2	1.98856	1.53389	1.76926	0.866966	0.385961	NA
SLC28A2	5.1674	1.53353	0.806714	1.90095	0.0573079	0.127889
SLC29A3	162.886	1.53257	0.224325	6.83194	8.38e-12	1.73e-10
HMCN2	4.45701	1.5307	0.892213	1.71563	0.0862305	0.175844
SHE	0.675575	1.53015	2.43038	0.629591	0.528962	NA
KLRC1	0.675575	1.53015	2.43038	0.629591	0.528962	NA
WNT2	0.688539	1.52989	2.4204	0.632083	0.527332	NA
MEGF11	0.688539	1.52989	2.4204	0.632083	0.527332	NA
KLHL14	0.694251	1.52978	2.41608	0.633167	0.526625	NA
KRTDAP	0.694251	1.52978	2.41608	0.633167	0.526625	NA
CYP2A7	0.694251	1.52978	2.41608	0.633167	0.526625	NA
PLPPR3	6.01102	1.52817	1.1049	1.38309	0.166638	0.286716
DECR2	128.389	1.52721	0.370574	4.12119	3.77e-05	0.000253868
GADL1	0.678749	1.52617	2.10197	0.726067	0.467798	NA
SATL1	0.678749	1.52617	2.10197	0.726067	0.467798	NA
SLC6A12	0.678749	1.52617	2.10197	0.726067	0.467798	NA
ISLR2	0.678749	1.52617	2.10197	0.726067	0.467798	NA
WFDC11	0.678749	1.52617	2.10197	0.726067	0.467798	NA
PGBD5	0.691714	1.52589	2.09559	0.728144	0.466525	NA
OR4F3	0.691714	1.52589	2.09559	0.728144	0.466525	NA
SDK1	0.691714	1.52589	2.09559	0.728144	0.466525	NA
MEOX2	0.691714	1.52589	2.09559	0.728144	0.466525	NA
KCNJ4	0.691714	1.52589	2.09559	0.728144	0.466525	NA
DNASE2B	0.697426	1.52577	2.09283	0.729046	0.465974	NA
RP11.295P9.13	0.697426	1.52577	2.09283	0.729046	0.465974	NA
PRAM1	3.90258	1.52566	1.03296	1.47698	0.139682	0.251973
ALPP	25.162	1.52545	0.401805	3.79648	0.000146763	0.000844077
TMC1	46.6686	1.52512	0.288807	5.28077	1.29e-07	1.4e-06
NR1I3	1.33524	1.52452	1.70757	0.892798	0.371965	NA
TPSAB1	1.33524	1.52452	1.70757	0.892798	0.371965	NA
VEGFD	2.62445	1.52282	1.17271	1.29855	0.1941	0.320717
CLEC18B	5.74648	1.52172	0.751411	2.02515	0.0428523	0.102199
C3orf18	55.2087	1.52133	0.299743	5.07544	3.87e-07	3.92e-06
ANKRD65	41.3057	1.52034	0.351989	4.31929	1.57e-05	0.000116442
ZNF524	220.639	1.51766	0.415327	3.65414	0.000258048	0.00138368
SMIM22	275.545	1.51692	0.471395	3.21794	0.00129117	0.00561151
GRIN3B	4.48294	1.5168	0.862705	1.75819	0.0787147	0.164161
IL11RA	36.9715	1.51584	0.494922	3.06278	0.00219292	0.00888831
SPATA32	1.35709	1.51533	1.87746	0.807117	0.419599	NA
CXCL10	4.33522	1.5151	0.955315	1.58597	0.112746	0.21559
PRSS8	527.065	1.51502	0.209151	7.24367	4.37e-13	1.06e-11
MATN2	26.1488	1.51484	0.391975	3.86464	0.000111252	0.000661398
CAMKK1	201.303	1.51228	0.193682	7.80807	5.81e-15	1.73e-13
HIST2H2AA4	2062.08	1.51159	0.379835	3.97961	6.9e-05	0.000434036
SLC43A2	116.29	1.50933	0.261442	5.77308	7.78e-09	1.04e-07
PALMD	20.1237	1.50928	0.456107	3.30906	0.000936112	0.00427919
FOLR1	15.996	1.50859	0.531276	2.83957	0.0045175	0.0164765
KLHL29	2.00062	1.50843	1.60103	0.942162	0.34611	NA
C19orf45	3.19945	1.50641	1.00893	1.49307	0.135418	0.246168
RAMP1	71.8831	1.50538	0.555836	2.70832	0.00676252	0.0229967
NQO1	7148.92	1.50452	0.213867	7.03484	1.99e-12	4.47e-11
POTEB3	1.30002	1.50147	2.36221	0.63562	0.525024	NA
OCA2	3.05581	1.49993	1.14468	1.31035	0.190077	0.315509
TCEANC	22.3714	1.49919	0.435874	3.4395	0.000582781	0.00282653
LRRC4	29.9262	1.49747	0.393254	3.80789	0.000140158	0.000809562
MAP4K1	8.9126	1.49719	0.69095	2.16686	0.0302453	0.0779046
PKHD1L1	2.00316	1.49706	1.60115	0.934993	0.349792	NA
FBXO15	10.7045	1.49672	0.618988	2.41801	0.0156055	0.0458994
IL33	14.0405	1.4957	0.549764	2.72062	0.00651595	0.0223109
CYP4B1	2.42461	1.49553	1.22146	1.22438	0.22081	NA
KDM4A	1181.29	1.49515	0.165186	9.05132	1.41e-19	6.56e-18
CNFN	53.3005	1.49396	0.56551	2.6418	0.00824665	0.0271088
HDAC5	484.559	1.49168	0.173508	8.59721	8.17e-18	3.25e-16
PSCA	64.7665	1.49103	0.315727	4.72254	2.33e-06	2.05e-05
CFAP206	1.35392	1.49097	1.7061	0.873904	0.38217	NA
PHOSPHO1	3.08718	1.49074	1.13877	1.30909	0.190505	0.316102
TMEM256	126.344	1.49007	0.557015	2.6751	0.00747073	0.0250095
PIP5KL1	107.104	1.4888	0.29587	5.03195	4.86e-07	4.84e-06
ALG1L	63.5789	1.48827	0.36383	4.09057	4.3e-05	0.000286283
OR2B6	24.189	1.48763	0.495313	3.00341	0.00266974	0.0104893
MTHFR	597.488	1.487	0.118747	12.5225	5.63e-36	7.55e-34
CCR10	5.7864	1.48684	0.841643	1.7666	0.0772957	0.162018
PDZD2	1.30573	1.4854	2.36252	0.628736	0.529522	NA
SPDYE1	1.21282	1.47797	2.14387	0.689396	0.490574	NA
TEX19	52.2584	1.47667	0.340327	4.33897	1.43e-05	0.000107562
KRT83	3.90067	1.476	1.21789	1.21193	0.22554	0.35777
SMIM6	3.14491	1.47593	1.19086	1.23938	0.215203	0.346735
JAK3	33.9005	1.47409	0.342062	4.30942	1.64e-05	0.000121425
ACADS	122.6	1.47206	0.31885	4.61679	3.9e-06	3.27e-05
HIST2H2AB	3.08427	1.47198	1.02554	1.43532	0.151197	0.266647
SPTBN4	33.0755	1.47163	0.332618	4.42439	9.67e-06	7.52e-05
P4HA3	14.4555	1.47146	0.550311	2.67388	0.007498	0.0250871
IGSF10	7.04138	1.47118	0.782945	1.87903	0.0602398	0.133125
OSBPL7	250.004	1.46981	0.169346	8.67933	3.98e-18	1.64e-16
MMP23B	10.6941	1.46972	0.647817	2.26873	0.0232846	0.0632995
LZTS3	70.022	1.4671	0.29419	4.98692	6.13e-07	6e-06
TAS2R20	3.039	1.46682	1.35427	1.08311	0.278761	0.418204
COLEC11	31.601	1.46501	0.43951	3.33329	0.000858258	0.00397067
PELI2	3.04712	1.46472	1.12324	1.30401	0.19223	0.318256
TNFRSF18	190.304	1.46454	0.486459	3.01062	0.00260716	0.0102845
IL17RC	191.317	1.46218	0.276752	5.28337	1.27e-07	1.39e-06
SNTB1	301.277	1.46163	0.197868	7.38691	1.5e-13	3.84e-12
PPP1R32	45.3105	1.4593	0.488775	2.98563	0.00282992	0.011043
PPP1R42	3.73034	1.45781	0.996111	1.4635	0.143331	0.256485
CBY3	3.73351	1.45622	0.965328	1.50853	0.13142	0.241254
ALPPL2	3.10866	1.45517	1.05378	1.3809	0.167309	0.287685
SLC12A5	53.4623	1.45513	0.357019	4.07577	4.59e-05	0.000302559
TMEM8B	58.0584	1.45373	0.278563	5.21867	1.8e-07	1.93e-06
SPACA6	151.341	1.45372	0.279168	5.20732	1.92e-07	2.04e-06
CDNF	11.65	1.45341	0.652784	2.22648	0.0259821	0.0691412
SOX18	7.99943	1.45272	0.734315	1.97833	0.047891	0.111513
NAALADL1	1.21599	1.45236	1.80713	0.803681	0.421581	NA
SPATA4	5.56697	1.45141	1.10505	1.31343	0.189037	0.314289
ANKS1B	4.34461	1.45039	0.88242	1.64364	0.10025	0.196571
OR52N2	5.13624	1.45022	1.00549	1.44229	0.149219	0.264412
COL24A1	15.3622	1.44912	0.517806	2.79859	0.0051327	0.0182744
NHLH1	2.52414	1.44855	1.34285	1.07871	0.280715	NA
FRAT1	21.1231	1.44853	0.453977	3.19075	0.00141903	0.00609806
KCNK12	2.37071	1.44789	1.31606	1.10017	0.271259	NA
CCDC181	1.3187	1.44763	2.36348	0.612499	0.540208	NA
HMX1	1.3187	1.44763	2.36348	0.612499	0.540208	NA
COMP	1.3187	1.44763	2.36348	0.612499	0.540208	NA
TMEM102	80.5854	1.44633	0.386277	3.74427	0.000180919	0.00101357
PRR36	58.3938	1.44619	0.378302	3.82284	0.000131923	0.000769612
ATG9B	95.5626	1.4436	0.328972	4.38823	1.14e-05	8.78e-05
TTLL1	44.1927	1.44343	0.303452	4.7567	1.97e-06	1.75e-05
RIMS1	18.8414	1.44255	0.428369	3.36754	0.000758425	0.00356162
DIRAS1	22.5971	1.44122	0.393011	3.66713	0.000245293	0.00132549
CST7	2.3932	1.43997	1.19972	1.20025	0.230043	NA
MLC1	1.23531	1.43911	1.86352	0.772253	0.439965	NA
CXCL11	7.571	1.43721	0.877211	1.63839	0.101341	0.19819
KIAA1324	6.25608	1.43686	0.858526	1.67364	0.0942012	0.188234
POPDC3	6.16406	1.43607	0.728943	1.97008	0.0488295	0.113148
AC007040.11	3.03673	1.43524	1.10753	1.29589	0.195013	0.321751
HIST1H3H	262.683	1.43188	0.243735	5.87475	4.23e-09	5.89e-08
PATL2	28.3754	1.43175	0.357563	4.0042	6.22e-05	0.00039611
GIPC2	1.80396	1.43089	1.45922	0.980589	0.326795	NA
HEPHL1	1.80713	1.43063	1.3809	1.03601	0.300196	NA
ELMO3	324.676	1.43038	0.302457	4.72919	2.25e-06	1.99e-05
FAM129C	4.27547	1.42949	0.998658	1.43141	0.152314	0.268123
SYCE1L	279.489	1.42867	0.529857	2.69633	0.00701084	0.0236969
RINL	128.886	1.42835	0.193774	7.37119	1.69e-13	4.29e-12
PKIG	134.95	1.42787	0.208535	6.84713	7.53e-12	1.56e-10
RASSF4	106.133	1.42714	0.252695	5.64768	1.63e-08	2.06e-07
CA14	3.50264	1.42671	1.2182	1.17116	0.241535	0.375777
KIF12	1.22578	1.42619	1.86178	0.766034	0.443656	NA
CABYR	484.89	1.42363	0.132923	10.7102	9.12e-27	7.07e-25
MIEN1	271.668	1.42309	0.354891	4.00993	6.07e-05	0.000387907
POU2AF1	2.99984	1.42233	1.04025	1.3673	0.171532	0.29277
DSPP	2.42393	1.42158	1.20718	1.1776	0.238957	NA
UPK3BL	1.81438	1.42145	1.38153	1.0289	0.303528	NA
S1PR2	132.34	1.42049	0.198719	7.14826	8.79e-13	2.08e-11
LHFPL5	69.3285	1.42036	0.297758	4.77019	1.84e-06	1.64e-05
DLX4	24.575	1.41874	0.435805	3.25546	0.00113211	0.00501116
SYTL1	672.716	1.41623	0.235124	6.02335	1.71e-09	2.49e-08
HIST1H3A	10.7531	1.41592	0.559242	2.53186	0.0113461	0.0353444
FA2H	121.491	1.41589	0.19695	7.18909	6.52e-13	1.56e-11
PCP4L1	19.2986	1.41496	0.432358	3.27267	0.00106538	0.0047598
CLU	2039.66	1.4145	0.126891	11.1474	7.37e-29	6.55e-27
HIST3H2A	208.552	1.41309	0.290897	4.85771	1.19e-06	1.1e-05
RNF222	1.18292	1.4124	1.81434	0.778463	0.436296	NA
ARHGAP24	207.86	1.41217	0.214886	6.57173	4.97e-11	9.11e-10
CTNNA3	4.25382	1.41195	0.886848	1.5921	0.111362	0.213508
GDF5OS	2.99895	1.41152	2.13455	0.661273	0.508437	0.63749
ABHD8	89.5898	1.41055	0.289847	4.86653	1.14e-06	1.06e-05
TMEM86B	23.0299	1.40996	0.690992	2.04048	0.0413025	0.0996129
PELI1	347.531	1.40974	0.292387	4.8215	1.42e-06	1.3e-05
C2orf54	312.44	1.40922	0.194327	7.25184	4.11e-13	9.97e-12
S100A1	1.83052	1.40812	1.54023	0.914229	0.360597	NA
CCDC106	145.952	1.40682	0.309604	4.54394	5.52e-06	4.5e-05
CD8A	12.7744	1.4068	0.542835	2.59158	0.00955355	0.0306536
WIPI1	193.608	1.40619	0.195909	7.17777	7.09e-13	1.69e-11
ANO3	3.01598	1.40584	1.12589	1.24865	0.211793	0.34298
TMEM27	16.5094	1.40584	0.504443	2.78691	0.00532126	0.0188457
ANKRD24	34.5968	1.40564	0.376212	3.7363	0.00018675	0.00104145
C3orf20	1.23784	1.40501	1.65194	0.850522	0.395035	NA
CLEC3B	1.23784	1.40501	1.65194	0.850522	0.395035	NA
ATP10B	3.01761	1.40333	1.20014	1.1693	0.242282	0.37646
ALDH2	120.75	1.40121	0.316247	4.43076	9.39e-06	7.34e-05
MYH3	4.32579	1.39999	1.05035	1.33288	0.182571	0.306234
ABCB5	8.38839	1.39983	0.640834	2.18438	0.0289343	0.0752504
CRIP1	176.812	1.3998	0.512027	2.73385	0.00625987	0.0215884
FRG2	1.24192	1.39915	1.80706	0.774272	0.43877	NA
LRRC27	73.6084	1.39868	0.28217	4.95688	7.16e-07	6.92e-06
SPACA9	142.178	1.39845	0.274705	5.09073	3.57e-07	3.63e-06
TOM1	367.422	1.39794	0.175452	7.96764	1.62e-15	5.12e-14
SSBP2	634.639	1.39775	0.145809	9.58614	9.14e-22	5.01e-20
MAP2	335.305	1.39767	0.253693	5.50928	3.6e-08	4.33e-07
EPHX1	1682.91	1.39732	0.144339	9.68088	3.64e-22	2.09e-20
TSKS	20.0633	1.39633	0.584702	2.38811	0.0169351	0.0488774
FAM69B	249.115	1.39616	0.229896	6.07302	1.26e-09	1.88e-08
SKOR1	18.9252	1.39526	0.475729	2.93288	0.00335837	0.0127418
LINC00176	12.2608	1.39367	0.645685	2.15843	0.0308941	0.079105
CTRC	2.42179	1.39351	1.42618	0.977093	0.328523	NA
TPSB2	1.89434	1.39339	1.40761	0.989898	0.322224	NA
ADAP2	12.6271	1.39241	0.515393	2.70164	0.00689983	0.0233747
LRP4	11.2151	1.39175	0.652569	2.13273	0.0329471	0.0831238
ANKRD23	25.3361	1.39045	0.468428	2.96833	0.0029942	0.0115997
ASNS	30.5552	1.39036	0.466355	2.98133	0.00287003	0.0111768
HPN	44.9484	1.39019	0.340039	4.08831	4.35e-05	0.000288362
RASIP1	42.5919	1.38751	0.3213	4.31843	1.57e-05	0.000116831
FAM229A	52.8099	1.38749	0.343564	4.03854	5.38e-05	0.000348323
TMPRSS13	203.717	1.38684	0.204332	6.7872	1.14e-11	2.3e-10
PDCD4	918.119	1.38622	0.134425	10.3122	6.21e-25	4.2e-23
BCL2L11	894.86	1.38519	0.230051	6.02122	1.73e-09	2.52e-08
CFAP65	4.83075	1.38399	0.909089	1.5224	0.12791	0.236429
MISP3	41.3499	1.38174	0.371453	3.71982	0.000199362	0.00110535
MCRIP2	471.121	1.38138	0.425504	3.24645	0.00116855	0.00515206
COX8C	1.84449	1.37983	1.57269	0.877366	0.380288	NA
RCSD1	11.5967	1.37953	0.667881	2.06553	0.0388733	0.0949924
OTOR	4.63129	1.37935	0.879202	1.56887	0.116678	0.220962
DPYSL5	1.24763	1.37908	1.65022	0.835696	0.403326	NA
KCNJ5	1.24763	1.37908	1.65022	0.835696	0.403326	NA
HOXC9	1.24763	1.37908	1.65022	0.835696	0.403326	NA
SYNC	11.5171	1.37821	0.636503	2.16529	0.0303656	0.0781017
WDR38	19.0705	1.37663	0.715211	1.92479	0.0542554	0.122566
ADAMTS13	36.4591	1.37564	0.342197	4.02003	5.82e-05	0.000373251
ASCL5	52.8013	1.37489	0.346619	3.96657	7.29e-05	0.000455702
SLC43A1	7.28482	1.37296	0.750357	1.82975	0.0672875	0.14523
DNAJC28	17.9499	1.37293	0.45542	3.01464	0.00257283	0.01017
BICDL2	133.778	1.37278	0.240339	5.71186	1.12e-08	1.45e-07
EFHB	21.0496	1.37218	0.454587	3.01853	0.00254007	0.0100702
DYX1C1	35.1364	1.37161	0.521308	2.6311	0.00851083	0.0278408
TMEM178A	21.9595	1.37113	0.398783	3.43828	0.000585417	0.00283614
ADAMTS7	4.79033	1.37111	1.38888	0.987203	0.323543	0.464003
TMEM140	13.1266	1.3708	0.511515	2.67988	0.00736477	0.0247064
ARHGAP4	10.1261	1.37056	0.730678	1.87573	0.0606921	0.133781
HSPB7	0.643529	1.37021	3.17024	0.432212	0.665587	NA
VCAM1	0.643529	1.37021	3.17024	0.432212	0.665587	NA
ATP1A4	0.643529	1.37021	3.17024	0.432212	0.665587	NA
GLI2	0.643529	1.37021	3.17024	0.432212	0.665587	NA
PRKAG3	0.643529	1.37021	3.17024	0.432212	0.665587	NA
MOBP	0.643529	1.37021	3.17024	0.432212	0.665587	NA
UPK1B	0.643529	1.37021	3.17024	0.432212	0.665587	NA
CLSTN2	0.643529	1.37021	3.17024	0.432212	0.665587	NA
CRMP1	0.643529	1.37021	3.17024	0.432212	0.665587	NA
FGF2	0.643529	1.37021	3.17024	0.432212	0.665587	NA
ADAMTSL2	0.643529	1.37021	3.17024	0.432212	0.665587	NA
CHST1	0.643529	1.37021	3.17024	0.432212	0.665587	NA
TSGA10IP	0.643529	1.37021	3.17024	0.432212	0.665587	NA
CYP2C9	0.643529	1.37021	3.17024	0.432212	0.665587	NA
C12orf54	0.643529	1.37021	3.17024	0.432212	0.665587	NA
EFCAB3	0.643529	1.37021	3.17024	0.432212	0.665587	NA
SHANK1	0.643529	1.37021	3.17024	0.432212	0.665587	NA
SIGLEC10	0.643529	1.37021	3.17024	0.432212	0.665587	NA
LPAR3	3.00404	1.36977	1.10069	1.24447	0.213327	0.344518
CTNNA2	0.656493	1.36907	3.15385	0.434096	0.664218	NA
EPHB6	0.656493	1.36907	3.15385	0.434096	0.664218	NA
MAGEA10	0.656493	1.36907	3.15385	0.434096	0.664218	NA
CA8	0.656493	1.36907	3.15385	0.434096	0.664218	NA
COL22A1	0.656493	1.36907	3.15385	0.434096	0.664218	NA
PIP5K1B	0.656493	1.36907	3.15385	0.434096	0.664218	NA
ITIH5	0.656493	1.36907	3.15385	0.434096	0.664218	NA
TMEM26	0.656493	1.36907	3.15385	0.434096	0.664218	NA
H2AFY2	0.656493	1.36907	3.15385	0.434096	0.664218	NA
DBX2	0.656493	1.36907	3.15385	0.434096	0.664218	NA
SRL	0.656493	1.36907	3.15385	0.434096	0.664218	NA
GAS7	0.656493	1.36907	3.15385	0.434096	0.664218	NA
TDRD12	0.656493	1.36907	3.15385	0.434096	0.664218	NA
AC136352.1	0.656493	1.36907	3.15385	0.434096	0.664218	NA
TNNI3	475.045	1.36902	0.476557	2.87273	0.0040694	0.0150313
PTGR1	844.675	1.36876	0.193072	7.08936	1.35e-12	3.12e-11
KCND3	0.662205	1.36857	3.14677	0.434914	0.663625	NA
AUTS2	0.662205	1.36857	3.14677	0.434914	0.663625	NA
CYP11B1	0.662205	1.36857	3.14677	0.434914	0.663625	NA
ZP1	0.662205	1.36857	3.14677	0.434914	0.663625	NA
JAM3	0.662205	1.36857	3.14677	0.434914	0.663625	NA
SLCO1A2	0.662205	1.36857	3.14677	0.434914	0.663625	NA
OR9K2	0.662205	1.36857	3.14677	0.434914	0.663625	NA
MYH13	0.662205	1.36857	3.14677	0.434914	0.663625	NA
PYGM	7.6193	1.36656	0.691616	1.97589	0.0481668	0.112
FOXO6	42.1592	1.36529	0.349207	3.90968	9.24e-05	0.000561125
ERICH6	8.15551	1.3652	0.712818	1.91521	0.0554655	0.124753
GRAMD2	15.7294	1.36467	0.598803	2.279	0.022667	0.0618787
USH2A	7.86452	1.36437	0.89075	1.53171	0.125594	0.232919
ACSM3	119.792	1.36243	0.211874	6.43039	1.27e-10	2.22e-09
SLC10A6	6.00502	1.35925	0.872434	1.55799	0.119235	0.224488
ERBB3	1936.27	1.35817	0.11795	11.5148	1.11e-30	1.13e-28
HBE1	5.85068	1.35779	0.801	1.69512	0.0900524	0.18184
FPGT.TNNI3K	7.70813	1.35727	0.653169	2.07798	0.0377111	0.092804
RAB17	515.596	1.35572	0.259798	5.21835	1.81e-07	1.93e-06
PRUNE2	17.2743	1.35433	0.522135	2.59383	0.00949134	0.0305124
TRPM1	1.87208	1.35229	1.87321	0.721913	0.470348	NA
TMEM120A	137.917	1.35196	0.358485	3.77132	0.000162386	0.000922064
FTH1	46704.3	1.35126	0.298608	4.52521	6.03e-06	4.87e-05
LBX2	83.4701	1.35121	0.320311	4.21843	2.46e-05	0.000174205
DNAL4	235.987	1.35049	0.222542	6.06848	1.29e-09	1.93e-08
RNU6.1209P	1.17911	1.3497	2.20683	0.611603	0.540801	NA
MYL3	7.17854	1.34953	0.730354	1.84778	0.0646344	0.140711
CD24	3774.85	1.34926	0.0967361	13.9479	3.24e-44	6.59e-42
CHODL	72.4969	1.34914	0.286346	4.71156	2.46e-06	2.15e-05
MTURN	342.214	1.34907	0.162826	8.28536	1.18e-16	4.13e-15
CD72	9.5197	1.34817	0.691425	1.94984	0.051195	0.117076
PIM3	3021.69	1.34768	0.181366	7.43072	1.08e-13	2.83e-12
JAM2	2.97287	1.34761	1.21911	1.1054	0.268987	0.407185
GLCCI1	205.602	1.34695	0.231862	5.80928	6.27e-09	8.49e-08
PPM1N	61.4694	1.34569	0.330678	4.0695	4.71e-05	0.00030991
HIST1H1C	983.779	1.3453	0.394878	3.40687	0.000657118	0.00313411
TP73	19.8773	1.34499	0.507985	2.6477	0.0081041	0.0267122
VWA5A	102.063	1.34473	0.246189	5.46217	4.7e-08	5.53e-07
KCNK6	170.07	1.3446	0.365524	3.67855	0.000234566	0.00127627
GCGR	10.7295	1.34397	0.628688	2.13774	0.0325375	0.0822841
TTC39B	196.194	1.3439	0.216235	6.21502	5.13e-10	8.24e-09
CATSPERG	18.7378	1.34342	0.455738	2.94779	0.00320055	0.0122564
AVPI1	46.9791	1.34316	0.324744	4.13606	3.53e-05	0.000239697
GABRA2	8.00876	1.34314	0.706408	1.90136	0.0572552	0.127793
OPRM1	29.7371	1.34297	0.406126	3.30677	0.000943779	0.0043025
FEZ1	142.322	1.34083	0.290458	4.61626	3.91e-06	3.28e-05
NOTCH3	1214.41	1.34068	0.316007	4.24256	2.21e-05	0.000158159
NFATC4	436.456	1.34006	0.157075	8.53134	1.45e-17	5.53e-16
SDCBP2	21.9474	1.33984	0.533292	2.5124	0.0119914	0.0370317
DYNLRB2	2.85235	1.3381	1.09264	1.22465	0.220708	0.352691
CCDC73	3.59134	1.33766	1.144	1.16928	0.242291	0.37646
ZFYVE1	233.765	1.33699	0.154542	8.65131	5.09e-18	2.08e-16
NME3	386.385	1.33602	0.36942	3.61653	0.000298574	0.00157161
RNU6.1201P	1.77509	1.33576	1.42438	0.937782	0.348356	NA
INSL3	1.77509	1.33576	1.42438	0.937782	0.348356	NA
RAB7B	3.6497	1.33446	1.15671	1.15368	0.248633	0.384046
MIA	1.78551	1.33445	1.46831	0.908834	0.363438	NA
ITGAL	2.44454	1.33421	1.26019	1.05874	0.28972	NA
NFATC1	20.8331	1.33198	0.448795	2.9679	0.00299846	0.0116129
TRAM1L1	213.987	1.33141	0.240094	5.54538	2.93e-08	3.59e-07
HEXDC	365.618	1.3303	0.366065	3.63406	0.000278999	0.00147786
RNU6.942P	0.588602	1.32957	2.44768	0.543198	0.586994	NA
CNGA3	0.588602	1.32957	2.44768	0.543198	0.586994	NA
BDKRB1	0.588602	1.32957	2.44768	0.543198	0.586994	NA
RN7SL573P	0.588602	1.32957	2.44768	0.543198	0.586994	NA
ACPP	86.0446	1.32932	0.270101	4.92159	8.58e-07	8.18e-06
GPR150	2.45026	1.32901	1.26079	1.05411	0.291832	NA
SPHKAP	0.575638	1.32883	2.4599	0.540196	0.589062	NA
RP13.582O9.6	0.575638	1.32883	2.4599	0.540196	0.589062	NA
RNU6.878P	0.575638	1.32883	2.4599	0.540196	0.589062	NA
ARHGDIG	0.575638	1.32883	2.4599	0.540196	0.589062	NA
ARHGAP28	0.575638	1.32883	2.4599	0.540196	0.589062	NA
HBP1	640.82	1.32879	0.144387	9.20296	3.48e-20	1.7e-18
C14orf93	253.306	1.32853	0.239908	5.53765	3.07e-08	3.74e-07
ORAI3	112.311	1.32655	0.414121	3.20329	0.00135868	0.0058669
TTC9B	5.26636	1.32619	0.854295	1.55237	0.120573	0.22633
GLTSCR2	3554.19	1.3257	0.331727	3.99637	6.43e-05	0.000407687
LIMA1	3361.02	1.3251	0.24354	5.44102	5.3e-08	6.18e-07
COL9A2	55.2919	1.3236	0.280798	4.71373	2.43e-06	2.13e-05
PBX1	72.7532	1.32277	0.344288	3.84203	0.000122019	0.00071777
HIPK4	1.13219	1.32247	1.93273	0.684246	0.49382	NA
CXCL9	0.59114	1.32208	2.44327	0.541109	0.588432	NA
UNC5A	0.59114	1.32208	2.44327	0.541109	0.588432	NA
RAB39B	0.59114	1.32208	2.44327	0.541109	0.588432	NA
NKX2.3	0.59114	1.32208	2.44327	0.541109	0.588432	NA
BCL2L14	0.59114	1.32208	2.44327	0.541109	0.588432	NA
IL1RAPL2	4.65424	1.3218	1.05429	1.25374	0.209936	0.340632
ZMYND12	10.1796	1.32176	0.654274	2.02019	0.0433635	0.103101
ALDH3B2	148.107	1.32055	0.217216	6.07944	1.21e-09	1.81e-08
KCNAB2	144.158	1.32017	0.194838	6.77574	1.24e-11	2.47e-10
KLHDC2	824.26	1.32015	0.172912	7.63482	2.26e-14	6.23e-13
KLHL30	19.4427	1.31981	0.484375	2.72476	0.00643481	0.022053
HRK	15.1349	1.31967	0.487106	2.70921	0.0067444	0.0229409
FECH	415.334	1.31825	0.137544	9.5842	9.32e-22	5.08e-20
TCEA3	137.695	1.31729	0.314199	4.19254	2.76e-05	0.000192191
LRRC43	3.32742	1.31585	1.0765	1.22234	0.221579	0.353703
EID3	11.46	1.31569	0.627538	2.09659	0.0360301	0.0894767
BRS3	1.79059	1.31408	1.46801	0.895141	0.370712	NA
GALNT15	8.51168	1.31394	0.624168	2.10511	0.0352817	0.0880205
WBSCR27	10.7682	1.3139	0.592027	2.21932	0.026465	0.0700925
BEND5	5.89822	1.31367	0.827496	1.58753	0.112393	0.215222
ATF4	4858.33	1.31352	0.302522	4.3419	1.41e-05	0.000106491
FMO5	104.665	1.31247	0.223112	5.88259	4.04e-09	5.63e-08
ACSL1	1143.27	1.31236	0.229543	5.71724	1.08e-08	1.41e-07
ALKBH7	226.21	1.31171	0.44709	2.93389	0.00334744	0.0127076
ENPP2	1.19691	1.31167	1.97835	0.663009	0.507325	NA
TNS1	1.12585	1.31161	1.64195	0.798814	0.424398	NA
TBX4	1.12585	1.31161	1.64195	0.798814	0.424398	NA
CASS4	1.12585	1.31161	1.64195	0.798814	0.424398	NA
CDK5R2	6.26253	1.31156	0.736672	1.78038	0.0750131	0.158288
SLC7A2	1.78488	1.31018	1.37282	0.954375	0.339894	NA
CDH15	4.57037	1.31016	0.90678	1.44484	0.148502	0.263383
CHD4	1325.15	1.30867	0.487299	2.68556	0.00724085	0.0243455
RNA5SP512	0.591777	1.30866	3.13935	0.416859	0.676782	NA
COL4A2	0.591777	1.30866	3.13935	0.416859	0.676782	NA
GJB4	0.578813	1.30812	3.15848	0.414161	0.678756	NA
IRGC	0.578813	1.30812	3.15848	0.414161	0.678756	NA
PHGDH	2231.39	1.30788	0.20516	6.37495	1.83e-10	3.1e-09
MYO7B	2.2574	1.30722	1.1549	1.13189	0.25768	NA
CDKN1A	726.036	1.30698	0.126369	10.3425	4.52e-25	3.14e-23
MFSD6	932.629	1.30686	0.161016	8.11631	4.81e-16	1.57e-14
CCDC184	6.89657	1.30658	0.787169	1.65985	0.0969445	0.192028
BOK	309.82	1.30587	0.174042	7.50322	6.23e-14	1.67e-12
ERAS	1.79784	1.30383	1.46895	0.887594	0.374759	NA
KIAA1211L	269.174	1.30374	0.14961	8.71426	2.93e-18	1.23e-16
FBXO6	6.12841	1.30319	0.801399	1.62614	0.10392	0.202231
MYL1	1.13156	1.30278	1.64126	0.793767	0.427331	NA
C19orf18	67.0112	1.30034	0.571958	2.27348	0.0229973	0.0626273
ZBED3	66.2025	1.29855	0.3929	3.30504	0.000949639	0.00432297
NEIL1	39.1754	1.2982	0.365921	3.54776	0.000388524	0.00197532
TMBIM4	250.02	1.298	0.575335	2.25607	0.0240662	0.0650365
OSGIN1	214.726	1.29781	0.31805	4.08051	4.49e-05	0.000297623
EPHX3	63.301	1.2967	0.322612	4.01938	5.84e-05	0.000374104
UMODL1	1.80673	1.29629	1.42746	0.908112	0.363819	NA
SERINC4	5.27173	1.29618	0.9547	1.35768	0.174565	0.296213
GSTM2	23.4371	1.29601	0.399345	3.24535	0.00117306	0.00516346
ACCS	50.4667	1.2959	0.298181	4.34602	1.39e-05	0.000104689
FILIP1L	92.3479	1.29447	0.369895	3.49956	0.000466027	0.00232615
LMBR1L	177.36	1.29427	0.307029	4.21546	2.49e-05	0.000175971
LRG1	171.963	1.29398	0.24778	5.22228	1.77e-07	1.89e-06
C10orf10	57.7517	1.29344	0.307358	4.20826	2.57e-05	0.000180705
MOV10L1	1.74304	1.29078	1.76956	0.729437	0.465734	NA
RBM20	1.14516	1.28853	2.2349	0.576552	0.564242	NA
SCARF2	7.29913	1.28728	0.685867	1.87686	0.0605377	0.133541
REM2	40.283	1.28719	0.420506	3.06106	0.00220555	0.00892332
UCP2	618.673	1.28685	0.158552	8.11627	4.81e-16	1.57e-14
CDKN1C	79.0114	1.28655	0.350316	3.67253	0.00024016	0.00130195
TNFSF13B	18.4681	1.2865	0.689235	1.86656	0.0619629	0.135992
RP4.614O4.11	3.89313	1.28596	0.921747	1.39514	0.162974	0.282223
COLQ	26.1517	1.28583	0.409945	3.13658	0.00170929	0.00717303
MUC1	641.801	1.28558	0.200478	6.41258	1.43e-10	2.48e-09
ANKDD1B	13.9217	1.28461	0.59479	2.15976	0.0307909	0.0789311
ASAP3	119.74	1.28403	0.219993	5.83667	5.33e-09	7.31e-08
RAB4B	9.73639	1.28341	0.678121	1.8926	0.0584105	0.129831
CASQ2	1.2213	1.28193	2.28121	0.56195	0.57415	NA
OR2AT4	1.2213	1.28193	2.28121	0.56195	0.57415	NA
TLR5	31.3181	1.28174	0.363233	3.5287	0.000417611	0.00211119
SPESP1	0.587966	1.28166	3.13776	0.408465	0.682932	NA
U2.1	0.582253	1.28139	3.14619	0.407284	0.6838	NA
HEPACAM2	2.34487	1.28128	1.64838	0.777297	0.436984	NA
LMOD2	0.569289	1.28077	3.16577	0.404568	0.685795	NA
KCNK9	0.569289	1.28077	3.16577	0.404568	0.685795	NA
VASN	1122.54	1.28076	0.192804	6.64281	3.08e-11	5.86e-10
MYLK3	6.90438	1.279	0.818171	1.56324	0.117997	0.222615
RBMY1A1	1.21812	1.27681	2.28094	0.559775	0.575633	NA
RBMY1D	1.21812	1.27681	2.28094	0.559775	0.575633	NA
LMF1	28.9818	1.2766	0.381408	3.34707	0.000816693	0.00380329
DHDH	20.0069	1.27602	0.440526	2.89658	0.00377254	0.0140744
DDX25	1.14135	1.27523	1.68214	0.7581	0.448391	NA
HDHD3	267.902	1.27488	0.238652	5.34202	9.19e-08	1.03e-06
CCDC80	1128.21	1.27442	0.149061	8.54961	1.24e-17	4.8e-16
DUSP19	91.4195	1.2744	0.258726	4.92568	8.41e-07	8.03e-06
PRKCZ	448.626	1.27421	0.249133	5.1146	3.14e-07	3.23e-06
IMPG2	3.95059	1.27418	0.995588	1.27983	0.200605	0.329119
DNASE1L2	4.68223	1.27412	0.910769	1.39895	0.161828	0.280759
SCRT1	1.61387	1.27093	1.46255	0.868984	0.384856	NA
ECI1	933.859	1.27028	0.375014	3.38728	0.000705884	0.00333944
PNPLA2	529.413	1.26901	0.204126	6.21681	5.07e-10	8.17e-09
LYNX1	153.447	1.26858	0.207143	6.12417	9.12e-10	1.39e-08
HOXA1	2.80761	1.26852	1.04214	1.21722	0.223519	0.355574
KCNH7	1.21559	1.26843	1.97833	0.64116	0.521418	NA
KEL	1.21559	1.26843	1.97833	0.64116	0.521418	NA
NRCAM	117.56	1.26791	0.359024	3.53153	0.000413157	0.00209183
FANK1	39.7462	1.26679	0.412058	3.07429	0.00211004	0.00859133
CRYBA2	1.65991	1.26544	1.47056	0.860515	0.389505	NA
TMEM176B	14.1278	1.26519	0.504249	2.50905	0.0121056	0.0373129
BBS12	68.2028	1.26468	0.259837	4.8672	1.13e-06	1.05e-05
SLC5A11	2.75027	1.26405	1.35979	0.929589	0.352584	0.492076
ANKS4B	1.21241	1.26342	1.97784	0.638789	0.52296	NA
IFFO1	1.60816	1.26229	1.61808	0.780112	0.435325	NA
RNF208	103.235	1.26217	0.405898	3.10956	0.00187365	0.0077608
TTC21A	49.3756	1.2616	0.301948	4.17821	2.94e-05	0.000203017
INSR	37.6767	1.26096	0.333565	3.78024	0.000156674	0.0008919
MYO3B	138.306	1.26094	0.219694	5.73955	9.49e-09	1.25e-07
ZFHX2	17.3436	1.26047	0.463249	2.72094	0.00650968	0.0222951
CEND1	14.7798	1.26046	0.645115	1.95386	0.050718	0.116418
DCHS2	68.7164	1.25914	0.44187	2.84958	0.00437774	0.016029
PRRG2	138.05	1.25892	0.258236	4.87508	1.09e-06	1.02e-05
C19orf81	18.6974	1.2586	0.77967	1.61427	0.106468	0.206142
CCDC167	275.059	1.25698	0.479243	2.62284	0.00871992	0.028407
BHLHB9	1.6824	1.25693	1.47384	0.85283	0.393754	NA
DISP3	6.17749	1.2547	0.713895	1.75754	0.0788251	0.164366
FBXL15	187.434	1.25406	0.455616	2.75246	0.0059149	0.0205843
DCDC2	3.83352	1.25299	0.916062	1.3678	0.171374	0.292576
RIMS3	61.9597	1.25142	0.287649	4.35053	1.36e-05	0.000102736
CELF5	23.0666	1.25124	0.413118	3.02877	0.00245549	0.00978695
TINCR	5.5064	1.25065	0.793696	1.57573	0.115088	0.218709
ME1	1148.07	1.24962	0.110976	11.2602	2.06e-29	1.88e-27
LRRC3B	4.46772	1.2489	0.91361	1.36699	0.171627	0.292821
CTSS	250.234	1.24878	0.194387	6.42418	1.33e-10	2.31e-09
SOAT2	4.58864	1.24861	0.921367	1.35517	0.175363	0.297304
PLIN4	4.51059	1.2474	0.864952	1.44216	0.149258	0.264445
ALPK1	485.732	1.24697	0.187184	6.66174	2.71e-11	5.19e-10
SPSB2	151.305	1.24693	0.305774	4.07794	4.54e-05	0.000300192
PTOV1	993.667	1.24621	0.35034	3.55713	0.00037493	0.00191433
PRKCG	11.7988	1.24517	0.682866	1.82344	0.068236	0.146805
C9orf24	2.85449	1.24499	1.22016	1.02035	0.307563	0.448433
MAJIN	32.7916	1.24468	0.36681	3.39325	0.000690685	0.00327794
LRRC66	26.9245	1.24456	0.392013	3.17478	0.00149948	0.00639866
IGFLR1	8.02667	1.24365	0.73797	1.68523	0.0919435	0.184769
DTHD1	2.17043	1.24363	1.22414	1.01592	0.309665	NA
FXYD3	15.3665	1.24339	0.566717	2.19402	0.028234	0.073787
ACBD4	81.467	1.24211	0.312198	3.97861	6.93e-05	0.000435663
COL3A1	2.74963	1.24121	1.22908	1.00987	0.312556	0.45328
C1R	44.4657	1.2409	0.288947	4.29457	1.75e-05	0.000128773
GPHA2	1.68494	1.24074	1.32784	0.9344	0.350098	NA
RALGPS1	73.1021	1.24069	0.257828	4.81211	1.49e-06	1.35e-05
HEYL	21.8155	1.24014	0.439087	2.82436	0.00473757	0.0171461
FAM227B	55.9473	1.24005	0.285202	4.34797	1.37e-05	0.000103823
BMP3	84.3657	1.23813	0.373364	3.31615	0.00091267	0.00418773
PROX1	1.67859	1.23748	1.37684	0.898784	0.368768	NA
S100A14	93.1668	1.2371	0.452825	2.73195	0.00629599	0.0217074
NDUFA11	312.039	1.23709	0.591933	2.08992	0.0366247	0.0905458
NPW	23.3104	1.23708	0.549594	2.2509	0.0243917	0.065757
PGLS	532.164	1.23705	0.381592	3.24181	0.00118775	0.00521785
MYH14	1255.25	1.23681	0.156246	7.91579	2.46e-15	7.58e-14
LYL1	14.5398	1.23558	0.642125	1.9242	0.0543297	0.122692
CNR1	105.803	1.23537	0.230839	5.35168	8.71e-08	9.78e-07
AURKC	9.99742	1.2342	0.761965	1.61976	0.105284	0.204351
ZFP36	383.539	1.23411	0.165494	7.45713	8.84e-14	2.35e-12
FAM71F2	7.82149	1.23259	0.666889	1.84826	0.0645642	0.14062
TBL1X	396.42	1.23179	0.224855	5.47815	4.3e-08	5.08e-07
NME5	20.1187	1.23166	0.457905	2.68977	0.0071501	0.0240948
X43712	2.2133	1.23101	1.26569	0.972598	0.330753	NA
GALM	413.584	1.23037	0.292702	4.20347	2.63e-05	0.00018438
SAT2	506.743	1.2301	0.437465	2.81189	0.00492507	0.0176807
CFB	3.2496	1.22975	1.21758	1.01	0.312497	0.453251
CXXC5	1820.18	1.22916	0.175	7.02375	2.16e-12	4.82e-11
ALOX15	2.84433	1.22888	1.28394	0.957116	0.338509	0.478891
ABCG1	30.1545	1.22868	0.981794	1.25146	0.210766	0.34169
MATN4	5.00449	1.22764	1.04597	1.17369	0.24052	0.374621
PRX	87.7261	1.22748	0.269878	4.54827	5.41e-06	4.42e-05
TSTD1	656.035	1.22711	0.380987	3.22088	0.001278	0.00556134
C11orf71	179.405	1.22678	0.214285	5.725	1.03e-08	1.35e-07
RTP1	1.63572	1.22366	1.64104	0.745664	0.455871	NA
HLA.DMA	39.7654	1.2231	0.316965	3.85877	0.000113957	0.00067541
FAM19A2	36.9596	1.22273	0.350084	3.49269	0.000478176	0.00237882
TMEM45B	127.467	1.22205	0.202409	6.03754	1.56e-09	2.29e-08
RAB33A	2.22943	1.22185	1.28657	0.949691	0.342269	NA
CTF1	34.9686	1.22184	0.524346	2.33021	0.0197952	0.0556006
GULP1	1081.02	1.22152	0.255324	4.78419	1.72e-06	1.54e-05
KATNBL1	775.42	1.22097	0.118394	10.3127	6.17e-25	4.2e-23
MST1	48.2305	1.22095	0.369035	3.3085	0.000937978	0.00428626
SWI5	430.249	1.2207	0.411455	2.9668	0.00300919	0.0116477
SNAI1	186.573	1.22052	0.223089	5.47099	4.48e-08	5.27e-07
PGAP3	200.14	1.22039	0.196082	6.2239	4.85e-10	7.83e-09
GLDN	46.9387	1.22036	0.334829	3.64473	0.000267672	0.00142744
NTHL1	729.282	1.22007	0.446926	2.72991	0.00633517	0.0218201
SUOX	553.075	1.21997	0.123468	9.88088	5.04e-23	3.07e-21
FUZ	136.886	1.21881	0.32504	3.74973	0.000177023	0.000995191
HOXD1	16.324	1.21864	0.479065	2.54378	0.0109659	0.0343954
STAT4	77.1754	1.21775	0.247391	4.92237	8.55e-07	8.16e-06
OCM	13.7856	1.21696	0.782545	1.55514	0.119913	0.225388
HAPLN2	6.17393	1.21688	1.20461	1.01019	0.312405	0.453202
VAMP2	236.305	1.21677	0.437785	2.77938	0.00544631	0.0192378
TPM2	288.728	1.21576	0.397889	3.05553	0.00224661	0.00906484
HLA.DRB5	5.54705	1.21559	0.824399	1.47452	0.140342	0.25281
CLDN4	3949.79	1.21525	0.197825	6.14307	8.09e-10	1.25e-08
MAP1LC3B2	36.5222	1.21375	0.401354	3.02413	0.00249346	0.00991765
INO80B	17.8663	1.21295	0.509086	2.38261	0.0171906	0.0494551
PIK3R3	579.606	1.21198	0.159252	7.61041	2.73e-14	7.49e-13
HERPUD1	728.343	1.21151	0.19801	6.11844	9.45e-10	1.44e-08
C16orf46	9.43686	1.21004	0.602543	2.00823	0.0446194	0.10534
NEU1	877.921	1.20945	0.176541	6.85079	7.34e-12	1.53e-10
SLC27A2	111.407	1.20904	0.197314	6.12748	8.93e-10	1.37e-08
ZNF385C	4.26066	1.20659	0.895909	1.34678	0.178051	0.300644
HDAC11	212.523	1.20623	0.195635	6.16572	7.02e-10	1.1e-08
GPR35	59.3028	1.20608	0.283365	4.25626	2.08e-05	0.000149653
ENPP5	270.734	1.20557	0.196286	6.14189	8.15e-10	1.26e-08
RSPH6A	1.70298	1.20509	1.68834	0.713768	0.475371	NA
ZNF446	108.972	1.20491	0.282636	4.26313	2.02e-05	0.000145673
STAT2	816.46	1.20476	0.129074	9.33387	1.02e-20	5.21e-19
MMP11	6.45639	1.20459	0.742572	1.62218	0.104764	0.203548
LSAMP	2.24086	1.20402	1.17968	1.02063	0.307428	NA
SLC12A6	724.23	1.20401	0.313461	3.84102	0.000122525	0.000720119
SLC25A42	67.3853	1.20297	0.270569	4.44606	8.75e-06	6.88e-05
SULF1	173.29	1.2025	0.331469	3.62779	0.000285861	0.00151122
UBQLNL	14.8341	1.20233	0.490043	2.45352	0.0141466	0.0424557
FRAT2	261.012	1.20204	0.188668	6.37121	1.88e-10	3.18e-09
UGT2B15	11.3113	1.20183	0.605265	1.98562	0.0470756	0.110035
EDN2	19.426	1.20169	0.59637	2.01501	0.0439032	0.104091
KIT	33.262	1.20168	0.426711	2.81615	0.00486037	0.0175023
CFAP157	2.24494	1.20151	1.31297	0.915108	0.360135	NA
PTPN6	364.38	1.20093	0.245845	4.88488	1.03e-06	9.69e-06
TRPV3	12.3366	1.20008	0.530768	2.26103	0.0237576	0.0643581
TMEM88	5.40685	1.19944	0.844445	1.42039	0.155495	0.272436
ANXA1	12539.3	1.19943	0.11299	10.6154	2.53e-26	1.89e-24
PKDCC	10.9202	1.19938	0.559508	2.14363	0.0320625	0.0813667
COL23A1	1.63422	1.1965	1.72707	0.692791	0.488441	NA
AOC1	31.6744	1.19614	0.350014	3.41741	0.00063219	0.00302566
CFAP53	26.1504	1.19561	0.473066	2.52737	0.0114919	0.0357443
CYHR1	1245.66	1.19521	0.256043	4.66799	3.04e-06	2.61e-05
SLC4A9	1.02591	1.19401	1.92725	0.619541	0.53556	NA
TMEM106A	65.4336	1.19341	0.269978	4.42041	9.85e-06	7.65e-05
BCAS3	514.062	1.19336	0.118178	10.098	5.64e-24	3.69e-22
NACA2	109.159	1.19232	0.608118	1.96068	0.0499168	0.115012
XKRX	15.2283	1.19232	0.510192	2.33699	0.0194394	0.0547735
FOXD3	12.2734	1.1923	0.604718	1.97167	0.0486475	0.112921
CCS	692.859	1.1919	0.385219	3.09408	0.00197425	0.00810983
SCRN2	217.428	1.19144	0.342115	3.48256	0.000496648	0.00245886
TREM1	13.2398	1.18977	0.546191	2.17831	0.029383	0.0762844
NOX3	1.07766	1.18897	1.91295	0.621539	0.534245	NA
CLIP3	14.0694	1.18733	0.541672	2.19197	0.0283815	0.0741143
PLEKHS1	89.5536	1.18687	0.232836	5.09746	3.44e-07	3.51e-06
UCHL1	156.574	1.18686	0.285175	4.16187	3.16e-05	0.0002171
RGS6	45.5369	1.18626	0.353138	3.35921	0.000781659	0.00365865
HGFAC	2.1201	1.1859	1.80987	0.655239	0.512314	NA
HMGCL	379.425	1.18335	0.265214	4.46189	8.12e-06	6.42e-05
OCEL1	88.7939	1.18333	0.333431	3.54896	0.000386758	0.00196857
BDH2	384.884	1.18253	0.178538	6.62343	3.51e-11	6.63e-10
LHX9	6.43958	1.18185	0.702958	1.68125	0.0927149	0.18604
CNTNAP1	131.444	1.18175	0.250673	4.7143	2.43e-06	2.12e-05
CCDC88B	161.44	1.17968	0.341672	3.45266	0.000555086	0.00271115
DLX1	9.53731	1.17745	0.632323	1.86209	0.0625898	0.137121
OSR2	31.4047	1.17668	0.425228	2.76718	0.00565435	0.019842
ITPKC	480.526	1.17644	0.143223	8.21409	2.14e-16	7.28e-15
SPSB3	359.471	1.175	0.297915	3.9441	8.01e-05	0.000494218
GSTZ1	331.826	1.17467	0.339949	3.45545	0.000549381	0.00268818
JTB	394.4	1.17436	0.521152	2.25339	0.0242343	0.0654116
POU5F1B	7.35111	1.17389	0.706404	1.66178	0.0965577	0.191544
BBS5	86.402	1.17271	0.323164	3.62885	0.000284686	0.0015056
NUDT14	650.347	1.17264	0.428468	2.73681	0.00620375	0.0214362
ZHX1.C8orf76	15.9823	1.17161	0.780255	1.50157	0.133208	0.243498
TMOD1	5.95345	1.17147	0.777799	1.50613	0.132033	0.241851
STK32A	160.322	1.17132	0.177617	6.5946	4.26e-11	7.91e-10
FBXL16	178.822	1.17084	0.191183	6.12417	9.12e-10	1.39e-08
TPTE2	14.6789	1.17081	0.530501	2.20698	0.0273153	0.0719327
HMCN1	100.186	1.1704	0.385642	3.03493	0.0024059	0.00961502
SPATA16	1.56977	1.17033	1.45648	0.803534	0.421666	NA
BIN2	1.56977	1.17033	1.45648	0.803534	0.421666	NA
ACOT13	698.146	1.16939	0.2471	4.73247	2.22e-06	1.96e-05
QPRT	4.92972	1.169	0.879329	1.32943	0.183707	0.307528
VWA3B	7.27854	1.16831	0.824889	1.41633	0.156679	0.274116
[truncated: 13,876 more rows]
