# Supplementary material for: Hedgehog signalling is involved in acquired resistance to KRASG12C inhibitors in lung cancer cells
Source: Cell Death Dis. 2024 Jan 16;15(1):56. doi: 10.1038/s41419-024-06436-9 (PMC10789740; doi:10.1038/s41419-024-06436-9)
Supplement: Supplementary file 4 — Supplementary Table S2 [file 41419_2024_6436_MOESM4_ESM.xlsx]

## Sheet: Extended_data_Table_2
Supplemental Table S2-DEGs of ARS-1620 treated H358 for 48 h vs non-treated H358 48 h
	baseMean	log2FoldChange	lfcSE	stat	pvalue	padj
VTCN1	177.438	7.05112	0.524752	13.437	3.66777e-41	4.02251e-40
LPA	7.02593	6.26355	1.32731	4.71899	2.37021e-06	5.90724e-06
HAPLN1	18.4303	5.76772	1.08267	5.32733	9.96666e-08	2.7735e-07
ALPPL2	9.2533	5.67061	1.28117	4.42611	9.59483e-06	2.27599e-05
COL11A1	4.64301	5.66107	1.38176	4.09702	4.1851e-05	9.33286e-05
KCNK15	4.62048	5.65566	1.39054	4.06725	4.75712e-05	0.000105414
ACE2	4.60136	5.65108	1.39893	4.03958	5.35479e-05	0.000117982
LMO3	16.0063	5.55438	1.09616	5.06713	4.0386e-07	1.06904e-06
AMY1C	362.131	5.44333	0.224233	24.2753	3.57552e-130	1.67469e-128
GJA1	3.98222	5.43943	1.43101	3.80111	0.00014405	0.000303778
CHIA	3.93193	5.42543	1.41964	3.82169	0.000132543	0.000280556
AMY1B	339.541	5.40987	0.229317	23.5913	4.73929e-123	2.05607e-121
AMY1A	339.581	5.3791	0.227446	23.65	1.18063e-123	5.1677e-122
ATP13A4	63.3982	5.37315	0.519348	10.346	4.36533e-25	2.93691e-24
RP11.40A7.2	3.66958	5.3195	1.42944	3.72137	0.000198142	0.000411243
ADAMTSL1	7.12484	5.28185	1.31079	4.02951	5.58929e-05	0.000122854
ALPP	45.1046	5.24256	0.592535	8.84769	8.93481e-19	4.569e-18
RUNX1T1	36.4757	5.1507	0.646955	7.96145	1.70034e-15	7.47815e-15
SERINC4	3.19687	5.11778	1.48118	3.4552	0.000549881	0.0010902
RNF225	16.3786	4.99871	0.915248	5.4616	4.71872e-08	1.34675e-07
PPP1R16B	5.65335	4.94153	1.36068	3.63165	0.000281615	0.000575478
TSPEAR	5.63221	4.9347	1.34109	3.67962	0.000233583	0.000481203
ANO3	5.47029	4.89357	1.35363	3.61516	0.000300168	0.000611672
LCN12	2.71573	4.88043	1.57215	3.1043	0.00190731	0.00356292
CNN1	14.8202	4.84127	0.929837	5.20658	1.92353e-07	5.22233e-07
MUC15	255.328	4.80826	0.226433	21.2348	4.55993e-100	1.47391e-98
UGT2B17	9.51837	4.79159	1.1449	4.18518	2.8494e-05	6.47799e-05
GDF7	4.9978	4.75733	1.36631	3.48188	0.000497906	0.000990894
SLC24A2	105.592	4.73217	0.33925	13.9489	3.1951e-44	3.82657e-43
PLEKHS1	1098.08	4.67796	0.110818	42.2132	0	0
RNU6.1160P	2.35075	4.67505	1.58179	2.95555	0.00312115	0.00567191
EPYC	17.533	4.66049	0.811093	5.74593	9.14162e-09	2.73542e-08
SEMA3D	2.31456	4.65781	1.56121	2.98346	0.00285013	0.00520641
THSD7A	107.651	4.63544	0.328456	14.1128	3.16701e-45	3.8782e-44
WISP2	29.4066	4.59772	0.614256	7.48502	7.15355e-14	2.90547e-13
ATP10B	16.7499	4.59449	0.817983	5.61685	1.94465e-08	5.67571e-08
SPRN	2.16245	4.55751	1.57877	2.88674	0.00389251	0.00697286
SCG3	2.10692	4.52849	1.63801	2.76463	0.00569871	0.010036
MGAM	1.98258	4.4346	1.62391	2.73081	0.00631798	0.011067
COL8A2	1.97438	4.43014	1.62464	2.72684	0.00639435	0.0111939
CYP1A1	403.797	4.41695	0.266149	16.5958	7.47247e-62	1.3052e-60
DNASE1L2	7.4503	4.41456	1.16236	3.79792	0.000145918	0.00030754
CLIC5	818.996	4.36861	0.118475	36.8737	1.22178e-297	2.27452e-295
TMPRSS2	429.463	4.35839	0.161212	27.0352	5.70143e-161	3.76013e-159
KCNG2	3.80909	4.34699	1.41684	3.06809	0.00215433	0.00399291
IYD	10.6842	4.33749	0.962015	4.50875	6.52097e-06	1.56706e-05
CYP2B6	1.85004	4.3287	1.65971	2.6081	0.00910453	0.0155807
TRIM71	1.82523	4.31396	1.69399	2.54663	0.0108768	0.0183974
TMEM88B	1.82227	4.31205	1.64308	2.62437	0.00868084	0.0149146
WNT4	3.59872	4.26559	1.44462	2.95275	0.00314959	0.00572288
CSTL1	20.1413	4.26375	0.685128	6.22328	4.86871e-10	1.57372e-09
GNG13	16.142	4.21743	0.756432	5.57542	2.46928e-08	7.16004e-08
IGFBP5	19.3758	4.20996	0.683773	6.15695	7.41582e-10	2.36788e-09
RP11.106M3.2	3.44629	4.20533	1.46748	2.86569	0.00416107	0.00743492
SLC22A14	1.68974	4.19659	1.71348	2.44917	0.0143187	0.0237869
STOX1	118.304	4.19226	0.283711	14.7765	2.07627e-49	2.82738e-48
KCNJ13	1.66766	4.18213	1.74165	2.40125	0.0163394	0.0269166
SSX1	1.66197	4.17809	1.68226	2.48361	0.0130058	0.0217804
CXCL11	1.64536	4.16706	1.7198	2.423	0.0153931	0.0254539
MUC21	18.7398	4.16455	0.696226	5.98161	2.20939e-09	6.86095e-09
KCNH1	9.25482	4.1399	0.97292	4.25513	2.08929e-05	4.81467e-05
COL4A4	209.481	4.11187	0.207886	19.7794	4.47948e-87	1.17853e-85
BMP10	1.51828	4.04269	1.75539	2.30302	0.0212778	0.0344943
FAM171A1	1.5044	4.03238	1.73394	2.32556	0.0200421	0.0326133
MAB21L3	41.8858	3.98086	0.446747	8.91077	5.06802e-19	2.61987e-18
CAPN3	24.3237	3.93593	0.574575	6.85015	7.37712e-12	2.66573e-11
FAM71F1	2.87427	3.92027	1.58864	2.46769	0.0135989	0.0226859
PDE1A	7.97382	3.90584	0.992091	3.93698	8.2513e-05	0.000178249
NLRP4	1.36617	3.89442	3.49746	1.1135	0.265494	0.338356
SULT1E1	223.377	3.88995	0.19148	20.3152	9.43468e-92	2.68907e-90
MYBPC1	1.34683	3.87046	1.80928	2.13922	0.0324178	0.0509859
PDE3B	1.34114	3.86576	1.82339	2.12009	0.0339985	0.0532895
SLC7A10	1.33568	3.86113	1.78678	2.16094	0.0306998	0.0485225
SCN4B	1.31337	3.84265	1.81711	2.1147	0.0344555	0.0539599
TRDN	1.29676	3.8286	1.83417	2.08737	0.0368546	0.0574235
DPEP1	2.65843	3.80574	1.54773	2.45892	0.0139357	0.0231937
STEAP4	116.316	3.79879	0.258386	14.702	6.26225e-49	8.39553e-48
CCR2	1.27173	3.79554	3.71779	1.02091	0.307296	0.383195
CFAP47	2.65329	3.79462	1.50355	2.52378	0.0116101	0.0195725
RTP1	7.26651	3.78633	1.01877	3.71658	0.000201934	0.000418759
PCP4L1	139.097	3.77679	0.23462	16.0975	2.65727e-58	4.29929e-57
TP53INP1	1488.32	3.7469	0.0826754	45.3206	0	0
ATP1A4	7.16801	3.73148	1.00976	3.69541	0.000219534	0.000453085
BNIPL	237.376	3.73142	0.178678	20.8835	7.56678e-97	2.31843e-95
S1PR4	9.19318	3.70198	0.894231	4.13985	3.47535e-05	7.81408e-05
PRR15L	74.233	3.70128	0.31884	11.6086	3.72693e-31	3.07933e-30
SAMD15	29.829	3.69209	0.498222	7.41052	1.25805e-13	5.05386e-13
TMEM212	2.46249	3.68288	1.56666	2.35079	0.0187335	0.0305991
SYNPR	1.17264	3.67255	1.91363	1.91915	0.0549647	0.082986
CYP2F1	1.17264	3.67255	1.91363	1.91915	0.0549647	0.082986
RNU6.1003P	1.16991	3.67206	3.68273	0.997104	0.318714	0.395488
WNT3A	11.4497	3.66807	0.793481	4.62276	3.7866e-06	9.29863e-06
CDH5	27.1694	3.66307	0.510786	7.17143	7.42191e-13	2.83664e-12
ROS1	1.16149	3.66182	1.88616	1.94141	0.0522084	0.0791821
KCNK4	1.1558	3.65631	1.87957	1.9453	0.0517393	0.0785392
ACSS3	1.15307	3.65383	1.86249	1.9618	0.0497855	0.0757967
MYT1	1.15307	3.65383	1.86249	1.9618	0.0497855	0.0757967
COL4A3	148.838	3.6517	0.230704	15.8285	1.97822e-56	3.06571e-55
DNAJB13	45.1643	3.64666	0.405115	9.00155	2.22549e-19	1.16852e-18
CFAP99	1.13919	3.64048	1.89324	1.92288	0.0544949	0.0823043
MYOC	1.13646	3.63698	1.98912	1.82844	0.0674841	0.100403
ARHGEF37	112.787	3.62475	0.250794	14.4531	2.39672e-47	3.06509e-46
DPYS	13.15	3.59881	0.728811	4.93792	7.89601e-07	2.04197e-06
LRRC26	15.1817	3.59486	0.675939	5.31832	1.04731e-07	2.90563e-07
GOLGA8S	4.30709	3.57653	1.26231	2.83332	0.00460669	0.00819233
KRT4	1369.97	3.56429	0.0839138	42.4756	0	0
ACADL	4.15296	3.52436	1.26184	2.79303	0.00522176	0.00923922
SLAMF7	239.692	3.50733	0.173107	20.261	2.84087e-91	8.00396e-90
CHRNA3	2.18688	3.49219	1.58143	2.20824	0.0272272	0.0434024
SLITRK3	2.17784	3.48331	1.56836	2.22099	0.0263518	0.042089
DYTN	1.02326	3.47087	2.06608	1.67993	0.0929709	0.133967
SPATA18	21.9452	3.46098	0.544955	6.35095	2.13994e-10	7.08033e-10
USP50	3.94048	3.45504	1.27716	2.70526	0.00682503	0.0118985
RASL11B	1.00938	3.45444	1.95927	1.76312	0.0778796	0.114195
RN7SL740P	1.00665	3.45152	1.9604	1.76062	0.0783024	0.114746
RNU6.98P	0.995499	3.43926	1.94622	1.76715	0.0772035	0.113283
TG	0.995499	3.43926	1.94622	1.76715	0.0772035	0.113283
COL3A1	7.77987	3.43549	0.923215	3.72123	0.000198258	0.000411426
COL5A1	0.990036	3.43315	2.08234	1.6487	0.0992101	0.141907
ZNF99	0.990036	3.43315	2.08234	1.6487	0.0992101	0.141907
TMEM190	0.990036	3.43315	2.08234	1.6487	0.0992101	0.141907
GREM2	0.984348	3.42694	1.96977	1.73977	0.0818997	0.119482
NANOG	0.984348	3.42694	1.96977	1.73977	0.0818997	0.119482
GRAMD2	172.748	3.41939	0.196936	17.3629	1.57473e-67	3.01165e-66
DUSP27	5.77949	3.41676	1.04772	3.26113	0.00110968	0.00212528
SNORD62	0.973197	3.41344	2.09101	1.63244	0.102588	0.146254
UNC5C	0.967734	3.40714	2.09389	1.62718	0.103699	0.147695
C9orf84	364.85	3.39236	0.137143	24.736	4.38984e-135	2.1449e-133
FAM71F2	17.0101	3.38187	0.607935	5.56288	2.65352e-08	7.68517e-08
ST8SIA1	58.7164	3.37967	0.32956	10.2551	1.12241e-24	7.40238e-24
C1orf194	0.945432	3.36886	3.95311	0.852206	0.3941	0.473493
TTLL9	2.02112	3.36853	1.63924	2.05493	0.0398856	0.0617861
GPNMB	832.652	3.36509	0.0949465	35.4419	3.86146e-275	5.91568e-273
B3GAT2	1.9925	3.34717	1.60567	2.0846	0.0371056	0.0577841
RP11.411B6.6	1.9702	3.33409	1.61439	2.06523	0.0389015	0.0603571
MYRIP	1.95009	3.33405	1.61734	2.06144	0.0392611	0.0608636
CFAP70	32.9772	3.32925	0.432116	7.70452	1.31337e-14	5.52511e-14
MUC16	1876.7	3.32794	0.190212	17.4959	1.53994e-68	3.00769e-67
HMCN1	276.218	3.32595	0.173189	19.2042	3.41389e-82	8.3126e-81
GRHL3	67.3496	3.31617	0.302876	10.9489	6.72407e-28	5.03774e-27
CYP4B1	17.9343	3.31019	0.594811	5.56511	2.61988e-08	7.58925e-08
ACTBL2	5.42906	3.30412	1.08146	3.05523	0.00224887	0.00415713
TUBAL3	16.3219	3.29593	0.620949	5.3079	1.10898e-07	3.06978e-07
GSTA1	5.26029	3.27629	1.06902	3.06476	0.00217844	0.00403303
KCNJ2	14.1058	3.25672	0.653889	4.98054	6.34074e-07	1.65284e-06
GRK1	3.48165	3.25549	1.30261	2.4992	0.0124474	0.020893
BMF	1338.9	3.25009	0.085161	38.164	0	0
LRRC7	22.6151	3.2412	0.518251	6.25412	3.99763e-10	1.30073e-09
CCDC85A	26.1624	3.23951	0.482284	6.71702	1.85484e-11	6.56071e-11
AP000304.12	5.18489	3.23575	1.0916	2.96423	0.00303438	0.00552652
CAPN9	62.3471	3.23444	0.313606	10.3137	6.10946e-25	4.08047e-24
SNED1	147.109	3.23413	0.20383	15.8668	1.07518e-56	1.67685e-55
CHL1	3.51775	3.23263	1.31361	2.46087	0.0138602	0.0230799
TTC34	3.47695	3.22769	1.33205	2.42311	0.0153884	0.0254489
RIMS1	43.0881	3.2239	0.375996	8.5743	9.9688e-18	4.85467e-17
BPIFB1	1.83282	3.21784	1.62728	1.97743	0.0479926	0.0733098
NEB	276.883	3.21329	0.345479	9.30099	1.39147e-20	7.74576e-20
DCLK3	0.85454	3.21035	2.20925	1.45314	0.146185	0.200367
ADAD2	0.85454	3.21035	2.20925	1.45314	0.146185	0.200367
TXK	30.6275	3.21	0.445154	7.21099	5.55445e-13	2.14239e-12
RAB15	935.474	3.20695	0.0917759	34.9433	1.63815e-267	2.38537e-265
Y_RNA.8	0.851809	3.20643	2.18154	1.4698	0.141616	0.194758
ZG16	0.851809	3.20643	2.18154	1.4698	0.141616	0.194758
FSCN2	37.4244	3.20423	0.414051	7.73874	1.00409e-14	4.25445e-14
MYH6	0.846346	3.19941	2.21479	1.44456	0.148581	0.203386
DIO2	10.106	3.19736	0.757958	4.21839	2.46051e-05	5.63073e-05
EXOC3L2	0.84339	3.19517	2.2168	1.44134	0.149488	0.204551
TNNC1	26.9827	3.19476	0.47031	6.79289	1.09911e-11	3.93971e-11
SSTR1	0.840658	3.19077	2.08795	1.52818	0.126467	0.176182
UMODL1	0.840658	3.19077	2.08795	1.52818	0.126467	0.176182
FCGR1A	0.837927	3.18715	2.07003	1.53967	0.123642	0.172753
SLC6A12	0.837927	3.18715	2.07003	1.53967	0.123642	0.172753
MEOX2	0.835195	3.18372	2.09117	1.52246	0.127894	0.177791
HSD17B3	0.835195	3.18372	2.09117	1.52246	0.127894	0.177791
ZNF492	0.835195	3.18372	2.09117	1.52246	0.127894	0.177791
FAM221B	0.829507	3.1761	2.19676	1.44581	0.14823	0.202962
DEFB126	3.302	3.17365	1.33289	2.38103	0.0172643	0.0283261
OSR1	8.1677	3.17269	0.861899	3.68105	0.000232278	0.000478647
CD300A	0.824045	3.16898	2.07823	1.52484	0.127298	0.177115
OR2L2	5.0249	3.16654	1.08686	2.91348	0.00357422	0.00643798
GABRB2	57.8769	3.16512	0.320909	9.86299	6.02294e-23	3.68467e-22
NDST4	0.821313	3.16501	2.20255	1.43697	0.150726	0.206092
LUZP2	69.6521	3.16455	0.294009	10.7634	5.12277e-27	3.7077e-26
AKAP3	6.60705	3.16069	0.932609	3.38908	0.000701272	0.00137259
OR2K2	0.812894	3.154	2.10471	1.49855	0.133992	0.185261
HRASLS5	0.812894	3.154	2.10471	1.49855	0.133992	0.185261
LDLRAD1	73.7706	3.15244	0.281519	11.198	4.17238e-29	3.22455e-28
THBS1	3702.05	3.15064	0.058466	53.8884	0	0
ACSS1	366.433	3.14478	0.132955	23.6529	1.10121e-123	4.83449e-122
HEPHL1	6.3991	3.12648	0.967878	3.23024	0.00123685	0.00235443
FAM92B	0.78786	3.11504	2.42558	1.28425	0.199056	0.263692
PTPRC	7.98856	3.11336	0.85199	3.65422	0.000257964	0.000528837
POU2AF1	15.8928	3.11103	0.599829	5.18653	2.14252e-07	5.79335e-07
ANKRD1	3.16861	3.09313	1.33436	2.31805	0.0204464	0.0332308
STX16.NPEPL1	12.6738	3.0821	0.673246	4.57796	4.69525e-06	1.1444e-05
CFAP52	3.15675	3.08083	1.34641	2.28818	0.0221273	0.0357454
THSD7B	3.17273	3.07727	1.32316	2.3257	0.0200346	0.0326047
GSTA2	1.68071	3.07617	1.70801	1.80102	0.071699	0.105999
C5orf42	572.271	3.07521	0.123036	24.9944	7.03994e-138	3.62016e-136
MYO1A	1.64883	3.06237	1.66631	1.83782	0.0660894	0.0985078
NRCAM	307.61	3.05925	0.247688	12.3512	4.79854e-35	4.46376e-34
EVC2	1.63768	3.05455	1.67478	1.82385	0.0681741	0.101348
COL24A1	54.3868	3.05424	0.327527	9.32515	1.10826e-20	6.19037e-20
KIAA0319	74.243	3.05358	0.278814	10.952	6.49643e-28	4.86968e-27
HIST1H3J	36.9487	3.04776	0.392	7.7749	7.55078e-15	3.21789e-14
TMEM86A	28.8986	3.03408	0.446839	6.7901	1.12057e-11	4.01466e-11
SYNE2	5784.43	3.02939	0.121971	24.837	3.56907e-136	1.77933e-134
FSTL4	74.1643	3.02496	0.481814	6.27827	3.42365e-10	1.11917e-09
MUM1L1	366.674	3.0078	0.132603	22.6828	6.62388e-114	2.55019e-112
NR2E3	2.95614	2.99814	1.34826	2.22372	0.0261675	0.041822
EFCAB6	3.03661	2.98943	1.36462	2.19066	0.0284763	0.045266
C9orf3	929.802	2.98942	0.085844	34.8239	1.05831e-265	1.51112e-263
PILRA	5.98026	2.98261	0.953679	3.12748	0.00176312	0.00330321
TMEM47	22.0988	2.98181	0.499852	5.96538	2.44071e-09	7.549e-09
CXCL17	7.46981	2.98165	0.873008	3.41538	0.00063693	0.00125383
HSPA12A	19.19	2.97095	0.545842	5.44288	5.24254e-08	1.49076e-07
SNAP91	40.8591	2.96002	0.383346	7.72155	1.14924e-14	4.84849e-14
CSPG4	55.5194	2.95956	0.323114	9.15951	5.21311e-20	2.82599e-19
IMPG2	5.74131	2.95588	0.975569	3.0299	0.00244633	0.00450402
MOB3B	197.198	2.93922	0.168775	17.415	6.3435e-68	1.22594e-66
CHI3L1	11.4659	2.93394	0.700708	4.18711	2.82524e-05	6.42505e-05
NPY1R	14.3681	2.93183	0.614278	4.77281	1.81674e-06	4.57357e-06
PIK3R2	1.51629	2.91999	1.8038	1.6188	0.105491	0.150015
POU2F3	2.8339	2.9121	1.35916	2.14257	0.0321476	0.0505987
TSNAXIP1	4.33192	2.91128	1.13466	2.56578	0.0102945	0.0174687
CFHR2	1.50514	2.90999	1.7333	1.67887	0.0931766	0.134216
MMEL1	1.52525	2.90993	1.72869	1.68331	0.0923145	0.133131
HIST1H1B	1.52525	2.90993	1.72869	1.68331	0.0923145	0.133131
TBPL2	1.52525	2.90993	1.72869	1.68331	0.0923145	0.133131
ALDH1A1	16.8437	2.90481	0.560709	5.18061	2.21164e-07	5.97585e-07
TPSAB1	1.50949	2.90398	1.77287	1.63801	0.101419	0.144799
IL13	2.81182	2.9031	1.38364	2.09817	0.0358902	0.0560459
STON1.GTF2A1L	1.5038	2.89893	1.71085	1.69444	0.0901813	0.130477
RN7SKP269	1.48579	2.89487	1.74818	1.65593	0.0977361	0.139962
ANKRD62	1.49833	2.89486	1.74522	1.65874	0.0971686	0.139217
GRID2	0.685817	2.89337	2.54244	1.13803	0.255109	0.326763
GAS2L2	0.685817	2.89337	2.54244	1.13803	0.255109	0.326763
NR5A1	1.4801	2.89023	1.71545	1.68482	0.0920233	0.132789
UGT2B15	11.1479	2.88903	0.704715	4.09958	4.13902e-05	9.2357e-05
CCDC190	0.683086	2.88722	2.36674	1.21991	0.222498	0.290275
AQP6	0.683086	2.88722	2.36674	1.21991	0.222498	0.290275
CFAP126	1.47464	2.88596	1.73829	1.66023	0.0968682	0.138854
CROCC2	0.680355	2.88254	2.34821	1.22754	0.219618	0.287053
FAM47E.STBD1	0.680355	2.88254	2.34821	1.22754	0.219618	0.287053
PCDH12	0.680355	2.88254	2.34821	1.22754	0.219618	0.287053
CABP4	0.680355	2.88254	2.34821	1.22754	0.219618	0.287053
RNU4.1	0.680355	2.88254	2.34821	1.22754	0.219618	0.287053
MYL3	1.48633	2.87935	1.72034	1.67371	0.0941883	0.13546
LRRC19	0.677623	2.87818	2.3722	1.2133	0.225016	0.293171
TBX21	0.677623	2.87818	2.3722	1.2133	0.225016	0.293171
GPR183	1.46349	2.87705	1.74017	1.65331	0.0982675	0.140654
GABBR2	19.5888	2.86913	0.541544	5.29805	1.17046e-07	3.23691e-07
RNU1.73P	0.671935	2.86837	2.37787	1.20627	0.227712	0.296028
RSPO3	0.671935	2.86837	2.37787	1.20627	0.227712	0.296028
XKR4	0.671935	2.86837	2.37787	1.20627	0.227712	0.296028
ABCA6	0.671935	2.86837	2.37787	1.20627	0.227712	0.296028
ZNF732	9.59738	2.86679	0.732862	3.91178	9.16191e-05	0.000196908
SLC47A1	10.9393	2.86512	0.692571	4.13692	3.51993e-05	7.90948e-05
DPCR1	5.43458	2.86486	0.982931	2.91461	0.00356132	0.00641709
TMEM196	0.669204	2.86332	2.23746	1.27972	0.200645	0.265391
KIAA1614	0.666472	2.85894	2.23988	1.27638	0.20182	0.266561
ACTA1	0.666472	2.85894	2.23988	1.27638	0.20182	0.266561
DNAH8	0.666472	2.85894	2.23988	1.27638	0.20182	0.266561
Metazoa_SRP.3	0.666472	2.85894	2.23988	1.27638	0.20182	0.266561
APLN	0.666472	2.85894	2.23988	1.27638	0.20182	0.266561
ABCG4	0.666472	2.85894	2.23988	1.27638	0.20182	0.266561
FSCB	0.666472	2.85894	2.23988	1.27638	0.20182	0.266561
SCN9A	172.45	2.8572	0.183342	15.584	9.35224e-55	1.4035e-53
SPINK4	0.663741	2.85461	2.38633	1.19623	0.231606	0.300294
RNY1P16	0.663741	2.85461	2.38633	1.19623	0.231606	0.300294
CHRFAM7A	0.663741	2.85461	2.38633	1.19623	0.231606	0.300294
SEZ6	0.663741	2.85461	2.38633	1.19623	0.231606	0.300294
EPHA5	21.7136	2.84852	0.491377	5.79701	6.75058e-09	2.03444e-08
RBMY1J	0.658053	2.84468	2.37101	1.19977	0.230227	0.298716
AMTN	70.8766	2.84436	0.272805	10.4263	1.87975e-25	1.28464e-24
RNU4ATAC	0.655322	2.84055	2.2499	1.26253	0.20676	NA
DSPP	0.655322	2.84055	2.2499	1.26253	0.20676	NA
RFX6	0.655322	2.84055	2.2499	1.26253	0.20676	NA
CDH17	0.655322	2.84055	2.2499	1.26253	0.20676	NA
KCNQ1	0.655322	2.84055	2.2499	1.26253	0.20676	NA
OR52H1	0.655322	2.84055	2.2499	1.26253	0.20676	NA
GRAMD1B	0.655322	2.84055	2.2499	1.26253	0.20676	NA
IGHE	0.655322	2.84055	2.2499	1.26253	0.20676	NA
ZNF98	0.655322	2.84055	2.2499	1.26253	0.20676	NA
FOXE1	540.333	2.83861	0.103494	27.4278	1.27862e-165	8.95464e-164
ATP2B2	0.65259	2.83543	2.37681	1.19295	0.232888	NA
SCNN1G	0.65259	2.83543	2.37681	1.19295	0.232888	NA
WNT9B	0.65259	2.83543	2.37681	1.19295	0.232888	NA
ABCA9	0.65259	2.83543	2.37681	1.19295	0.232888	NA
MEGF10	134.518	2.82909	0.20504	13.7977	2.62947e-43	3.06431e-42
SPEF2	77.8864	2.82402	0.267418	10.5603	4.54996e-26	3.18649e-25
LINC00371	0.644171	2.82051	2.40726	1.17167	0.24133	NA
CDH22	0.644171	2.82051	2.40726	1.17167	0.24133	NA
P2RX6	0.644171	2.82051	2.40726	1.17167	0.24133	NA
SLC29A3	281.058	2.81955	0.141223	19.9653	1.10294e-88	2.98178e-87
AVIL	29.4551	2.81205	0.41999	6.69552	2.14912e-11	7.56875e-11
MMP25	2.70002	2.80684	1.38989	2.01947	0.0434384	0.0669091
AGR3	39.8171	2.80435	0.358961	7.81241	5.61053e-15	2.40819e-14
BEND5	2.64583	2.8033	1.38259	2.02757	0.0426037	0.0656922
TTBK1	9.31537	2.80321	0.737767	3.79959	0.000144936	0.000305602
SEPP1	600.841	2.80175	0.102543	27.3227	2.27944e-164	1.55924e-162
DAPK2	294.81	2.79792	0.145366	19.2474	1.48299e-82	3.65332e-81
LRRC66	26.1879	2.78674	0.457134	6.09612	1.08677e-09	3.43871e-09
OLFML2A	1292.94	2.76711	0.0735378	37.6284	0	0
AKAP5	164.112	2.74883	0.188547	14.579	3.81809e-48	5.01364e-47
LYZ	14.191	2.74732	0.608923	4.51177	6.42874e-06	1.54666e-05
LUM	679.458	2.73384	0.100366	27.2388	2.25316e-163	1.51312e-161
GLT8D2	2.47384	2.73184	1.49127	1.8319	0.0669668	0.0997146
SNORA3	1.3421	2.72353	1.87291	1.45417	0.1459	0.200095
PTPRQ	1.33641	2.71719	1.78983	1.51813	0.128982	0.179126
BHLHB9	1.35379	2.71466	1.7771	1.52758	0.126617	0.176308
TRIM72	1.35106	2.71235	1.78515	1.5194	0.128661	0.178731
FAM163A	1.32253	2.70468	1.76966	1.52836	0.126423	0.17616
RPE65	1.33507	2.70466	1.7662	1.53135	0.125683	0.175249
RAB40A	1.33991	2.7023	1.76468	1.53132	0.12569	0.175249
SLC34A2	31.1112	2.69908	0.400567	6.73814	1.60425e-11	5.69758e-11
ACOT12	4.9681	2.69813	0.997837	2.70398	0.00685139	0.0119416
ITGAX	1.32392	2.69472	1.7838	1.51067	0.130873	0.181546
RP11.432B6.3	1.31138	2.69472	1.78738	1.50764	0.131647	0.182448
TPSD1	2.51741	2.69281	1.39541	1.92977	0.0536358	0.0811295
CFAP61	1.32876	2.6924	1.76694	1.52376	0.127569	0.177431
HIST1H2BM	1.32119	2.69239	1.76904	1.52195	0.128022	0.177916
RN7SKP239	1.31846	2.68992	1.78496	1.50699	0.131814	0.18261
KCNJ16	2.48481	2.68899	1.41737	1.89718	0.0578047	0.0870058
HMGCS2	2.47366	2.68342	1.4251	1.88297	0.0597044	0.0896084
HIST1H2AI	222.574	2.68132	0.154042	17.4064	7.3744e-68	1.42143e-66
ADPRH	12.3028	2.68003	0.658961	4.06705	4.76111e-05	0.000105486
RNF144B	1215.57	2.67888	0.0749793	35.7283	1.43921e-279	2.3007e-277
FAM189A2	285.278	2.67505	0.136276	19.6297	8.62753e-86	2.22997e-84
CHADL	8.60999	2.67447	0.753121	3.55118	0.000383511	0.000772644
PRICKLE1	865.058	2.67259	0.0858432	31.1334	8.50561e-213	8.28424e-211
TPTE2	19.4127	2.6708	0.525949	5.07805	3.81325e-07	1.01139e-06
EPB41L4A	51.0705	2.66613	0.311986	8.54568	1.27779e-17	6.18377e-17
IGFALS	4.81818	2.6634	1.01819	2.61583	0.0089012	0.0152683
POTEG	13.3334	2.65189	0.60758	4.36467	1.27312e-05	2.98911e-05
AMY2B	224.226	2.63798	0.153831	17.1486	6.44251e-66	1.21164e-64
TMPRSS6	22.4916	2.63227	0.478773	5.49795	3.84238e-08	1.10199e-07
POLN	5.993	2.63049	0.897345	2.93141	0.00337423	0.00609942
AMIGO1	19.0749	2.62104	0.502582	5.21515	1.83673e-07	4.99682e-07
ATOH8	73.3661	2.61652	0.262623	9.96302	2.21235e-23	1.38514e-22
KSR2	14.0617	2.61227	0.589267	4.43309	9.2894e-06	2.20531e-05
TRIM45	196.385	2.61103	0.161322	16.1852	6.41485e-59	1.04593e-57
C1orf185	3.44777	2.61034	1.20724	2.16224	0.0305997	0.0483799
ZFHX2	24.6758	2.60343	0.443247	5.87354	4.26593e-09	1.29921e-08
FAM155A	27.1378	2.60145	0.425815	6.10935	1.00037e-09	3.17489e-09
TLL1	4.61327	2.59465	1.02217	2.53838	0.0111369	0.0188134
RSPH4A	3.4922	2.59296	1.16899	2.21812	0.026547	0.0423778
CDHR2	2.33342	2.59031	1.42106	1.8228	0.0683337	0.101555
STX1B	3.53188	2.58259	1.18403	2.18118	0.02917	0.0462737
SNORA51	4.67642	2.58153	1.00924	2.55788	0.0105311	0.0178558
CCDC159	78.0909	2.56741	0.260799	9.84439	7.24795e-23	4.41756e-22
TMEM139	341.667	2.56713	0.122238	21.001	6.41771e-98	2.01678e-96
CTTNBP2	27.4778	2.56668	0.417447	6.14852	7.82083e-10	2.49341e-09
ITGA9	2.32093	2.5617	1.41811	1.80643	0.0708519	0.104947
SFTPD	4.62004	2.55896	1.04069	2.4589	0.0139364	0.0231937
RPRM	111.635	2.55261	0.207345	12.3109	7.91184e-35	7.30442e-34
TMEM163	5.76619	2.55197	0.948949	2.68925	0.00716117	0.01243
SEMA6D	152.672	2.54975	0.178952	14.2482	4.59885e-46	5.74154e-45
DISP3	4.53765	2.54681	1.04837	2.42932	0.0151273	0.0250311
MAP2	1279.43	2.54269	0.0825443	30.8039	2.32168e-208	2.13406e-206
NATD1	55.3302	2.54247	0.297988	8.53213	1.43672e-17	6.93463e-17
PERM1	21.6349	2.53724	0.486617	5.21403	1.84787e-07	5.02618e-07
CCDC180	31.7134	2.53628	0.387505	6.54516	5.94329e-11	2.03701e-10
NTF4	36.1136	2.53438	0.360307	7.03396	2.00748e-12	7.465e-12
RCAN2	217.394	2.53384	0.154582	16.3916	2.19768e-60	3.70232e-59
LFNG	622.824	2.52789	0.0960315	26.3236	1.03064e-152	6.26346e-151
NUTM2E	22.4437	2.5275	0.462947	5.45958	4.77253e-08	1.36132e-07
PDGFD	219.049	2.52606	0.155287	16.2671	1.69056e-59	2.7749e-58
NME5	16.7464	2.52186	0.526708	4.78796	1.68483e-06	4.2568e-06
FGD3	362.804	2.52172	0.12328	20.4552	5.39778e-93	1.56888e-91
TMEM130	10.0648	2.52103	0.694707	3.62891	0.000284622	0.000581381
ID4	1308.48	2.52079	0.0709369	35.5357	1.38256e-276	2.16312e-274
TOMM20L	3.316	2.5156	1.23275	2.04065	0.0412859	0.0638008
CYR61	2412.67	2.51474	0.0583449	43.1013	0	0
LINC00959	3.32348	2.50992	1.18405	2.11978	0.0340248	0.0533251
CCDC158	9.9436	2.50943	0.695278	3.60924	0.000307095	0.000625286
GOLGA8R	20.039	2.50695	0.481492	5.20663	1.92303e-07	5.22193e-07
MUSTN1	1.17611	2.50438	1.92501	1.30097	0.193269	0.256836
ZNF728	1.17611	2.50438	1.92501	1.30097	0.193269	0.256836
CD24	7623.34	2.50117	0.045862	54.5368	0	0
SLC17A8	1.19076	2.49897	1.95768	1.27649	0.201781	0.266561
IGDCC4	2.153	2.49723	1.49734	1.66777	0.0953608	0.136893
GHRL	5.54509	2.4949	0.941934	2.6487	0.00808012	0.0139362
SNORD88	1.16769	2.49472	1.87213	1.33256	0.182676	0.244683
SLC45A2	5.46672	2.49249	0.924942	2.69476	0.00704403	0.0122409
NYAP2	7.59245	2.49226	0.787919	3.16309	0.00156106	0.00293926
RNU4.2	1.1775	2.49166	1.84461	1.35078	0.176767	0.237677
BMPER	8.66083	2.49016	0.772107	3.22514	0.00125909	0.00239522
C16orf89	18.6052	2.48964	0.50565	4.92364	8.49471e-07	2.1914e-06
FOLR1	51.7133	2.48933	0.301788	8.24858	1.60282e-16	7.38494e-16
DAND5	1.17477	2.48892	1.84536	1.34875	0.177419	0.238314
TAS2R3	1.18234	2.4889	1.84278	1.35062	0.176816	0.237722
GPHA2	1.16635	2.48016	1.84766	1.34232	0.179491	0.240855
ACA64.1	1.17392	2.48015	1.84505	1.34422	0.178878	0.240142
TCF23	0.514363	2.478	2.80927	0.882081	0.377733	NA
MANSC4	0.514363	2.478	2.80927	0.882081	0.377733	NA
SOST	0.514363	2.478	2.80927	0.882081	0.377733	NA
CTCFL	0.514363	2.478	2.80927	0.882081	0.377733	NA
PDE6A	1.15108	2.47739	1.8366	1.3489	0.17737	0.238314
SCRT1	1.16362	2.47738	1.83228	1.35208	0.17635	0.237246
SPATA21	1.16846	2.47464	1.84655	1.34014	0.180201	0.241719
TRAV39	1.14835	2.47463	1.8536	1.33504	0.181863	0.243749
TEX38	1.14562	2.47163	1.9433	1.27187	0.203418	0.268383
SCARNA15.1	0.511632	2.47039	2.61001	0.946506	0.343891	NA
ASCL1	0.511632	2.47039	2.61001	0.946506	0.343891	NA
AC002310.11	0.511632	2.47039	2.61001	0.946506	0.343891	NA
TERB1	0.511632	2.47039	2.61001	0.946506	0.343891	NA
OR10H1	0.511632	2.47039	2.61001	0.946506	0.343891	NA
ENTPD8	46.6067	2.46745	0.313403	7.8731	3.45962e-15	1.50002e-14
HGFAC	2.14597	2.46667	1.44752	1.70406	0.088369	0.128094
FANCD2OS	0.5089	2.46442	2.61444	0.942617	0.345877	NA
CNGA4	0.5089	2.46442	2.61444	0.942617	0.345877	NA
CABP1	0.5089	2.46442	2.61444	0.942617	0.345877	NA
CTRL	0.5089	2.46442	2.61444	0.942617	0.345877	NA
CEACAM6	115.618	2.4637	0.203024	12.135	6.88833e-34	6.17724e-33
COL5A3	1.15731	2.46304	1.84965	1.33163	0.182983	0.245027
OR52N5	1.14974	2.46302	1.85232	1.3297	0.183619	0.245766
ADGRL3	113.897	2.45962	0.217301	11.3189	1.05753e-29	8.31269e-29
RNU6.968P	0.506169	2.45928	2.8247	0.870634	0.383954	NA
MGAT4D	0.506169	2.45928	2.8247	0.870634	0.383954	NA
RNU1.56P	0.506169	2.45928	2.8247	0.870634	0.383954	NA
SP7	0.506169	2.45928	2.8247	0.870634	0.383954	NA
LRRD1	5.32983	2.45804	0.953681	2.57742	0.00995408	0.0169282
BBOX1	10.9995	2.45417	0.692152	3.54571	0.00039156	0.000787779
DCHS2	173.219	2.45238	0.172968	14.1782	1.24984e-45	1.54206e-44
TRPC3	1.12604	2.4509	1.88432	1.30068	0.193368	0.256944
PRAMEF1	0.500481	2.44539	2.62836	0.930386	0.352171	NA
CHRNB2	0.500481	2.44539	2.62836	0.930386	0.352171	NA
KLF1	0.500481	2.44539	2.62836	0.930386	0.352171	NA
ADHFE1	20.4498	2.44462	0.476292	5.13261	2.85752e-07	7.65075e-07
C2orf73	6.49897	2.44394	0.844835	2.8928	0.0038183	0.00684888
HOXD11	0.497749	2.43926	2.47852	0.984158	0.325038	NA
SSX3	0.497749	2.43926	2.47852	0.984158	0.325038	NA
RNU6.13P	0.497749	2.43926	2.47852	0.984158	0.325038	NA
RNA5SP294	0.497749	2.43926	2.47852	0.984158	0.325038	NA
RNA5SP372	0.497749	2.43926	2.47852	0.984158	0.325038	NA
LRRC63	0.497749	2.43926	2.47852	0.984158	0.325038	NA
DNAH9	0.497749	2.43926	2.47852	0.984158	0.325038	NA
RBFOX3	0.497749	2.43926	2.47852	0.984158	0.325038	NA
RNU6.316P	0.497749	2.43926	2.47852	0.984158	0.325038	NA
ARRDC5	0.497749	2.43926	2.47852	0.984158	0.325038	NA
ARHGAP28	1.11489	2.43707	1.98514	1.22766	0.219575	0.287053
MORN5	5.35689	2.43623	0.940356	2.59076	0.00957653	0.0163238
CACNG8	10.5626	2.43495	0.654787	3.71868	0.000200265	0.000415417
FLG	0.495018	2.43321	2.63761	0.922508	0.356264	NA
TRIM43	0.495018	2.43321	2.63761	0.922508	0.356264	NA
HHLA1	0.495018	2.43321	2.63761	0.922508	0.356264	NA
RYR3	0.495018	2.43321	2.63761	0.922508	0.356264	NA
RPRML	0.495018	2.43321	2.63761	0.922508	0.356264	NA
MAP1LC3A	0.495018	2.43321	2.63761	0.922508	0.356264	NA
WDR78	99.4759	2.42623	0.222406	10.909	1.04355e-27	7.76303e-27
CACNA1D	204.014	2.42488	0.172147	14.0861	4.62654e-45	5.64668e-44
PRSS35	19.8123	2.42194	0.515313	4.69994	2.60244e-06	6.46412e-06
STX11	22.0474	2.41525	0.45619	5.2944	1.19409e-07	3.29792e-07
MYBPHL	0.486599	2.41376	2.65219	0.910101	0.362769	NA
CPNE9	0.486599	2.41376	2.65219	0.910101	0.362769	NA
KIF12	0.486599	2.41376	2.65219	0.910101	0.362769	NA
TAS2R7	0.486599	2.41376	2.65219	0.910101	0.362769	NA
ASPG	0.486599	2.41376	2.65219	0.910101	0.362769	NA
CHRM5	0.486599	2.41376	2.65219	0.910101	0.362769	NA
RASL12	0.486599	2.41376	2.65219	0.910101	0.362769	NA
CYP1A2	0.486599	2.41376	2.65219	0.910101	0.362769	NA
RBMY1F	0.486599	2.41376	2.65219	0.910101	0.362769	NA
CCDC96	18.9269	2.41202	0.492002	4.90245	9.46492e-07	2.43443e-06
CFC1B	0.483867	2.40755	2.65701	0.906111	0.364877	NA
RN7SKP251	0.483867	2.40755	2.65701	0.906111	0.364877	NA
KEL	0.483867	2.40755	2.65701	0.906111	0.364877	NA
SYN1	0.483867	2.40755	2.65701	0.906111	0.364877	NA
SATL1	0.483867	2.40755	2.65701	0.906111	0.364877	NA
RNU6.748P	0.483867	2.40755	2.65701	0.906111	0.364877	NA
NUTM1	0.483867	2.40755	2.65701	0.906111	0.364877	NA
BANF2	0.483867	2.40755	2.65701	0.906111	0.364877	NA
TENM2	17.8434	2.40591	0.509301	4.72394	2.31319e-06	5.77003e-06
RASSF10	93.152	2.40481	0.225555	10.6617	1.5368e-26	1.08977e-25
ST6GALNAC1	436.527	2.40068	0.120551	19.9142	3.06351e-88	8.23675e-87
FAT3	10.4184	2.39784	0.660426	3.63075	0.000282597	0.000577405
SKIDA1	6.34888	2.39744	0.87368	2.74406	0.00606836	0.010645
FOXR2	34.3551	2.39591	0.379446	6.31424	2.71498e-10	8.94673e-10
FILIP1L	157.281	2.39462	0.179429	13.3458	1.25368e-40	1.35773e-39
ISPD	75.5552	2.38938	0.253483	9.42621	4.25186e-21	2.40693e-20
GOLGA8K	4.17047	2.3868	1.03025	2.31671	0.0205196	0.0333388
TTC39A	363.233	2.38616	0.116912	20.4099	1.3648e-92	3.94345e-91
AF011889.5	47.4382	2.38506	0.31186	7.64784	2.04379e-14	8.52225e-14
CYP7B1	161.022	2.38465	0.171795	13.8808	8.28427e-44	9.83347e-43
CA3	18.7085	2.38216	0.498443	4.77921	1.75988e-06	4.43726e-06
OR5AC1	0.472716	2.37892	2.89222	0.822524	0.410779	NA
CTNND2	0.472716	2.37892	2.89222	0.822524	0.410779	NA
OR4F3	0.472716	2.37892	2.89222	0.822524	0.410779	NA
OCM2	0.472716	2.37892	2.89222	0.822524	0.410779	NA
KCNT1	0.472716	2.37892	2.89222	0.822524	0.410779	NA
TBX10	0.472716	2.37892	2.89222	0.822524	0.410779	NA
C11orf53	0.472716	2.37892	2.89222	0.822524	0.410779	NA
RNU6.398P	0.472716	2.37892	2.89222	0.822524	0.410779	NA
CRX	0.472716	2.37892	2.89222	0.822524	0.410779	NA
HECW2	128.609	2.37749	0.203871	11.6618	1.99883e-31	1.66743e-30
SNTN	14.4984	2.36738	0.567346	4.17273	3.00973e-05	6.81931e-05
SCUBE3	318.83	2.36458	0.128591	18.3884	1.62696e-75	3.609e-74
ABCB5	14.2546	2.36373	0.570224	4.14526	3.39432e-05	7.64241e-05
POTEH	21.3457	2.36196	0.477516	4.94634	7.56218e-07	1.95908e-06
DLL1	17.2817	2.35959	0.518022	4.555	5.23852e-06	1.27154e-05
MSH4	6.10832	2.35586	0.864802	2.72415	0.00644663	0.0112789
IDNK	100.521	2.35579	0.219336	10.7405	6.56684e-27	4.7296e-26
SLC4A9	1.99955	2.34158	1.48245	1.57954	0.114213	0.161079
MCIDAS	37.2972	2.34042	0.353026	6.62959	3.36623e-11	1.16983e-10
P4HA3	26.1509	2.33973	0.410363	5.7016	1.1869e-08	3.52711e-08
TSPOAP1	39.162	2.33729	0.338905	6.89658	5.32711e-12	1.93829e-11
MUC20	1339.04	2.33496	0.0766417	30.4659	7.37005e-204	6.73238e-202
CHRNA1	11.9259	2.32062	0.609485	3.80751	0.000140374	0.000296408
ZNF431	1455.26	2.3189	0.0688526	33.6792	1.16459e-248	1.3702e-246
WDR93	7.90158	2.31711	0.750139	3.08891	0.00200893	0.00374134
CATSPERG	95.0819	2.31693	0.220546	10.5054	8.15695e-26	5.65602e-25
ADGRF3	5.98384	2.31585	0.853359	2.7138	0.00665164	0.0116086
SKAP1	1.97936	2.315	1.48189	1.56219	0.118244	0.166111
NEIL1	95.99	2.31319	0.216517	10.6836	1.21404e-26	8.64642e-26
NUTM2B	25.9372	2.313	0.414508	5.58012	2.40346e-08	6.97469e-08
ERICH5	2.01693	2.31249	1.47965	1.56286	0.118086	0.165945
DQX1	5.96723	2.31245	0.855984	2.70151	0.0069025	0.0120225
C12orf50	3.96096	2.31005	1.06154	2.17613	0.0295453	0.0468235
PTX4	1.98706	2.30839	1.5034	1.53545	0.124674	0.174013
ATL1	53.1575	2.30743	0.290059	7.95507	1.79036e-15	7.86699e-15
MUC1	1923.8	2.30614	0.0846589	27.2403	2.16294e-163	1.45919e-161
FBXO47	2.00578	2.306	1.46974	1.56898	0.116651	0.164178
SLC24A5	6.80481	2.30523	0.840143	2.74386	0.00607217	0.0106491
CECR2	1.95979	2.30257	1.51384	1.52101	0.128256	0.178216
ALDH3A1	172.401	2.29711	0.168366	13.6436	2.20413e-42	2.51288e-41
ZFP2	47.9974	2.2942	0.302357	7.5877	3.25626e-14	1.34598e-13
AMY2A	10.6896	2.29409	0.645077	3.55631	0.000376107	0.000758455
EME2	238.714	2.28727	0.142705	16.028	8.14243e-58	1.30022e-56
PSG1	6.82251	2.28225	0.799142	2.85587	0.00429186	0.00765466
PRR16	7.73832	2.28086	0.754959	3.02117	0.00251799	0.00462959
KIAA1683	109.224	2.27977	0.209464	10.8838	1.37675e-27	1.01953e-26
TMEM45B	475.311	2.27661	0.102113	22.2949	4.1409e-110	1.54569e-108
BCAS1	535.593	2.25977	0.10618	21.2825	1.65067e-100	5.40676e-99
TMEM232	13.4567	2.25734	0.575513	3.9223	8.77065e-05	0.000188886
X43534	70.756	2.2544	0.249645	9.03043	1.70995e-19	9.02342e-19
DOC2B	1.02266	2.24638	2.03343	1.10472	0.269279	0.342467
PKDREJ	1.03023	2.24632	2.02964	1.10676	0.268397	0.341535
ACKR3	7.56713	2.24605	0.812095	2.76574	0.0056793	0.0100042
ZNF781	16.2355	2.24416	0.543866	4.12631	3.68625e-05	8.26555e-05
SLC44A5	232.868	2.24193	0.152247	14.7256	4.41769e-49	5.95518e-48
RHBDL3	1.0172	2.23923	2.009	1.1146	0.265023	0.337843
PROKR1	1.00193	2.23619	2.04348	1.0943	0.273822	0.347433
EML5	1.00193	2.23619	2.04348	1.0943	0.273822	0.347433
SLC38A4	14.1181	2.23147	0.555944	4.01384	5.97386e-05	0.000130974
EGLN2	111.627	2.23093	0.216501	10.3044	6.72769e-25	4.4832e-24
C8orf46	1.00878	2.22789	1.94069	1.14799	0.250974	0.322252
EDN1	53.8732	2.22644	0.283622	7.85002	4.15963e-15	1.79453e-14
STX19	59.4827	2.22529	0.279571	7.95968	1.72481e-15	7.58351e-15
RP13.582O9.6	1.00605	2.2245	1.92475	1.15574	0.247788	0.318662
U1.3	1.01362	2.22448	1.92147	1.1577	0.246987	0.317826
HYAL4	1.01362	2.22448	1.92147	1.1577	0.246987	0.317826
DACT1	1.01362	2.22448	1.92147	1.1577	0.246987	0.317826
FRRS1L	2.80911	2.22396	1.23415	1.80201	0.0715432	0.10581
LYRM9	18.7937	2.22257	0.486389	4.56954	4.88799e-06	1.1898e-05
SPAG17	59.4275	2.22235	0.275157	8.07667	6.65592e-16	2.97896e-15
COL12A1	509.403	2.21834	0.112989	19.6333	8.03942e-86	2.08162e-84
RAPSN	4.66475	2.21834	0.999396	2.21968	0.0264408	0.0422221
ALDH3B1	1860.78	2.21768	0.0652355	33.9949	2.64977e-253	3.24751e-251
COL23A1	2.81646	2.2166	1.31067	1.69119	0.0908003	0.131256
KRT78	19.793	2.21379	0.466657	4.74393	2.09611e-06	5.25082e-06
GOLGA8Q	26.3111	2.21377	0.415671	5.32578	1.00518e-07	2.79614e-07
ILDR2	2.84879	2.21273	1.25355	1.76517	0.077535	0.113712
GOLGA8M	1.8126	2.21215	1.65909	1.33335	0.182416	0.244446
ZNF704	653.14	2.21092	0.099282	22.2691	7.36825e-110	2.72959e-108
WDR64	0.982355	2.21087	1.93455	1.14283	0.253109	0.324539
OIT3	0.982355	2.21087	1.93455	1.14283	0.253109	0.324539
ABO	194.004	2.20905	0.153849	14.3585	9.42622e-47	1.19407e-45
ATP1A2	13.977	2.20514	0.554187	3.97905	6.91902e-05	0.000150418
GPR20	0.997002	2.20391	2.01731	1.0925	0.274614	0.348198
TFAP2B	2.78619	2.2034	1.25864	1.75062	0.0800116	0.117041
GXYLT2	127.507	2.20196	0.186377	11.8145	3.28302e-32	2.80391e-31
SSPO	9.34429	2.1988	0.680289	3.23215	0.00122862	0.00233999
CLEC18B	4.67582	2.19664	0.960382	2.28725	0.022181	0.0358163
RN7SL573P	0.991314	2.1964	2.01982	1.08742	0.276851	0.350611
DCN	0.988583	2.19369	1.94795	1.12615	0.260101	0.332375
MPP4	0.968473	2.19359	1.95722	1.12077	0.262387	0.334744
FGF22	0.968473	2.19359	1.95722	1.12077	0.262387	0.334744
CALCOCO1	1091.84	2.19307	0.0749366	29.2656	2.83932e-188	2.3726e-186
SPINK14	0.985851	2.18947	2.02228	1.08267	0.278954	0.352848
RIIAD1	0.978283	2.18942	2.0263	1.0805	0.279918	0.353824
CALCR	0.965741	2.18935	2.03307	1.07687	0.281538	0.355342
COL25A1	29.7008	2.18785	0.395086	5.53767	3.06526e-08	8.84285e-08
SHANK2	426.035	2.18217	0.107301	20.3369	6.06795e-92	1.7396e-90
DNAH7	30.4513	2.18198	0.379182	5.75443	8.69332e-09	2.60498e-08
NRXN3	93.9119	2.1795	0.217826	10.0057	1.43913e-23	9.09164e-23
MYO15A	13.5583	2.17815	0.585166	3.72227	0.000197437	0.000409954
INSL5	0.957322	2.17781	2.06413	1.05507	0.291392	0.366095
KCNJ5	0.957322	2.17781	2.06413	1.05507	0.291392	0.366095
GPRC6A	12.7097	2.17768	0.596868	3.64851	0.000263762	0.000540421
RNF224	73.3502	2.17367	0.244685	8.88353	6.47713e-19	3.33658e-18
C6orf163	23.8546	2.17155	0.441877	4.91438	8.9065e-07	2.29361e-06
PCDH7	1184.39	2.17012	0.0795548	27.2783	7.67378e-164	5.22492e-162
FAM212B	55.3942	2.16625	0.285954	7.5755	3.57761e-14	1.47673e-13
pRNA.4	1.83495	2.16463	1.57157	1.37737	0.168398	0.227485
pRNA.5	1.83495	2.16463	1.57157	1.37737	0.168398	0.227485
pRNA.6	1.83495	2.16463	1.57157	1.37737	0.168398	0.227485
pRNA.7	1.83495	2.16463	1.57157	1.37737	0.168398	0.227485
pRNA.9	1.83495	2.16463	1.57157	1.37737	0.168398	0.227485
pRNA.10	1.83495	2.16463	1.57157	1.37737	0.168398	0.227485
pRNA.11	1.83495	2.16463	1.57157	1.37737	0.168398	0.227485
pRNA.12	1.83495	2.16463	1.57157	1.37737	0.168398	0.227485
CEP162	126.031	2.16142	0.190406	11.3516	7.27959e-30	5.77148e-29
HIST1H1C	2560.33	2.15691	0.0628226	34.3333	2.49971e-258	3.16924e-256
CRB1	10.0022	2.15308	0.657105	3.27661	0.0010506	0.00201844
CFAP53	20.602	2.15029	0.457875	4.69624	2.64999e-06	6.57668e-06
PARD3B	314.633	2.14618	0.121786	17.6226	1.65201e-69	3.29215e-68
PRSS23	15717.8	2.14617	0.0389249	55.1361	0	0
OCM	9.06281	2.14401	0.700474	3.06079	0.00220751	0.00408478
NPM2	26.965	2.14294	0.395332	5.42061	5.93967e-08	1.6813e-07
NAT1	107.326	2.14171	0.21327	10.0423	9.93521e-24	6.32268e-23
MYLK3	12.6362	2.14078	0.606509	3.52967	0.000416078	0.000835393
DCLK1	406.325	2.13904	0.111249	19.2275	2.18028e-82	5.35315e-81
TMEM132B	2.65499	2.13117	1.27257	1.67469	0.0939953	0.135263
CYBRD1	440.293	2.13114	0.103971	20.4975	2.26614e-93	6.62585e-92
MYO5C	1405.11	2.12763	0.0726584	29.2827	1.72304e-188	1.44804e-186
GPR179	9.86741	2.1274	0.672428	3.16375	0.00155749	0.00293329
ACTL10	24.0436	2.1258	0.437543	4.8585	1.18276e-06	3.02205e-06
PLEKHA7	2200.93	2.12534	0.05867	36.2253	2.43332e-287	4.16125e-285
MAPK11	39.1079	2.12492	0.339525	6.25852	3.88636e-10	1.26537e-09
ASB12	4.41507	2.12358	1.02911	2.06352	0.0390636	0.0605702
ST6GALNAC2	150.592	2.12328	0.170756	12.4346	1.6967e-35	1.6006e-34
ZNF208	4.30948	2.12325	1.0728	1.97917	0.0477965	0.0730483
CXCR3	2.59735	2.11551	1.30491	1.6212	0.104976	0.14934
PCP2	24.9955	2.1152	0.419814	5.03843	4.6937e-07	1.23577e-06
RNF222	5.32368	2.11508	0.876966	2.41182	0.0158733	0.0262066
RABGAP1L	2153.26	2.11101	0.0614075	34.3771	5.54434e-259	7.09048e-257
LRRC17	3.46105	2.11072	1.10842	1.90427	0.0568749	0.0856965
WFS1	818.041	2.10905	0.0815415	25.8647	1.66284e-147	9.66615e-146
SLC28A1	5.34402	2.10488	0.896385	2.34818	0.0188652	0.0308039
LRGUK	2.67711	2.10331	1.25836	1.67146	0.094631	0.135977
C9orf116	54.5995	2.09295	0.296388	7.06152	1.6469e-12	6.14902e-12
LRRC4	131.191	2.09206	0.180943	11.562	6.41895e-31	5.25632e-30
IGF1	9.65386	2.091	0.653478	3.1998	0.00137524	0.00260472
MMP24	3.44583	2.09074	1.11003	1.88349	0.0596335	0.0895203
DNAH3	31.4111	2.08967	0.371524	5.62458	1.85956e-08	5.43816e-08
CACNA1E	20.6673	2.08784	0.465974	4.48059	7.44367e-06	1.78122e-05
CLNK	3.45886	2.0867	1.08154	1.92937	0.053685	0.0811955
C1orf228	79.4637	2.08539	0.232622	8.96468	3.11181e-19	1.62346e-18
OMP	2.6403	2.07414	1.27456	1.62734	0.103665	0.147661
TEX9	110.428	2.06693	0.199559	10.3575	3.86965e-25	2.6106e-24
POPDC2	9.43609	2.06658	0.662063	3.12142	0.00179979	0.00336933
STOX2	589.787	2.06522	0.0996096	20.7331	1.74183e-95	5.2494e-94
DOCK3	183.402	2.06395	0.160719	12.8419	9.54681e-38	9.5905e-37
SYTL5	499.802	2.06394	0.103838	19.8766	6.49394e-88	1.73333e-86
C7orf31	8.58816	2.06258	0.692053	2.98039	0.00287886	0.00525302
LIMCH1	2167.24	2.06023	0.0684924	30.0797	8.93543e-199	7.96445e-197
STK31	55.9883	2.06009	0.28087	7.33468	2.22246e-13	8.78413e-13
PLAC8	37.72	2.05641	0.337915	6.08559	1.16061e-09	3.66605e-09
DRC7	5.17319	2.0528	0.89157	2.30246	0.0213095	0.0345305
BMP5	56.6326	2.05204	0.278509	7.36794	1.73289e-13	6.89173e-13
PRICKLE2	151.864	2.05049	0.16842	12.1749	4.22983e-34	3.82348e-33
FLVCR2	56.7681	2.05037	0.282229	7.26491	3.73294e-13	1.45508e-12
PLEKHB1	337.755	2.04902	0.119741	17.1121	1.20561e-65	2.25297e-64
ARL10	46.2371	2.04655	0.30268	6.76142	1.36644e-11	4.86828e-11
HOXB3	10.1178	2.04098	0.63996	3.18922	0.00142655	0.00269635
C10orf54	182.456	2.04016	0.158414	12.8786	5.93769e-38	6.00176e-37
PLEKHG1	519.524	2.03815	0.0974286	20.9194	3.5645e-97	1.10597e-95
PHACTR2	1467.96	2.03708	0.0817219	24.9269	3.8e-137	1.9405e-135
TAS1R3	45.6845	2.0359	0.317046	6.42147	1.34964e-10	4.53178e-10
DLEC1	10.2282	2.03145	0.648866	3.13077	0.00174347	0.00326848
RNPC3	510.211	2.03122	0.104267	19.4809	1.59357e-84	4.03385e-83
TNNI3K	1.63568	2.03022	1.59637	1.27177	0.203454	0.268383
SPAG6	1.63568	2.03022	1.59637	1.27177	0.203454	0.268383
SMAD9	7.68369	2.02736	0.7371	2.75046	0.00595126	0.0104558
DRC3	8.51344	2.02661	0.708067	2.86217	0.00420754	0.00751453
GOLGA8N	72.7787	2.02571	0.253518	7.99041	1.3449e-15	5.94869e-15
CALCRL	32.0118	2.02557	0.368599	5.49532	3.90012e-08	1.11811e-07
DNAJC28	17.6009	2.02009	0.495782	4.07455	4.61039e-05	0.000102254
KRT40	4.16709	2.01618	1.01267	1.99096	0.0464854	0.0711998
MCOLN3	111.215	2.01539	0.199447	10.1049	5.25483e-24	3.37775e-23
CCDC181	2.4967	2.01145	1.2811	1.5701	0.116392	0.163854
SNORA81.1	3.38535	2.01096	1.14369	1.75831	0.0786943	0.115275
APCDD1	19.8464	2.00551	0.47346	4.23586	2.27677e-05	5.22541e-05
CCDC84	669.797	2.00178	0.105237	19.0217	1.12778e-80	2.69258e-79
LRRC43	4.13861	2.00164	0.978967	2.04465	0.0408897	0.0632407
FGF12	93.4707	1.99834	0.216012	9.25105	2.22301e-20	1.22632e-19
HIST2H4B	2021.24	1.99806	0.0611063	32.6982	1.65874e-234	1.84812e-232
C11orf52	2.45281	1.99788	1.29122	1.54728	0.121796	0.170433
RNU6ATAC24P	3.28467	1.99613	1.10587	1.80503	0.0710704	0.105209
TLR1	38.7858	1.99136	0.323503	6.15561	7.47907e-10	2.38652e-09
HIST2H4A	2058.6	1.99011	0.059932	33.2061	8.78057e-242	1.01682e-239
SYNPO	209.775	1.99004	0.143516	13.8663	1.01322e-43	1.1969e-42
LMNTD2	18.1382	1.9899	0.484921	4.10355	4.0685e-05	9.09077e-05
TMIE	1.65804	1.98662	1.58577	1.25278	0.210285	0.276278
TYRP1	118.155	1.98625	0.196552	10.1055	5.22445e-24	3.36115e-23
PLCL1	2.48694	1.98591	1.33116	1.49186	0.135735	0.187477
C1orf168	1.70367	1.98546	1.61061	1.23274	0.217674	0.284918
FBXL22	6.65878	1.9852	0.791016	2.50968	0.0120842	0.0203227
SULF1	495.327	1.98282	0.100733	19.6839	2.96321e-86	7.71327e-85
PCDHA12	63.3444	1.9826	0.262138	7.5632	3.93262e-14	1.61782e-13
ESR1	6.46443	1.98065	0.826165	2.3974	0.016512	0.0271787
VSIG10	716.911	1.97772	0.0855484	23.1182	3.03934e-118	1.24165e-116
C7orf25	11.5415	1.97671	0.614872	3.21483	0.00130523	0.00247882
ZNF493	371.308	1.97559	0.131066	15.0733	2.42641e-51	3.40184e-50
TTLL7	202.114	1.975	0.16309	12.1099	9.3624e-34	8.37548e-33
GOLGA8O	60.7445	1.97497	0.268583	7.35329	1.93393e-13	7.66846e-13
MTURN	672.977	1.97293	0.0867562	22.7411	1.75844e-114	6.80561e-113
OR8G1	2.48358	1.97242	1.31577	1.49906	0.133858	0.18518
MAN1A1	821.092	1.97215	0.100179	19.6863	2.82512e-86	7.36684e-85
PHLDB2	802.46	1.97159	0.0833999	23.6403	1.48664e-123	6.48784e-122
NR3C2	154.583	1.97076	0.166208	11.8572	1.97487e-32	1.69553e-31
KITLG	1230.84	1.96659	0.0801401	24.5394	5.61144e-133	2.68819e-131
TLN2	131.448	1.96515	0.185314	10.6044	2.8419e-26	1.99789e-25
KCNC3	235.209	1.96337	0.135138	14.5286	7.98135e-48	1.03786e-46
TIGD2	481.391	1.9617	0.101007	19.4214	5.08723e-84	1.28333e-82
AK8	7.32935	1.95661	0.744167	2.62926	0.00855707	0.0147174
POTEM	59.9732	1.95622	0.270136	7.24162	4.43364e-13	1.71955e-12
MYO3B	638.204	1.95323	0.093551	20.8788	8.35268e-97	2.55391e-95
HIST1H3H	386.326	1.95233	0.111772	17.4672	2.54787e-68	4.96312e-67
ZNF19	41.364	1.95033	0.313731	6.21658	5.08122e-10	1.64097e-09
OSCP1	54.8218	1.95006	0.271273	7.18858	6.54706e-13	2.50945e-12
ZNF117	2373.03	1.94605	0.0699452	27.8225	2.31577e-170	1.73765e-168
COL14A1	52.2935	1.94321	0.279722	6.94694	3.73291e-12	1.36805e-11
BDNF	242.954	1.94301	0.133091	14.5992	2.84234e-48	3.75583e-47
SNORA67	4.02515	1.94091	1.08454	1.78961	0.0735164	0.108413
CES4A	94.3852	1.94031	0.218593	8.87638	6.90733e-19	3.55694e-18
CKMT1A	11.8534	1.93657	0.608425	3.18292	0.00145797	0.00275184
UPK3A	1.64541	1.93529	1.68568	1.14808	0.250936	0.322231
HR	59.895	1.9348	0.268753	7.19916	6.05863e-13	2.32952e-12
OXTR	126.419	1.93081	0.185704	10.3972	2.55258e-25	1.73559e-24
MAF	203.165	1.9308	0.149197	12.9413	2.63149e-38	2.68946e-37
ZMYND10	14.3993	1.92999	0.535447	3.60445	0.000312815	0.000636317
LINC00854	5.623	1.92948	0.850392	2.26893	0.0232729	0.0374725
FLRT3	31.212	1.92907	0.359885	5.36024	8.31136e-08	2.32785e-07
TAS2R42	0.841396	1.92896	2.27827	0.846678	0.397175	0.476642
SLC4A5	28.6841	1.92629	0.376043	5.12251	3.01494e-07	8.05757e-07
GPIHBP1	7.99038	1.92536	0.712073	2.70388	0.0068534	0.0119436
ZMYND12	11.3521	1.92253	0.62349	3.0835	0.00204578	0.00380514
CASC1	60.7305	1.92132	0.270181	7.11123	1.1501e-12	4.33816e-12
PGAP3	437.561	1.92117	0.105189	18.264	1.60128e-74	3.47346e-73
PIK3R3	925.763	1.92054	0.0792065	24.2473	7.06232e-130	3.29732e-128
JPH4	3.12002	1.91903	1.14146	1.6812	0.0927236	0.133678
NMBR	0.848475	1.91845	2.12082	0.904576	0.36569	0.444516
P2RY10	34.7874	1.917	0.351387	5.45552	4.88306e-08	1.39204e-07
NIPAL2	368.748	1.91635	0.115808	16.5475	1.66754e-61	2.89204e-60
U2.4	0.833202	1.91459	2.15023	0.89041	0.373246	0.452458
OR52N1	0.845744	1.9145	2.14172	0.893911	0.37137	0.450601
ASRGL1	0.845744	1.9145	2.14172	0.893911	0.37137	0.450601
C9orf153	0.853313	1.91445	2.13667	0.895997	0.370255	0.449433
HNF1B	0.853313	1.91445	2.13667	0.895997	0.370255	0.449433
VGLL3	114.333	1.91177	0.195064	9.80074	1.11767e-22	6.73672e-22
TEX43	0.843013	1.91127	2.27616	0.83969	0.401082	0.480743
FAM13C	59.2364	1.91011	0.262876	7.26619	3.69755e-13	1.44206e-12
IQUB	10.349	1.90986	0.622518	3.06797	0.00215519	0.003994
NAALADL2	600.277	1.90869	0.0916681	20.8218	2.74708e-96	8.34738e-95
KHDRBS2	104.974	1.90567	0.198203	9.61471	6.93012e-22	4.07848e-21
EPPIN	0.827514	1.90542	2.15379	0.884685	0.376326	0.45536
BTN1A1	0.840056	1.90537	2.14518	0.888209	0.374428	0.453713
RN7SKP292	0.847624	1.90534	2.14009	0.890308	0.3733	0.452458
pRNA.2	0.847624	1.90534	2.14009	0.890308	0.3733	0.452458
pRNA.3	0.847624	1.90534	2.14009	0.890308	0.3733	0.452458
RP11.385D13.1	13.3157	1.9024	0.56993	3.33795	0.000843991	0.00163646
POU5F1	0.824783	1.9007	2.05094	0.926744	0.354059	0.432524
TCTEX1D4	0.837324	1.90066	2.04354	0.930081	0.352329	0.430875
CFAP206	0.837324	1.90066	2.04354	0.930081	0.352329	0.430875
ANKRD53	0.844893	1.90064	2.03916	0.932068	0.351302	0.430083
CATIP	0.844893	1.90064	2.03916	0.932068	0.351302	0.430083
NANOGP8	0.844893	1.90064	2.03916	0.932068	0.351302	0.430083
GDA	6.29849	1.89836	0.797083	2.38163	0.0172361	0.0282882
ANKUB1	0.822051	1.89668	2.05245	0.924108	0.35543	0.433946
RNA5SP156	0.822051	1.89668	2.05245	0.924108	0.35543	0.433946
FITM1	0.822051	1.89668	2.05245	0.924108	0.35543	0.433946
SH2D6	0.842162	1.89665	2.04061	0.929452	0.352655	0.431094
LONRF2	0.842162	1.89665	2.04061	0.929452	0.352655	0.431094
LRRC2	0.842162	1.89665	2.04061	0.929452	0.352655	0.431094
HRC	0.842162	1.89665	2.04061	0.929452	0.352655	0.431094
ARRDC4	643.962	1.89385	0.0872933	21.6953	2.27364e-104	7.74039e-103
INPP5J	65.6356	1.89312	0.255742	7.40247	1.33677e-13	5.35692e-13
PPM1L	296.829	1.8928	0.139743	13.5449	8.49502e-42	9.46487e-41
JCHAIN	0.81932	1.89272	2.15901	0.876663	0.38067	0.45995
CTAG2	0.83943	1.89271	2.1451	0.882343	0.377591	0.45668
SHE	0.342909	1.89267	3.27537	0.577848	0.563367	NA
KCNN3	0.342909	1.89267	3.27537	0.577848	0.563367	NA
CNTN2	0.342909	1.89267	3.27537	0.577848	0.563367	NA
RNU4.63P	0.342909	1.89267	3.27537	0.577848	0.563367	NA
AC108938.5	0.342909	1.89267	3.27537	0.577848	0.563367	NA
RNU6.701P	0.342909	1.89267	3.27537	0.577848	0.563367	NA
OR10C1	0.342909	1.89267	3.27537	0.577848	0.563367	NA
C6orf222	0.342909	1.89267	3.27537	0.577848	0.563367	NA
GPR6	0.342909	1.89267	3.27537	0.577848	0.563367	NA
LEP	0.342909	1.89267	3.27537	0.577848	0.563367	NA
GPR174	0.342909	1.89267	3.27537	0.577848	0.563367	NA
DLGAP2	0.342909	1.89267	3.27537	0.577848	0.563367	NA
XKR5	0.342909	1.89267	3.27537	0.577848	0.563367	NA
RN7SL709P	0.342909	1.89267	3.27537	0.577848	0.563367	NA
PENK	0.342909	1.89267	3.27537	0.577848	0.563367	NA
ADARB2	0.342909	1.89267	3.27537	0.577848	0.563367	NA
C10orf53	0.342909	1.89267	3.27537	0.577848	0.563367	NA
ATRNL1	0.342909	1.89267	3.27537	0.577848	0.563367	NA
NRIP2	0.342909	1.89267	3.27537	0.577848	0.563367	NA
NCKAP1L	0.342909	1.89267	3.27537	0.577848	0.563367	NA
RNA5SP386	0.342909	1.89267	3.27537	0.577848	0.563367	NA
RNU6.1186P	0.342909	1.89267	3.27537	0.577848	0.563367	NA
FOXS1	0.342909	1.89267	3.27537	0.577848	0.563367	NA
PDE4C	0.342909	1.89267	3.27537	0.577848	0.563367	NA
CYP2A13	0.342909	1.89267	3.27537	0.577848	0.563367	NA
KIR2DS4	0.342909	1.89267	3.27537	0.577848	0.563367	NA
CACNG2	0.342909	1.89267	3.27537	0.577848	0.563367	NA
SCGB3A2	3.15267	1.89236	1.11006	1.70474	0.0882435	0.127975
RAB42	38.785	1.89036	0.333135	5.67446	1.39131e-08	4.11048e-08
C2orf54	337.083	1.89009	0.114344	16.53	2.23307e-61	3.8592e-60
HIST1H1T	4.71023	1.88879	0.957918	1.97177	0.0486362	0.074162
ADGRB1	7.84074	1.88694	0.723024	2.60979	0.00905976	0.0155113
RARRES2	0.833742	1.88355	2.12928	0.884594	0.376376	0.45536
MUSK	0.833742	1.88355	2.12928	0.884594	0.376376	0.45536
SCARNA14	0.826174	1.88353	2.13447	0.882434	0.377542	0.456659
UTS2	0.340177	1.88218	3.04408	0.618309	0.536372	NA
Metazoa_SRP	0.340177	1.88218	3.04408	0.618309	0.536372	NA
RNU6.414P	0.340177	1.88218	3.04408	0.618309	0.536372	NA
FMO3	0.340177	1.88218	3.04408	0.618309	0.536372	NA
FMO2	0.340177	1.88218	3.04408	0.618309	0.536372	NA
ATP6V1G3	0.340177	1.88218	3.04408	0.618309	0.536372	NA
C2orf71	0.340177	1.88218	3.04408	0.618309	0.536372	NA
FBXW12	0.340177	1.88218	3.04408	0.618309	0.536372	NA
RNU6.1256P	0.340177	1.88218	3.04408	0.618309	0.536372	NA
RHO	0.340177	1.88218	3.04408	0.618309	0.536372	NA
PLSCR5	0.340177	1.88218	3.04408	0.618309	0.536372	NA
GIMD1	0.340177	1.88218	3.04408	0.618309	0.536372	NA
RNU6.47P	0.340177	1.88218	3.04408	0.618309	0.536372	NA
TRIM40	0.340177	1.88218	3.04408	0.618309	0.536372	NA
GSTA5	0.340177	1.88218	3.04408	0.618309	0.536372	NA
FAM26D	0.340177	1.88218	3.04408	0.618309	0.536372	NA
Y_RNA.23	0.340177	1.88218	3.04408	0.618309	0.536372	NA
ABCB1	0.340177	1.88218	3.04408	0.618309	0.536372	NA
GPM6B	0.340177	1.88218	3.04408	0.618309	0.536372	NA
SPACA5	0.340177	1.88218	3.04408	0.618309	0.536372	NA
HTRA4	0.340177	1.88218	3.04408	0.618309	0.536372	NA
ADAM18	0.340177	1.88218	3.04408	0.618309	0.536372	NA
RGS22	0.340177	1.88218	3.04408	0.618309	0.536372	NA
OR52E6	0.340177	1.88218	3.04408	0.618309	0.536372	NA
RAG2	0.340177	1.88218	3.04408	0.618309	0.536372	NA
CASP5	0.340177	1.88218	3.04408	0.618309	0.536372	NA
HTR3A	0.340177	1.88218	3.04408	0.618309	0.536372	NA
A1CF	0.340177	1.88218	3.04408	0.618309	0.536372	NA
HOXC9	0.340177	1.88218	3.04408	0.618309	0.536372	NA
PMCH	0.340177	1.88218	3.04408	0.618309	0.536372	NA
ABHD12B	0.340177	1.88218	3.04408	0.618309	0.536372	NA
ISM2	0.340177	1.88218	3.04408	0.618309	0.536372	NA
CHGA	0.340177	1.88218	3.04408	0.618309	0.536372	NA
IGHA1	0.340177	1.88218	3.04408	0.618309	0.536372	NA
ZMYND15	0.340177	1.88218	3.04408	0.618309	0.536372	NA
FAM69C	0.340177	1.88218	3.04408	0.618309	0.536372	NA
BHLHE23	0.340177	1.88218	3.04408	0.618309	0.536372	NA
NANOS3	0.340177	1.88218	3.04408	0.618309	0.536372	NA
NUDT18	45.932	1.88147	0.313045	6.01023	1.85259e-09	5.78595e-09
NEU4	0.823442	1.8798	2.05108	0.916489	0.359411	0.438115
PRSS50	0.8109	1.87975	2.05868	0.913085	0.361198	0.439856
TTC29	0.8109	1.87975	2.05868	0.913085	0.361198	0.439856
KLHDC9	62.0443	1.87905	0.260094	7.2245	5.02955e-13	1.94554e-12
VSX1	39.2851	1.8765	0.326455	5.74811	9.02455e-09	2.70204e-08
SLC38A3	0.828279	1.87511	2.13268	0.879227	0.379278	0.458457
TULP1	0.820711	1.87507	2.13793	0.877051	0.380459	0.45977
BAALC	0.820711	1.87507	2.13793	0.877051	0.380459	0.45977
RNU6.1237P	0.337446	1.87413	3.29513	0.568757	0.569521	NA
THEM5	0.337446	1.87413	3.29513	0.568757	0.569521	NA
RP11.507M3.1	0.337446	1.87413	3.29513	0.568757	0.569521	NA
SNORA36	0.337446	1.87413	3.29513	0.568757	0.569521	NA
EVX2	0.337446	1.87413	3.29513	0.568757	0.569521	NA
PP2D1	0.337446	1.87413	3.29513	0.568757	0.569521	NA
UGT2B11	0.337446	1.87413	3.29513	0.568757	0.569521	NA
GYPA	0.337446	1.87413	3.29513	0.568757	0.569521	NA
RN7SKP204	0.337446	1.87413	3.29513	0.568757	0.569521	NA
SNORA31	0.337446	1.87413	3.29513	0.568757	0.569521	NA
LY6L	0.337446	1.87413	3.29513	0.568757	0.569521	NA
FCN2	0.337446	1.87413	3.29513	0.568757	0.569521	NA
OR56B4	0.337446	1.87413	3.29513	0.568757	0.569521	NA
FGF4	0.337446	1.87413	3.29513	0.568757	0.569521	NA
INHBC	0.337446	1.87413	3.29513	0.568757	0.569521	NA
RNF151	0.337446	1.87413	3.29513	0.568757	0.569521	NA
TMED6	0.337446	1.87413	3.29513	0.568757	0.569521	NA
NOS2	0.337446	1.87413	3.29513	0.568757	0.569521	NA
SLC6A4	0.337446	1.87413	3.29513	0.568757	0.569521	NA
UNC45B	0.337446	1.87413	3.29513	0.568757	0.569521	NA
AC006486.9	0.337446	1.87413	3.29513	0.568757	0.569521	NA
TBL1Y	0.337446	1.87413	3.29513	0.568757	0.569521	NA
GAB4	0.337446	1.87413	3.29513	0.568757	0.569521	NA
GSC2	0.337446	1.87413	3.29513	0.568757	0.569521	NA
BX072566.1	0.337446	1.87413	3.29513	0.568757	0.569521	NA
SAXO2	27.2964	1.87348	0.398352	4.70309	2.5625e-06	6.36816e-06
NEK11	99.1156	1.87192	0.205897	9.09156	9.76313e-20	5.21943e-19
DCLK2	32.5879	1.87114	0.356753	5.24493	1.5634e-07	4.27458e-07
ZNF676	255.821	1.86986	0.146206	12.7892	1.88288e-37	1.87612e-36
ZNF541	11.6219	1.86958	0.586433	3.18805	0.00143236	0.00270655
RNF150	308.377	1.86936	0.129003	14.4908	1.38599e-47	1.78961e-46
PSG5	4.66205	1.86907	0.915594	2.04138	0.0412134	0.0637021
ITGB8	215.721	1.86724	0.147473	12.6615	9.65799e-37	9.42536e-36
UBQLNL	11.6772	1.86658	0.585466	3.1882	0.0014316	0.00270555
CMBL	19.2458	1.86647	0.45626	4.0908	4.29894e-05	9.57511e-05
CROT	88.1857	1.86564	0.21521	8.66895	4.36104e-18	2.16098e-17
THRSP	2.31324	1.86515	1.31254	1.42102	0.155312	0.211811
C1orf127	0.81986	1.86135	2.15742	0.862766	0.388266	0.467592
GPR62	0.81986	1.86135	2.15742	0.862766	0.388266	0.467592
GLRA4	0.79975	1.86116	2.17185	0.85695	0.391473	0.470798
GATSL2	866.19	1.86082	0.088016	21.1419	3.27875e-99	1.04374e-97
MAP7D2	1092.98	1.85855	0.071152	26.1209	2.11249e-150	1.25276e-148
TMEM56.RWDD3	9.96846	1.85815	0.632427	2.93812	0.00330205	0.00597996
MMP21	0.817128	1.85704	2.15918	0.860065	0.389753	0.469152
GPR182	0.80956	1.85696	2.16457	0.857886	0.390955	0.470291
SFTA2	0.797018	1.85683	2.17369	0.854229	0.392978	0.472377
BRINP1	4.56908	1.8551	0.949549	1.95367	0.0507405	0.0771308
IQCE	349.861	1.8541	0.117085	15.8354	1.77283e-56	2.75032e-55
RALGPS1	237.417	1.85151	0.136025	13.6115	3.42122e-42	3.87046e-41
RNU6.1201P	1.48084	1.85043	1.67197	1.10674	0.268407	0.341535
CLU	3562.7	1.8504	0.0533922	34.6568	3.53208e-263	4.90059e-261
BMP3	374.422	1.85039	0.108026	17.1291	9.00787e-66	1.68763e-64
CHURC1	428.144	1.85004	0.103125	17.9398	5.76632e-72	1.19612e-70
GLCCI1	522.291	1.84777	0.0987428	18.7129	3.88576e-78	8.99966e-77
TPTE	9.12035	1.84491	0.655942	2.81261	0.00491418	0.00871597
HES5	0.329026	1.84476	3.07993	0.598963	0.549197	NA
VCAM1	0.329026	1.84476	3.07993	0.598963	0.549197	NA
ADORA3	0.329026	1.84476	3.07993	0.598963	0.549197	NA
CD84	0.329026	1.84476	3.07993	0.598963	0.549197	NA
ZNF648	0.329026	1.84476	3.07993	0.598963	0.549197	NA
RNU6.609P	0.329026	1.84476	3.07993	0.598963	0.549197	NA
PM20D1	0.329026	1.84476	3.07993	0.598963	0.549197	NA
LHFPL4	0.329026	1.84476	3.07993	0.598963	0.549197	NA
SAMD7	0.329026	1.84476	3.07993	0.598963	0.549197	NA
SMAD5.AS1_4	0.329026	1.84476	3.07993	0.598963	0.549197	NA
UNC5A	0.329026	1.84476	3.07993	0.598963	0.549197	NA
PTCRA	0.329026	1.84476	3.07993	0.598963	0.549197	NA
RNU6.869P	0.329026	1.84476	3.07993	0.598963	0.549197	NA
CER1	0.329026	1.84476	3.07993	0.598963	0.549197	NA
FAM163B	0.329026	1.84476	3.07993	0.598963	0.549197	NA
PTPN5	0.329026	1.84476	3.07993	0.598963	0.549197	NA
LBX1	0.329026	1.84476	3.07993	0.598963	0.549197	NA
RP11.307N16.6	0.329026	1.84476	3.07993	0.598963	0.549197	NA
XYLT1	0.329026	1.84476	3.07993	0.598963	0.549197	NA
TAT	0.329026	1.84476	3.07993	0.598963	0.549197	NA
VTN	0.329026	1.84476	3.07993	0.598963	0.549197	NA
ASXL3	0.329026	1.84476	3.07993	0.598963	0.549197	NA
SPIB	0.329026	1.84476	3.07993	0.598963	0.549197	NA
HIST2H2AA4	3290.75	1.84436	0.0594496	31.0239	2.57003e-211	2.47042e-209
PON1	3.83538	1.83964	1.01477	1.81287	0.0698514	0.103569
F2RL2	13.5677	1.83866	0.559486	3.28635	0.00101496	0.00195154
ARHGAP4	21.3238	1.83708	0.438674	4.18779	2.81685e-05	6.40696e-05
DMRTA2	0.326295	1.83562	3.08904	0.594237	0.552354	NA
GPR88	0.326295	1.83562	3.08904	0.594237	0.552354	NA
LHCGR	0.326295	1.83562	3.08904	0.594237	0.552354	NA
SLC9A4	0.326295	1.83562	3.08904	0.594237	0.552354	NA
GPR17	0.326295	1.83562	3.08904	0.594237	0.552354	NA
TUBA3D	0.326295	1.83562	3.08904	0.594237	0.552354	NA
RP11.231I13.2	0.326295	1.83562	3.08904	0.594237	0.552354	NA
PLA1A	0.326295	1.83562	3.08904	0.594237	0.552354	NA
RNU1.63P	0.326295	1.83562	3.08904	0.594237	0.552354	NA
APELA	0.326295	1.83562	3.08904	0.594237	0.552354	NA
ANKRD55	0.326295	1.83562	3.08904	0.594237	0.552354	NA
VIP	0.326295	1.83562	3.08904	0.594237	0.552354	NA
FGL2	0.326295	1.83562	3.08904	0.594237	0.552354	NA
ACTL6B	0.326295	1.83562	3.08904	0.594237	0.552354	NA
RNF148	0.326295	1.83562	3.08904	0.594237	0.552354	NA
SSX4	0.326295	1.83562	3.08904	0.594237	0.552354	NA
SSX4B	0.326295	1.83562	3.08904	0.594237	0.552354	NA
SNORA32	0.326295	1.83562	3.08904	0.594237	0.552354	NA
TRPM5	0.326295	1.83562	3.08904	0.594237	0.552354	NA
CRTAM	0.326295	1.83562	3.08904	0.594237	0.552354	NA
CLRN3	0.326295	1.83562	3.08904	0.594237	0.552354	NA
SLC6A13	0.326295	1.83562	3.08904	0.594237	0.552354	NA
SMCO2	0.326295	1.83562	3.08904	0.594237	0.552354	NA
ATP4B	0.326295	1.83562	3.08904	0.594237	0.552354	NA
SLC22A17	0.326295	1.83562	3.08904	0.594237	0.552354	NA
CYP46A1	0.326295	1.83562	3.08904	0.594237	0.552354	NA
DIO3	0.326295	1.83562	3.08904	0.594237	0.552354	NA
BUB1B.PAK6	0.326295	1.83562	3.08904	0.594237	0.552354	NA
NRG4	0.326295	1.83562	3.08904	0.594237	0.552354	NA
PIK3R6	0.326295	1.83562	3.08904	0.594237	0.552354	NA
SLC35G3	0.326295	1.83562	3.08904	0.594237	0.552354	NA
LILRB5	0.326295	1.83562	3.08904	0.594237	0.552354	NA
SLC17A4	1.52052	1.83232	1.67512	1.09384	0.274024	0.34754
ABI3BP	12.091	1.83232	0.564605	3.24531	0.00117325	0.00224032
DHFR2	168.836	1.83197	0.156974	11.6705	1.80294e-31	1.50658e-30
FAT2	205.111	1.83069	0.159596	11.4707	1.85066e-30	1.49959e-29
ERICH6	8.30376	1.82724	0.680223	2.68624	0.00722607	0.0125335
NUDT19	1.45308	1.82605	1.6772	1.08875	0.276264	0.350053
NAPSA	57.2464	1.82578	0.265383	6.8798	5.99354e-12	2.17593e-11
ARHGEF33	17.3568	1.82468	0.486265	3.75244	0.000175119	0.000365731
MCAM	18.2788	1.82349	0.485353	3.75703	0.00017194	0.000359602
SDR16C5	347.256	1.82268	0.112725	16.1692	8.31495e-59	1.35274e-57
CFAP221	1.48792	1.8213	1.60096	1.13762	0.255278	0.326922
AGTR2	1.48792	1.8213	1.60096	1.13762	0.255278	0.326922
NMNAT3	1.50664	1.81935	1.61728	1.12495	0.260611	0.33297
SOX5	309.278	1.81901	0.131292	13.8547	1.19111e-43	1.40253e-42
LAMB2	6810.26	1.81846	0.0464047	39.1869	0	0
TCF24	1.50391	1.81735	1.6437	1.10565	0.268878	0.342046
NKAIN4	7.47064	1.81722	0.732049	2.48237	0.013051	0.0218488
GLOD5	1.50095	1.81437	1.61817	1.12125	0.262183	0.334628
TTC12	100.721	1.81415	0.201559	9.00057	2.2455e-19	1.17861e-18
DNAAF1	14.9319	1.814	0.517182	3.50748	0.000452377	0.00090542
KLHDC1	51.7093	1.8126	0.280319	6.46619	1.00504e-10	3.40499e-10
CD226	2.99644	1.81214	1.14857	1.57773	0.114627	0.161562
C6orf58	1.49822	1.81194	1.59728	1.13439	0.25663	0.328482
CARD6	98.5423	1.80908	0.20208	8.95232	3.48101e-19	1.81158e-18
TTC30B	77.8274	1.80897	0.232113	7.79347	6.51953e-15	2.78891e-14
LRRC9	37.9985	1.80523	0.32293	5.59017	2.26842e-08	6.59062e-08
KIAA1328	142.984	1.80404	0.181956	9.91473	3.59215e-23	2.21787e-22
CYP4A22	1.50319	1.80252	1.63676	1.10128	0.270776	0.344103
PGR	1.50319	1.80252	1.63676	1.10128	0.270776	0.344103
ATP8A1	2664.54	1.80022	0.0711283	25.3094	2.51686e-141	1.34114e-139
MYLK	1709.74	1.79854	0.0626585	28.7039	3.41073e-181	2.68244e-179
CCDC148	48.7881	1.79805	0.289296	6.21527	5.12375e-10	1.65361e-09
RBMS3	494.936	1.79764	0.0997899	18.0143	1.50525e-72	3.16706e-71
TPPP	83.3238	1.79541	0.224918	7.98255	1.43344e-15	6.33079e-15
VWF	30.543	1.79507	0.356765	5.03152	4.86603e-07	1.27954e-06
SPATA45	0.315144	1.79446	3.3815	0.530671	0.595647	NA
FOXL2	0.315144	1.79446	3.3815	0.530671	0.595647	NA
CLSTN2	0.315144	1.79446	3.3815	0.530671	0.595647	NA
GRXCR1	0.315144	1.79446	3.3815	0.530671	0.595647	NA
GABRG1	0.315144	1.79446	3.3815	0.530671	0.595647	NA
RNU6.838P	0.315144	1.79446	3.3815	0.530671	0.595647	NA
RP11.668G10.2	0.315144	1.79446	3.3815	0.530671	0.595647	NA
SOSTDC1	0.315144	1.79446	3.3815	0.530671	0.595647	NA
ARR3	0.315144	1.79446	3.3815	0.530671	0.595647	NA
OR4F21	0.315144	1.79446	3.3815	0.530671	0.595647	NA
GDF6	0.315144	1.79446	3.3815	0.530671	0.595647	NA
RSPO2	0.315144	1.79446	3.3815	0.530671	0.595647	NA
SLURP1	0.315144	1.79446	3.3815	0.530671	0.595647	NA
CCIN	0.315144	1.79446	3.3815	0.530671	0.595647	NA
SPATA31A5	0.315144	1.79446	3.3815	0.530671	0.595647	NA
SPATA31A7	0.315144	1.79446	3.3815	0.530671	0.595647	NA
LIN7A	0.315144	1.79446	3.3815	0.530671	0.595647	NA
LECT1	0.315144	1.79446	3.3815	0.530671	0.595647	NA
KCNG1	0.315144	1.79446	3.3815	0.530671	0.595647	NA
GATA5	0.315144	1.79446	3.3815	0.530671	0.595647	NA
PRODH2	0.315144	1.79446	3.3815	0.530671	0.595647	NA
SIGLEC11	0.315144	1.79446	3.3815	0.530671	0.595647	NA
CECR6	1.51076	1.7912	1.59176	1.12529	0.260464	0.332811
ABCA5	138.857	1.79087	0.184446	9.70948	2.74744e-22	1.63988e-21
CHRNG	1.45174	1.79073	1.65474	1.08219	0.27917	0.353032
OSBPL6	157.911	1.78809	0.161897	11.0447	2.32648e-28	1.76368e-27
STKLD1	43.5177	1.78795	0.302941	5.90198	3.59173e-09	1.09934e-08
RP5.1021I20.4	1.48658	1.78786	1.65553	1.07994	0.28017	0.354113
ECHDC2	805.501	1.78688	0.082178	21.744	7.8666e-105	2.70313e-103
TGFB2	1488.91	1.78232	0.071721	24.8507	2.54354e-136	1.27238e-134
IP6K3	18.3154	1.7815	0.468585	3.80187	0.000143605	0.000302927
TMEM37	1.5156	1.77539	1.63063	1.08878	0.276253	0.350053
RP11.295K3.1	156.89	1.77315	0.194213	9.12993	6.85438e-20	3.69528e-19
CYB5D2	76.3349	1.77301	0.228084	7.77349	7.63554e-15	3.25307e-14
AP3B2	1.49142	1.7719	1.67685	1.05668	0.290656	0.365388
CKMT1B	12.9817	1.77045	0.584508	3.02896	0.00245401	0.0045176
DYNLRB2	5.83133	1.77037	0.82058	2.15746	0.0309696	0.0489226
SLC22A23	1.48573	1.7691	1.61703	1.09404	0.273937	0.347499
ACSBG2	8.83678	1.76621	0.663888	2.6604	0.00780478	0.0134835
KIAA1324	5.76621	1.76503	0.84229	2.09552	0.0361251	0.0563672
RNU6.50P	1.44542	1.76395	1.73377	1.0174	0.308962	0.385142
OPRM1	21.2541	1.76381	0.426529	4.13526	3.54558e-05	7.95982e-05
ZNF546	7.23784	1.76264	0.731805	2.40862	0.0160128	0.0264162
VSTM2L	1549.81	1.76213	0.0658261	26.7695	7.32223e-158	4.68209e-156
SLC26A7	72.7282	1.76125	0.24301	7.24761	4.24175e-13	1.64774e-12
NUTM2A	29.242	1.76044	0.36316	4.84756	1.24989e-06	3.18746e-06
PLCB4	214.589	1.75712	0.143182	12.2719	1.28162e-34	1.17365e-33
QRICH2	23.9711	1.75461	0.408552	4.29471	1.74923e-05	4.05965e-05
GLUL	5448.64	1.75431	0.0447151	39.233	0	0
DLGAP1	12.1739	1.75427	0.582004	3.01418	0.00257672	0.00473106
MAPK8IP2	13.0996	1.75201	0.560259	3.12715	0.00176511	0.00330652
HELT	1.49057	1.75199	1.65873	1.05623	0.290865	0.365589
FUT2	186.548	1.75096	0.149136	11.7406	7.88868e-32	6.66392e-31
SEMA5B	17.3985	1.74952	0.47356	3.69439	0.000220412	0.000454833
FOXO6	146.713	1.74854	0.173379	10.0851	6.43119e-24	4.11949e-23
GDPD3	94.2747	1.74804	0.206902	8.44867	2.94649e-17	1.40467e-16
RN7SL648P	2.14336	1.74777	1.37633	1.26987	0.20413	0.269226
RORC	392.987	1.74662	0.113893	15.3357	4.41348e-53	6.43939e-52
USH1G	2.13767	1.74339	1.33724	1.30372	0.192329	0.255797
FES	104.175	1.74285	0.203062	8.58288	9.25267e-18	4.5149e-17
CXCR6	4.31018	1.74268	0.938803	1.85628	0.0634141	0.0948181
TMEM260	408.697	1.73993	0.105662	16.4669	6.3449e-61	1.08505e-59
LPIN3	284.309	1.73957	0.130042	13.377	8.23958e-41	8.95636e-40
BICDL2	396.186	1.73717	0.104853	16.5676	1.19425e-61	2.0761e-60
RNU6.36P	2.12652	1.73689	1.34963	1.28694	0.198116	0.262566
ANKRD23	36.0309	1.73599	0.336027	5.16623	2.38857e-07	6.4244e-07
SLC40A1	966.112	1.73505	0.0757671	22.8997	4.67379e-116	1.85276e-114
USP51	42.2807	1.73488	0.30473	5.69318	1.24697e-08	3.69742e-08
COLCA2	90.7071	1.73452	0.215105	8.06363	7.40621e-16	3.30671e-15
CNTN5	4.33575	1.73306	0.938051	1.84751	0.0646726	0.0965501
ZNF708	170.518	1.73281	0.178504	9.70737	2.80493e-22	1.67216e-21
C16orf96	2.80846	1.73262	1.1851	1.462	0.14374	0.197487
TMEM106B	1829.59	1.73247	0.0681936	25.4052	2.20798e-142	1.20269e-140
MECOM	750.368	1.73214	0.0839313	20.6376	1.26074e-94	3.76101e-93
INSR	85.3592	1.73184	0.21802	7.94352	1.96522e-15	8.60195e-15
MX1	246.421	1.72827	0.136402	12.6704	8.63194e-37	8.45206e-36
GP6	6.46639	1.72762	0.776513	2.22485	0.0260914	0.0417094
APC2	19.3272	1.72756	0.462315	3.73676	0.000186408	0.000388151
ZBTB20	65.3468	1.72756	0.271848	6.35485	2.08629e-10	6.91059e-10
DMD	354.929	1.72485	0.112963	15.2692	1.22761e-52	1.77352e-51
NABP1	1636.87	1.72394	0.0709657	24.2926	2.34683e-130	1.10624e-128
CD163	15.7369	1.72384	0.490517	3.51434	0.000440856	0.000883094
RASSF4	295.311	1.72274	0.124913	13.7915	2.86568e-43	3.33694e-42
LRRK2	5.04054	1.72153	0.885499	1.94413	0.0518794	0.07874
MUC4	491.798	1.71923	0.112913	15.2262	2.3703e-52	3.4043e-51
DCT	4.96503	1.71883	0.904979	1.8993	0.0575247	0.0866158
SLC23A3	7.82347	1.71848	0.704227	2.44024	0.0146774	0.0243388
KIAA0825	28.4075	1.71694	0.382283	4.49127	7.08005e-06	1.69697e-05
RIBC1	27.4081	1.71634	0.395327	4.34158	1.41465e-05	3.30661e-05
SAMSN1	2.79373	1.71581	1.18475	1.44824	0.147549	0.202068
OPHN1	655.061	1.71368	0.0897284	19.0986	2.59555e-81	6.2681e-80
PIH1D2	28.5593	1.71228	0.381147	4.49244	7.04109e-06	1.68819e-05
CFAP54	36.1716	1.71122	0.330541	5.17703	2.25441e-07	6.08472e-07
LDHD	46.8841	1.70841	0.287921	5.93359	2.96381e-09	9.11328e-09
SECTM1	254.925	1.7075	0.146302	11.6711	1.79071e-31	1.49721e-30
MANEAL	56.6182	1.70572	0.269082	6.33902	2.31226e-10	7.63502e-10
ARPIN	797.999	1.70557	0.0793262	21.5007	1.53338e-102	5.10215e-101
C2orf88	13.4469	1.70538	0.538878	3.1647	0.00155245	0.00292416
KCNJ1	2.809	1.70532	1.16475	1.46411	0.143164	0.19674
RP11.5A19.5	4.14203	1.70176	1.0181	1.67151	0.0946211	0.135977
CXCL10	2.79807	1.70045	1.16504	1.45956	0.14441	0.198341
SELL	297.032	1.69846	0.121968	13.9254	4.43779e-44	5.29761e-43
PRLR	72.9084	1.69832	0.257569	6.59366	4.29118e-11	1.48146e-10
BMP8A	7.80274	1.69725	0.740725	2.29134	0.0219438	0.0354684
RP11.949J7.8	3.48463	1.69721	1.04527	1.62371	0.104438	0.148647
FAM188B	5.63834	1.69685	0.812344	2.08883	0.0367227	0.0572302
CERKL	15.0126	1.69552	0.527497	3.21428	0.00130773	0.00248326
MYH14	4917.33	1.69525	0.053055	31.9526	4.96892e-224	5.21986e-222
ARHGEF38	447.897	1.69489	0.103382	16.3944	2.09792e-60	3.53831e-59
SLC38A7	241.97	1.69401	0.129816	13.0493	6.41391e-39	6.64291e-38
PBXIP1	4871.82	1.69312	0.0537593	31.4943	1.03806e-217	1.06019e-215
DLX1	9.10018	1.69151	0.641137	2.63829	0.00833243	0.0143479
VEPH1	17.6149	1.69042	0.463773	3.64493	0.000267461	0.000547468
ETFBKMT	42.6091	1.69001	0.33123	5.10222	3.35683e-07	8.93717e-07
POTEJ	18.3926	1.68978	0.46741	3.61519	0.000300128	0.000611672
PSG4	6.37711	1.68678	0.782807	2.15478	0.0311789	0.0491952
PBLD	41.5699	1.68642	0.335551	5.02584	5.01227e-07	1.31564e-06
EVC	12.6913	1.68306	0.577391	2.91494	0.00355763	0.00641201
DDIT4L	45.2031	1.68186	0.296624	5.67	1.42795e-08	4.21449e-08
NUTM2D	29.3096	1.67781	0.359067	4.6727	2.97273e-06	7.35283e-06
GRHL1	461.912	1.67765	0.100457	16.7002	1.3073e-62	2.31087e-61
ANKDD1B	34.8743	1.67603	0.329982	5.07916	3.79115e-07	1.00607e-06
TDRD6	40.8967	1.67393	0.324636	5.15633	2.51835e-07	6.76359e-07
AMDHD2	235.304	1.67388	0.131033	12.7745	2.27548e-37	2.26118e-36
EFCAB12	21.3622	1.67213	0.445119	3.75658	0.00017225	0.000360147
RSPH10B	7.02874	1.67185	0.763313	2.19025	0.0285059	0.0453081
TMOD1	11.3155	1.6713	0.648763	2.57613	0.00999117	0.0169853
GCNT1	3379.49	1.66896	0.0583415	28.6068	5.53152e-180	4.32724e-178
CFAP44	256.08	1.66629	0.131184	12.7019	5.77322e-37	5.67938e-36
SYK	941.006	1.66498	0.0757153	21.99	3.58794e-107	1.27152e-105
RP4.614O4.11	6.99775	1.66384	0.736033	2.26055	0.0237872	0.0382546
PCDHGC5	15.2795	1.66346	0.496276	3.35188	0.000802656	0.00156023
FCRL6	2.81389	1.66284	1.1885	1.3991	0.161782	0.219597
HIST1H2AK	32.9884	1.66057	0.346493	4.79251	1.6471e-06	4.16506e-06
ARMC2	21.4575	1.65801	0.426452	3.88792	0.000101108	0.000216448
TRAK2	781.377	1.65781	0.0870726	19.0394	8.05143e-81	1.93169e-79
RASAL2	1794.47	1.65741	0.0712481	23.2625	1.06406e-119	4.43318e-118
TRAM1L1	181.363	1.65533	0.156542	10.5744	3.91793e-26	2.74647e-25
FAM198B	106.649	1.65428	0.19151	8.63808	5.71643e-18	2.81646e-17
CGB3	7.55587	1.65333	0.715888	2.30948	0.0209168	0.0339391
GRAMD3	540.791	1.65265	0.0949503	17.4054	7.50388e-68	1.4445e-66
SLC16A9	175.053	1.65249	0.154601	10.6887	1.14972e-26	8.19631e-26
X43532	93.5845	1.65202	0.210398	7.85189	4.09819e-15	1.76855e-14
PRR29	6.99556	1.6516	0.753358	2.19232	0.0283562	0.0450896
PRRT3	170.494	1.65137	0.154372	10.6974	1.04709e-26	7.48281e-26
ID2	278.663	1.65135	0.12319	13.4049	5.6596e-41	6.18393e-40
GAS6	122.884	1.65011	0.185374	8.90151	5.50908e-19	2.84388e-18
CTNS	115.647	1.64975	0.18846	8.75384	2.06213e-18	1.03685e-17
C17orf97	25.495	1.64963	0.39226	4.20545	2.60558e-05	5.95035e-05
CA13	123.263	1.64954	0.18389	8.97028	2.95763e-19	1.54412e-18
FOXG1	9.60216	1.64855	0.620549	2.65659	0.00789343	0.0136286
AXIN2	67.9654	1.64763	0.241853	6.8125	9.59174e-12	3.44315e-11
OR2A7	83.8969	1.64596	0.226795	7.25749	3.94343e-13	1.53469e-12
ACKR2	15.1524	1.64595	0.499807	3.29317	0.000990663	0.00190678
RSPH1	19.1652	1.64589	0.444746	3.70074	0.000214975	0.000444301
SLC22A15	117.622	1.64438	0.187098	8.7889	1.51035e-18	7.65954e-18
LRRC46	4.81915	1.64405	0.909222	1.8082	0.0705758	0.10457
ADAM28	229.188	1.64397	0.140669	11.6868	1.48979e-31	1.24916e-30
IGSF5	1.32327	1.64084	1.74851	0.938426	0.348026	0.426678
CELF5	19.9554	1.64025	0.475224	3.45154	0.000557405	0.00110389
KCND2	5.53612	1.63699	0.88102	1.85806	0.0631599	0.0944573
SARM1	156	1.63501	0.163215	10.0175	1.27668e-23	8.08616e-23
PCDH19	75.4274	1.63222	0.268503	6.07895	1.20973e-09	3.8179e-09
BBS1	42.9479	1.63146	0.303106	5.38246	7.34727e-08	2.06648e-07
SLC35D2	485.777	1.63085	0.0965074	16.8987	4.60157e-64	8.36529e-63
ANXA4	1223.45	1.62941	0.0676736	24.0775	4.30673e-128	1.9676e-126
FOXN3	1054.04	1.62905	0.0775831	20.9975	6.91668e-98	2.16433e-96
TCTA	233.507	1.62858	0.132765	12.2666	1.36862e-34	1.25098e-33
OR8A1	12.1603	1.62809	0.581329	2.80063	0.00510035	0.0090298
PIFO	12.266	1.62599	0.551705	2.94721	0.00320656	0.00581922
B3GNT8	14.9331	1.62521	0.499136	3.25605	0.00112975	0.00216148
TF	28.6102	1.62483	0.365895	4.4407	8.96688e-06	2.13253e-05
KLHDC8B	457.127	1.62388	0.10272	15.8088	2.70413e-56	4.18188e-55
NDST3	60.1995	1.62381	0.257309	6.31076	2.77673e-10	9.13996e-10
SPOCK3	232.497	1.62299	0.14852	10.9278	8.4915e-28	6.34898e-27
BBOF1	77.0346	1.62078	0.222327	7.29009	3.09758e-13	1.21418e-12
ADAMTS9	3.94639	1.62074	1.01327	1.59952	0.109704	0.155361
PCDH11X	1.33854	1.61974	1.77091	0.91464	0.360381	0.439115
NEURL2	22.8124	1.61898	0.426798	3.79332	0.000148644	0.000312928
ARX	23.7807	1.61788	0.405063	3.99414	6.49301e-05	0.000141681
GAREM1	459.68	1.61657	0.098802	16.3617	3.58991e-60	6.02704e-59
TBC1D9	1295.35	1.61603	0.0650806	24.8312	4.12336e-136	2.04872e-134
RHOH	1.98641	1.61475	1.37712	1.17256	0.240973	0.311121
TBX4	12.0352	1.61339	0.582636	2.76913	0.00562061	0.00990324
GNMT	4.66856	1.61295	0.922849	1.74779	0.0804999	0.117673
FADS3	148.407	1.61179	0.16868	9.55532	1.23204e-21	7.14776e-21
NLRP2	1.29551	1.61157	1.73041	0.931326	0.351685	0.430439
KLK8	99.9495	1.61143	0.211416	7.62209	2.496e-14	1.03668e-13
THNSL2	213.7	1.6112	0.136733	11.7836	4.74458e-32	4.03344e-31
KCNC4	1.33308	1.61114	1.66893	0.965376	0.334357	0.41229
IGFBP3	1273.1	1.61017	0.0686775	23.4454	1.47213e-121	6.25742e-120
GLRA2	5.96358	1.61003	0.829497	1.94097	0.0522622	0.0792555
RAB40AL	2.61766	1.60825	1.25348	1.28302	0.199484	0.264188
ERBB2	5244.52	1.60759	0.0507301	31.6891	2.19864e-220	2.26121e-218
SNX21	522.38	1.60632	0.0984665	16.3134	7.92731e-60	1.31918e-58
KLRC4.KLRK1	1.32489	1.60589	1.77394	0.905266	0.365325	0.444146
C20orf144	1.32466	1.60471	1.74445	0.919895	0.357628	0.436409
WAS	10.7072	1.60468	0.601184	2.6692	0.00760331	0.0131493
TMOD4	23.622	1.60341	0.405989	3.94939	7.83506e-05	0.000169556
ZMAT1	64.9877	1.60337	0.254051	6.31122	2.76847e-10	9.11891e-10
OR4C6	3.27287	1.60234	1.09434	1.46421	0.143137	0.196722
SNORA9	4.66153	1.5997	0.903084	1.77137	0.0764987	0.112338
METTL25	45.811	1.59965	0.295656	5.41051	6.28461e-08	1.77527e-07
PTPN21	273.459	1.59942	0.131725	12.1422	6.31372e-34	5.67925e-33
CCDC13	1.34065	1.59851	1.66533	0.959878	0.337117	0.415484
ACADSB	83.2659	1.59793	0.223193	7.15943	8.10157e-13	3.08918e-12
DGKI	1.27889	1.5975	1.82336	0.876132	0.380958	0.46025
PCDHB15	305.239	1.59681	0.126082	12.6648	9.26485e-37	9.0537e-36
TTC30A	145.444	1.59559	0.175341	9.09989	9.04232e-20	4.83935e-19
RSPH6A	1.31647	1.59511	1.6724	0.953783	0.340194	0.418645
SPTB	2258.04	1.59342	0.0706861	22.5422	1.59983e-112	6.09553e-111
PHOX2A	2.62725	1.59256	1.19524	1.33242	0.182721	0.244713
HGSNAT	501.874	1.59176	0.10172	15.6484	3.40577e-55	5.16378e-54
DPPA5	1.34858	1.59086	3.90487	0.407405	0.68371	0.744508
MN1	2.00652	1.59062	1.34347	1.18397	0.236426	0.305735
ARMCX4	62.2814	1.59046	0.266645	5.96473	2.45041e-09	7.57741e-09
PCDHB7	17.9194	1.59045	0.485288	3.27734	0.0010479	0.00201378
TNNC2	5.32109	1.58973	0.831832	1.91112	0.0559889	0.0844109
RP4.635E18.9	1.34562	1.58866	1.7113	0.928339	0.353232	0.431692
SLC36A1	156.228	1.5872	0.160191	9.90815	3.83703e-23	2.36609e-22
CLEC18C	4.00189	1.5871	0.957979	1.65671	0.0975777	0.139775
CAPSL	1.30805	1.58679	1.67419	0.947793	0.343235	0.421756
HGD	4.6623	1.58393	0.885853	1.78803	0.0737719	0.108779
CCDC154	1.98991	1.58007	1.34473	1.17501	0.239991	0.309909
CP	320.988	1.57977	0.121165	13.0382	7.41748e-39	7.67151e-38
KIAA1210	2.65578	1.57885	1.17057	1.34879	0.177405	0.238314
MAP1A	21.2191	1.57862	0.417853	3.77793	0.000158136	0.000331959
GOLGA6L2	2.04871	1.5783	1.51313	1.04307	0.296916	0.371764
EPHA4	236.255	1.57825	0.138675	11.381	5.20105e-30	4.14815e-29
NPL	3.32142	1.57745	1.10649	1.42563	0.153976	0.210106
VILL	31.1272	1.57739	0.366645	4.30223	1.6909e-05	3.93046e-05
BORCS7	58.148	1.5771	0.260455	6.05519	1.40254e-09	4.40658e-09
ABCB4	2.00589	1.57645	1.41181	1.11662	0.264159	0.336887
RP11.766F14.2	1.2969	1.57621	1.75129	0.900027	0.368106	0.447157
LRCH2	1.31562	1.57411	1.67055	0.942273	0.346053	0.424577
C14orf39	3.32921	1.57314	1.04699	1.50254	0.132958	0.183969
PIK3AP1	49.227	1.57296	0.281209	5.59355	2.22467e-08	6.46606e-08
CLEC18A	3.96521	1.56998	0.978989	1.60367	0.108786	0.154239
CLCNKA	5.29704	1.56913	0.881387	1.7803	0.0750271	0.110431
PROC	38.5949	1.56803	0.322973	4.85498	1.20401e-06	3.07367e-06
ENPP5	642.685	1.56665	0.0841853	18.6095	2.68959e-77	6.16135e-76
SH3BGRL2	2315.09	1.56665	0.0568219	27.5711	2.46877e-167	1.78858e-165
CCL28	223.673	1.56531	0.141157	11.0891	1.41656e-28	1.08507e-27
SLC35E2B	788.739	1.56519	0.0783879	19.9672	1.06143e-88	2.87484e-87
PAG1	830.396	1.56354	0.0789	19.8167	2.13668e-87	5.66202e-86
NCOA5	468.275	1.56337	0.101081	15.4666	5.83266e-54	8.62987e-53
ANKK1	1.32059	1.56334	1.71712	0.910444	0.362589	0.441367
GRID2IP	19.7214	1.56326	0.445291	3.51064	0.000447026	0.000895086
LRRC24	30.827	1.56294	0.345951	4.5178	6.24866e-06	1.50605e-05
RIPK3	34.9383	1.56094	0.380624	4.101	4.1136e-05	9.18446e-05
TBX1	8.44731	1.56059	0.682412	2.28688	0.0222029	0.0358439
CFAP43	19.6641	1.56057	0.436696	3.57357	0.000352144	0.000712377
KCNB1	1.30173	1.56014	1.6961	0.919842	0.357656	0.436409
OR4F17	1.35803	1.55898	1.7046	0.914575	0.360415	0.43912
OR2A4	55.9364	1.55768	0.264293	5.89376	3.77497e-09	1.15375e-08
FAT4	566.17	1.55722	0.0996266	15.6305	4.51059e-55	6.8108e-54
MSLN	8.44373	1.55694	0.690647	2.25432	0.0241757	0.03882
MED12L	6.4875	1.55684	0.781839	1.99125	0.0464531	0.0711652
SYT8	12.8744	1.55516	0.579663	2.68287	0.00729943	0.0126461
MUC13	20.268	1.55472	0.437181	3.55623	0.000376211	0.000758561
PIGQ	260.304	1.55444	0.138883	11.1924	4.44131e-29	3.42879e-28
PCMTD2	911.405	1.55209	0.0742412	20.9061	4.71559e-97	1.45698e-95
ULK4	15.5121	1.55186	0.500962	3.09776	0.00194991	0.00363926
MST1	111.158	1.55115	0.190367	8.14821	3.6935e-16	1.67345e-15
ODF3L2	13.5257	1.55108	0.542511	2.85906	0.00424892	0.00758084
SALL3	13.8519	1.55019	0.531101	2.91881	0.00351366	0.00633976
NOS3	2039.36	1.54814	0.0657118	23.5596	1.00113e-122	4.30515e-121
GABRE	171.425	1.54793	0.154196	10.0387	1.03059e-23	6.55292e-23
DZANK1	109.988	1.54725	0.187136	8.26807	1.36149e-16	6.30035e-16
FPGT	51.3539	1.54717	0.269207	5.74712	9.07753e-09	2.71735e-08
WFDC1	1.97741	1.54699	1.3985	1.10618	0.268648	0.341812
OPLAH	464.028	1.54658	0.0974162	15.876	9.28811e-57	1.45011e-55
CBLN3	70.2485	1.54491	0.240869	6.4139	1.41847e-10	4.75853e-10
FGFR2	163.17	1.54475	0.162386	9.51285	1.85504e-21	1.06863e-20
CARF	167.876	1.54333	0.157254	9.81422	9.77934e-23	5.91871e-22
CCDC30	53.8364	1.54318	0.269808	5.71953	1.06817e-08	3.18331e-08
CNPY4	92.9478	1.54264	0.201277	7.66422	1.7992e-14	7.51088e-14
MAGI2	9.13531	1.54193	0.646857	2.38373	0.017138	0.028143
SNX33	638.759	1.54187	0.084715	18.2006	5.10213e-74	1.09703e-72
ATP2A3	337.661	1.54076	0.113737	13.5467	8.29261e-42	9.24635e-41
TOX	63.7195	1.54009	0.2482	6.20502	5.4689e-10	1.76075e-09
ZDHHC23	158.562	1.53945	0.163726	9.40259	5.32363e-21	3.0044e-20
SMIM5	33.0266	1.5372	0.34273	4.48517	7.28549e-06	1.74422e-05
EYA1	649.036	1.53719	0.0870216	17.6644	7.8797e-70	1.58099e-68
RASGRP3	1.33573	1.53625	1.7097	0.89855	0.368892	0.447965
FSD2	7.77406	1.53603	0.682766	2.24971	0.0244672	0.0392752
RPAP2	671.647	1.53594	0.0999498	15.3671	2.72099e-53	3.98582e-52
CATSPER2	79.6713	1.5358	0.228992	6.7068	1.98935e-11	7.02288e-11
BMPR1B	513.883	1.53419	0.106931	14.3475	1.10382e-46	1.39706e-45
ADORA2A	20.4996	1.53299	0.438551	3.49557	0.000473053	0.00094386
KIFC2	791.732	1.52872	0.0861603	17.7428	1.95968e-70	3.96437e-69
EPHX2	279.969	1.5255	0.123575	12.3447	5.20237e-35	4.83026e-34
ESPNL	10.3604	1.52536	0.602239	2.53281	0.0113152	0.0190972
CCDC7	27.3572	1.52388	0.390564	3.90173	9.55082e-05	0.000205027
HIST1H4J	307.948	1.52083	0.131393	11.5747	5.53661e-31	4.54899e-30
NHLRC1	46.8277	1.51914	0.286859	5.29577	1.18513e-07	3.27564e-07
PROS1	1002.28	1.5191	0.0754449	20.1353	3.62236e-90	1.00517e-88
CFLAR	3383.01	1.51738	0.0592261	25.6201	9.10067e-145	5.06983e-143
MMP7	118.476	1.51721	0.183588	8.2642	1.40629e-16	6.49979e-16
NRBP2	600.199	1.51322	0.0945085	16.0114	1.06349e-57	1.69273e-56
APLNR	0.682484	1.51271	2.43149	0.622133	0.533855	0.608447
OR52N2	5.86056	1.51267	0.804014	1.8814	0.0599175	0.0898915
SMTNL1	0.690052	1.51261	2.42341	0.624166	0.532518	0.607206
OTOP2	0.690052	1.51261	2.42341	0.624166	0.532518	0.607206
NREP	1097.62	1.51189	0.0744531	20.3067	1.12255e-91	3.18098e-90
CDKL4	3.21463	1.51118	1.16053	1.30214	0.192867	0.256445
TMPRSS4.AS1	3.13711	1.51092	1.13899	1.32655	0.184657	0.246999
IKZF2	868.175	1.51076	0.0886712	17.0378	4.30454e-65	7.98321e-64
MATN2	74.4598	1.50777	0.239196	6.30348	2.91037e-10	9.56214e-10
SGK2	68.3459	1.50703	0.242011	6.2271	4.75144e-10	1.53649e-09
GP5	0.667211	1.5056	2.30374	0.653546	0.513404	0.589755
NPHP3.ACAD11	0.679752	1.50545	2.2919	0.656858	0.511272	0.588179
UTS2B	0.679752	1.50545	2.2919	0.656858	0.511272	0.588179
GPAT2	0.687321	1.50537	2.28493	0.658825	0.510008	0.587177
PRSS46	0.687321	1.50537	2.28493	0.658825	0.510008	0.587177
TAS2R19	0.687321	1.50537	2.28493	0.658825	0.510008	0.587177
SLC35E2	1043.86	1.50466	0.0693705	21.6902	2.53723e-104	8.6178e-103
LRRC29	14.7287	1.50322	0.50773	2.96068	0.00306965	0.00558798
AMOTL2	1832.37	1.50286	0.0587313	25.5888	2.03407e-144	1.12463e-142
PANX2	64.3744	1.50272	0.255777	5.87513	4.22524e-09	1.28709e-08
PRRG2	160.145	1.50245	0.175264	8.5725	1.01267e-17	4.92991e-17
SPATA9	3.88377	1.50182	1.01784	1.47549	0.140081	0.192871
PCDHB13	357.439	1.50165	0.131133	11.4514	2.31478e-30	1.8695e-29
ADAP2	12.6699	1.50111	0.559126	2.68475	0.00725846	0.0125825
SYT16	126.355	1.5004	0.189917	7.90028	2.78272e-15	1.21297e-14
U2.2	0.664479	1.5002	2.30628	0.650482	0.515381	0.591379
CRYAB	0.664479	1.5002	2.30628	0.650482	0.515381	0.591379
SNORA77	0.677021	1.50008	2.29437	0.653807	0.513236	0.5897
GRIA2	0.677021	1.50008	2.29437	0.653807	0.513236	0.5897
NXF3	0.677021	1.50008	2.29437	0.653807	0.513236	0.5897
CCNA1	0.677021	1.50008	2.29437	0.653807	0.513236	0.5897
ABCD2	10.7217	1.50004	0.604166	2.48283	0.0130342	0.0218242
RNASE10	4.45725	1.50001	0.935426	1.60356	0.108812	0.15426
SCN2B	0.684589	1.50001	2.28735	0.655782	0.511964	0.588745
CILP	12.2082	1.49913	0.575793	2.60359	0.00922524	0.015775
VPS9D1	247.168	1.4968	0.131752	11.3608	6.55499e-30	5.20733e-29
SP5	22.0111	1.49587	0.427613	3.49819	0.000468436	0.000935282
TAS2R13	0.661748	1.49575	2.45397	0.609523	0.542178	0.616309
RNASE6	0.661748	1.49575	2.45397	0.609523	0.542178	0.616309
GGTLC1	0.661748	1.49575	2.45397	0.609523	0.542178	0.616309
S100B	0.67429	1.49567	2.44001	0.612975	0.539893	0.614091
SLC6A14	0.681858	1.49562	2.43178	0.615028	0.538536	0.612833
COL20A1	0.681858	1.49562	2.43178	0.615028	0.538536	0.612833
CHRNB4	17.034	1.49403	0.463595	3.22272	0.00126981	0.00241406
CSMD3	3.84284	1.49293	1.00294	1.48855	0.136607	0.188487
LYPD1	119.68	1.49074	0.192008	7.76399	8.22982e-15	3.49916e-14
SYTL4	27.8044	1.49067	0.384317	3.87875	0.000104995	0.000224474
FAM81B	4.94391	1.48971	0.921879	1.61595	0.106105	0.150815
RAB40B	159.105	1.489	0.155394	9.5821	9.50898e-22	5.55043e-21
FGF17	9.32776	1.48891	0.649006	2.29413	0.0217829	0.0352271
MTUS1	582.601	1.48827	0.0892947	16.667	2.27769e-62	4.00215e-61
GDPD1	258.462	1.48779	0.125098	11.893	1.28692e-32	1.10877e-31
SLC25A34	2.45986	1.48603	1.24391	1.19464	0.232228	0.300862
ACCS	63.5797	1.48443	0.244231	6.07797	1.21714e-09	3.84049e-09
LCN2	6.26392	1.48296	0.766996	1.93347	0.0531784	0.0805287
CSRP3	0.65606	1.48287	2.31425	0.640755	0.521682	0.597299
VWCE	0.65606	1.48287	2.31425	0.640755	0.521682	0.597299
MYOZ1	0.65606	1.48287	2.31425	0.640755	0.521682	0.597299
EGR2	0.668601	1.48283	2.3021	0.644119	0.519498	0.595221
SEZ6L	0.67617	1.48281	2.29495	0.646118	0.518203	0.594154
UNC80	10.0521	1.48239	0.604311	2.45302	0.0141662	0.0235495
FNIP2	276.165	1.48204	0.133954	11.0637	1.88107e-28	1.43193e-27
TEX22	21.3473	1.48201	0.438149	3.38244	0.000718441	0.00140451
ST6GALNAC5	292.47	1.48179	0.117833	12.5753	2.88765e-36	2.78849e-35
RP11.407P15.2	7.48833	1.47965	0.724727	2.04166	0.0411854	0.0636655
RBM45	110.461	1.47931	0.189291	7.81498	5.49715e-15	2.36117e-14
KLHL34	0.653328	1.47733	2.21364	0.667374	0.504534	NA
COL4A5	0.653328	1.47733	2.21364	0.667374	0.504534	NA
CCM2L	0.653328	1.47733	2.21364	0.667374	0.504534	NA
CPA3	0.66587	1.47732	2.20313	0.670554	0.502504	0.580636
RNU4.39P	0.66587	1.47732	2.20313	0.670554	0.502504	0.580636
ADAMTS2	0.673439	1.47732	2.19694	0.672442	0.501302	0.579657
C14orf105	0.673439	1.47732	2.19694	0.672442	0.501302	0.579657
CFAP161	0.673439	1.47732	2.19694	0.672442	0.501302	0.579657
OVOL3	0.673439	1.47732	2.19694	0.672442	0.501302	0.579657
TPH1	1.81903	1.47719	1.50549	0.981202	0.326493	0.403813
ABC13.47488600E17.1	2.47536	1.47523	1.23743	1.19216	0.233197	0.301931
NEK10	6.90539	1.47491	0.745702	1.97788	0.0479421	0.0732479
ARHGAP24	301.878	1.47485	0.120107	12.2794	1.16792e-34	1.07086e-33
MKRN2OS	23.2636	1.47367	0.40643	3.62589	0.000287964	0.000587799
CACNA1I	144.521	1.47354	0.16652	8.84904	8.82766e-19	4.51734e-18
MROH7	28.7575	1.47312	0.364897	4.03708	5.41198e-05	0.000119188
AC002398.9	0.670707	1.47193	2.29997	0.639979	0.522186	0.597696
IL1F10	0.650597	1.47189	2.31951	0.634571	0.525708	NA
CTD.2410N18.5	0.650597	1.47189	2.31951	0.634571	0.525708	NA
IL3RA	0.650597	1.47189	2.31951	0.634571	0.525708	NA
RGAG1	0.650597	1.47189	2.31951	0.634571	0.525708	NA
CD8A	4.30469	1.47151	0.946509	1.55467	0.120024	0.168322
SRD5A2	3.13904	1.47129	1.07959	1.36282	0.172938	0.232998
EDN2	5.61938	1.47061	0.870325	1.68973	0.0910805	0.131622
STON2	220.919	1.46943	0.149127	9.85354	6.61746e-23	4.04501e-22
OTOR	14.492	1.46939	0.505917	2.90441	0.0036795	0.00661951
SNORA68.5	2.48566	1.46897	1.19776	1.22642	0.220039	0.287527
ANGPT1	170.364	1.46887	0.151103	9.72099	2.45395e-22	1.46708e-21
ZFP14	190.938	1.46728	0.147978	9.91554	3.56339e-23	2.20196e-22
RP11.467J12.4	9.86951	1.46716	0.615279	2.38455	0.0171002	0.0280872
B3GALT4	146.918	1.46695	0.166312	8.82043	1.14021e-18	5.80845e-18
NCOA1	528.221	1.46682	0.0930499	15.7638	5.5213e-56	8.48504e-55
RENBP	273.515	1.46641	0.126334	11.6075	3.77617e-31	3.11825e-30
PLSCR4	182.153	1.46625	0.147779	9.9219	3.3432e-23	2.06851e-22
GOLGA8A	1100.53	1.46611	0.0748442	19.5888	1.92697e-85	4.94588e-84
AARD	22.3976	1.46606	0.409933	3.57635	0.000348429	0.00070525
MYOZ2	5.0269	1.46559	0.865375	1.69359	0.0903426	0.130659
TRIM66	139.458	1.46471	0.170329	8.59931	8.01982e-18	3.93027e-17
STAC3	53.56	1.46372	0.262727	5.57124	2.52934e-08	7.3313e-08
SLC5A2	5.59671	1.46371	0.813075	1.80022	0.0718259	0.106165
MDH1B	36.4919	1.46369	0.335727	4.35977	1.30197e-05	3.05246e-05
PDE7A	916.757	1.46351	0.0739068	19.8021	2.85706e-87	7.54378e-86
NPNT	343.504	1.46342	0.110056	13.297	2.40902e-40	2.58798e-39
ZNF608	906.24	1.46243	0.076967	19.0007	1.68147e-80	4.00801e-79
N4BP3	21.8004	1.46112	0.415344	3.51786	0.000435048	0.000871933
SCN8A	37.3369	1.46066	0.319348	4.57388	4.78782e-06	1.16619e-05
COLQ	28.5071	1.45898	0.363658	4.01195	6.02188e-05	0.000131968
PDK2	456.156	1.45726	0.106472	13.6868	1.21807e-42	1.3941e-41
TMPPE	46.1438	1.45683	0.284743	5.1163	3.11582e-07	8.31809e-07
GOLGA8B	1555.22	1.45675	0.0726764	20.0443	2.26489e-89	6.20292e-88
ZNF287	62.7019	1.45668	0.245619	5.93065	3.01742e-09	9.27617e-09
MFSD6	1899.99	1.45609	0.0575641	25.2952	3.6109e-141	1.91027e-139
CXCL13	2.46063	1.4559	1.20521	1.208	0.227045	0.29537
RRM2B	1162.8	1.45511	0.0709487	20.5093	1.77692e-93	5.2058e-92
DENND3	1175.09	1.45454	0.0721295	20.1657	1.95813e-90	5.46456e-89
ROPN1	0.662288	1.45445	2.30785	0.63022	0.528551	0.603571
RNU6.479P	0.662288	1.45445	2.30785	0.63022	0.528551	0.603571
KATNAL2	0.662288	1.45445	2.30785	0.63022	0.528551	0.603571
BORCS8.MEF2B	0.662288	1.45445	2.30785	0.63022	0.528551	0.603571
CELF3	0.654719	1.45438	2.31524	0.62818	0.529886	NA
PSG8	0.654719	1.45438	2.31524	0.62818	0.529886	NA
CTD.2369P2.10	0.642177	1.45427	2.32778	0.624746	0.532138	NA
ASZ1	14.9552	1.45389	0.494749	2.93864	0.0032966	0.00597229
ZNF66	193.02	1.45196	0.17758	8.17636	2.92547e-16	1.33369e-15
BCL2L10	2.48705	1.45164	1.1923	1.21751	0.223409	0.291258
CTSS	954.119	1.4506	0.0742955	19.5247	6.766e-85	1.72457e-83
SNORA22.2	2.54312	1.45042	1.27953	1.13355	0.256982	0.328847
ANKS1B	9.88372	1.45001	0.628962	2.30541	0.0211437	0.034292
INHBB	3053.4	1.44998	0.0501926	28.8882	1.67729e-183	1.34065e-181
GULP1	1913.19	1.44955	0.0642802	22.5505	1.32721e-112	5.06993e-111
AOC1	72.5702	1.44891	0.236504	6.12637	8.99045e-10	2.85825e-09
SAMD12	1400.58	1.44886	0.0681839	21.2493	3.34549e-100	1.08614e-98
DBX2	0.651988	1.44885	2.31788	0.625074	0.531922	NA
OR4K2	0.651988	1.44885	2.31788	0.625074	0.531922	NA
FCGR2B	0.639446	1.4487	2.3305	0.621626	0.534188	NA
C7	0.639446	1.4487	2.3305	0.621626	0.534188	NA
CRYGS	16.0001	1.44826	0.481929	3.00514	0.00265459	0.00486615
SMARCE1	207.179	1.44578	0.142364	10.1555	3.13333e-24	2.02825e-23
CABLES2	212.243	1.44542	0.135394	10.6757	1.32317e-26	9.40544e-26
SLC38A10	2871.25	1.4449	0.055106	26.2204	1.55657e-151	9.30591e-150
ZFP3	172.436	1.44378	0.153187	9.42497	4.3024e-21	2.43461e-20
A1BG	1.77738	1.44357	1.48174	0.974241	0.329937	0.407626
JPH1	496.042	1.44351	0.094797	15.2274	2.32685e-52	3.34516e-51
MSTN	14.2312	1.44331	0.51341	2.81122	0.00493533	0.00875032
MYO6	6783.74	1.44252	0.0579636	24.8867	1.03691e-136	5.2405e-135
SUMF1	457.708	1.44159	0.0989838	14.5639	4.76649e-48	6.25341e-47
RNU6.418P	1.83094	1.44105	1.44426	0.997777	0.318388	0.395166
PEG10	13844.3	1.44087	0.0464151	31.0431	1.41271e-211	1.36689e-209
SELENBP1	886.472	1.43861	0.0781673	18.4042	1.21456e-75	2.70645e-74
PDE1C	6.83483	1.43504	0.755571	1.89928	0.0575279	0.0866158
FAM21C	584.067	1.43354	0.0917049	15.6321	4.40172e-55	6.65324e-54
C3orf20	2.47232	1.43293	1.21015	1.18409	0.236378	0.305699
SPATA25	13.6414	1.43285	0.529531	2.70589	0.00681216	0.0118789
PPP4R1	2050.14	1.43198	0.0565876	25.3055	2.77963e-141	1.47581e-139
PCDHA4	234.33	1.43123	0.136405	10.4926	9.34455e-26	6.46123e-25
FAM21A	666.411	1.43088	0.0844443	16.9447	2.10585e-64	3.87135e-63
BSN	6.15445	1.43082	0.763088	1.87503	0.0607881	0.091114
MXD4	1376.25	1.43038	0.0664112	21.5383	6.81353e-103	2.29306e-101
ARFGEF1	4000.72	1.43011	0.0610951	23.4079	3.55298e-121	1.50154e-119
SERPINE1	323.55	1.42975	0.111633	12.8076	1.48634e-37	1.48806e-36
VWA3B	6.07375	1.42964	0.795468	1.79723	0.0722986	0.106778
MYRFL	10.3734	1.42907	0.595488	2.39983	0.0164029	0.0270112
SOWAHB	111.758	1.42903	0.184194	7.7583	8.60739e-15	3.65547e-14
NUPR1	1.8141	1.42806	1.43393	0.995903	0.319297	0.396178
PRUNE2	29.6696	1.42787	0.379546	3.76205	0.000168525	0.000352811
CSDC2	3.60425	1.42739	1.03367	1.38089	0.167311	0.226287
ALAD	1278.43	1.42658	0.0664952	21.4538	4.20504e-102	1.39287e-100
RTN4RL1	21.7713	1.42655	0.424088	3.36381	0.000768732	0.00149666
ALG11	98.8081	1.42433	0.205733	6.92319	4.41573e-12	1.61467e-11
XIRP2	0.648405	1.42279	2.46791	0.576516	0.564267	NA
IGFL4	0.648405	1.42279	2.46791	0.576516	0.564267	NA
TSPAN1	2189.6	1.42277	0.0560663	25.3766	4.57458e-142	2.46441e-140
TMEM266	0.640837	1.42263	2.4768	0.574385	0.565708	NA
ADGRL2	1252.56	1.42256	0.0715755	19.8749	6.70949e-88	1.78762e-86
RNASET2	567.716	1.42183	0.088797	16.0121	1.0515e-57	1.67545e-56
MPDZ	470.462	1.42171	0.102502	13.8701	9.61568e-44	1.13955e-42
PCDHGB7	316.887	1.42153	0.114822	12.3803	3.34219e-35	3.12881e-34
SLC12A2	1520.12	1.42093	0.0711994	19.957	1.30215e-88	3.51389e-87
MKL2	1122.16	1.42024	0.0739051	19.2171	2.66153e-82	6.513e-81
CABLES1	120.034	1.41991	0.180982	7.84558	4.30955e-15	1.85594e-14
PPEF2	2.48213	1.41831	1.23356	1.14977	0.250239	0.321421
KATNBL1	1661.87	1.41803	0.0688463	20.597	2.91714e-94	8.66715e-93
CHKB	15.8069	1.41793	0.493104	2.87552	0.00403357	0.0072185
PARM1	424.688	1.41749	0.107073	13.2385	5.25898e-40	5.61684e-39
GPRC5A	3708.58	1.41726	0.0473313	29.9434	5.36821e-197	4.75604e-195
PCDH15	1.81088	1.41493	1.43353	0.987023	0.323631	0.400677
CATSPERB	21.1607	1.41476	0.420183	3.36701	0.000759882	0.00148086
PLXDC2	225.849	1.41461	0.134519	10.5161	7.28639e-26	5.06192e-25
HSD11B2	26.3	1.41358	0.379747	3.72241	0.000197327	0.000409783
BBS12	53.4742	1.4122	0.270947	5.21209	1.86726e-07	5.07707e-07
MALRD1	1.88294	1.41147	1.49004	0.947271	0.343501	0.421973
CLEC7A	161.341	1.41071	0.16418	8.59249	8.51062e-18	4.16386e-17
ERCC6	408.323	1.41033	0.10798	13.061	5.4971e-39	5.7014e-38
COLGALT2	4.83037	1.40956	0.87333	1.614	0.106527	0.151297
KCNIP2	11.0292	1.40923	0.578713	2.4351	0.0148875	0.0246649
FMO4	26.7435	1.40848	0.36787	3.82873	0.000128805	0.000273116
ERP27	405.537	1.40726	0.106343	13.2333	5.63934e-40	6.00999e-39
FIGN	512.429	1.40588	0.107717	13.0516	6.2204e-39	6.44704e-38
AHNAK2	8108.95	1.40545	0.12143	11.5741	5.57596e-31	4.57621e-30
FAM50B	458.695	1.40487	0.100316	14.0045	1.46395e-44	1.77058e-43
P3H2	783.66	1.40418	0.0819551	17.1336	8.33573e-66	1.56369e-64
CCDC17	8.90753	1.40366	0.678822	2.06778	0.0386606	0.0600086
GADD45G	59.1618	1.40346	0.269175	5.21394	1.84869e-07	5.0275e-07
TSPAN12	693.228	1.40294	0.0869674	16.1318	1.52409e-58	2.47403e-57
TNFRSF8	5.29705	1.4027	0.911821	1.53835	0.123964	0.173154
ECHDC3	70.2554	1.40261	0.232876	6.02299	1.71223e-09	5.35211e-09
TUBA8	5.40367	1.40133	0.828567	1.69127	0.0907857	0.131248
DNAJC30	111.915	1.40077	0.189568	7.38931	1.47597e-13	5.89866e-13
C1orf116	922.886	1.40053	0.0732971	19.1076	2.18253e-81	5.27936e-80
LYNX1	368.487	1.40009	0.117387	11.9271	8.54976e-33	7.43592e-32
POTEE	66.4355	1.39957	0.273129	5.12419	2.98819e-07	7.99187e-07
C1RL	533.488	1.39886	0.0907531	15.4139	1.32059e-53	1.94608e-52
LTC4S	10.2555	1.3965	0.589026	2.37087	0.0177463	0.0290705
NHSL2	3.65181	1.39554	1.03198	1.35229	0.176282	0.237177
STAT2	1689.73	1.39432	0.060775	22.9423	1.7579e-116	6.98742e-115
TMEM150A	170.045	1.39404	0.152791	9.12382	7.25203e-20	3.90251e-19
IFT57	807.218	1.39327	0.0784963	17.7495	1.73914e-70	3.52793e-69
AP4S1	221.727	1.39292	0.131625	10.5825	3.59423e-26	2.52437e-25
MCM9	104.705	1.39264	0.188075	7.40469	1.31453e-13	5.27067e-13
PCDHB3	60.2007	1.39262	0.253083	5.50263	3.74166e-08	1.07394e-07
TMEM117	76.6756	1.39246	0.22606	6.15967	7.28973e-10	2.32964e-09
AGBL3	49.96	1.39161	0.269972	5.15466	2.54095e-07	6.82178e-07
GARNL3	97.4685	1.39131	0.200396	6.9428	3.84415e-12	1.40812e-11
BPIFB4	1.85244	1.39064	1.41116	0.985461	0.324398	0.401491
RNU6.343P	3.01814	1.39025	1.09897	1.26505	0.205855	0.271233
ZBTB42	309.578	1.38735	0.118351	11.7223	9.7937e-32	8.24476e-31
ANKRD6	83.8216	1.38729	0.212137	6.5396	6.16821e-11	2.11114e-10
ROPN1B	3.72065	1.38641	1.04482	1.32694	0.18453	0.246851
TNK1	98.9372	1.38465	0.192523	7.19214	6.37855e-13	2.44614e-12
CFTR	2.98554	1.38425	1.08275	1.27846	0.201087	0.265905
TLE4	365.509	1.38414	0.107456	12.881	5.76043e-38	5.8306e-37
HEATR4	9.47745	1.38329	0.685204	2.0188	0.0435077	0.0670018
UFSP1	25.6983	1.37988	0.373768	3.6918	0.000222672	0.000459368
PCDHGB5	513.73	1.37865	0.0935736	14.7333	3.93955e-49	5.32527e-48
ATF6B	827.079	1.37842	0.087198	15.8079	2.74414e-56	4.23929e-55
CEBPA	2.93681	1.37818	1.11733	1.23346	0.217404	0.28459
ACP2	274.781	1.37734	0.121133	11.3705	5.86569e-30	4.66811e-29
PRR5.ARHGAP8	10.7983	1.37687	0.580295	2.37271	0.0176582	0.0289358
GPR146	13.0807	1.37615	0.524655	2.62295	0.00871717	0.0149735
AC233755.1	5.983	1.37517	0.771677	1.78205	0.0747403	0.110086
HIST1H3A	6.00172	1.37493	0.776335	1.77105	0.076552	0.112405
CDC14B	1324.39	1.37475	0.0642652	21.3919	1.59113e-101	5.24681e-100
FBXO32	1529.58	1.3733	0.0676046	20.3138	9.71902e-92	2.76475e-90
HIST2H3D	16.1199	1.37293	0.496694	2.76413	0.00570752	0.0100467
FAM228B	33.8574	1.37261	0.333809	4.11195	3.92327e-05	8.78094e-05
FBF1	44.5641	1.37143	0.294033	4.6642	3.09822e-06	7.65422e-06
DAB2IP	1493.54	1.37058	0.0644134	21.2778	1.82332e-100	5.95902e-99
CCDC121	57.1236	1.37031	0.257399	5.32369	1.01682e-07	2.82745e-07
LRRC4B	4.14941	1.3703	0.96627	1.41813	0.156152	0.21274
PLEKHM3	414.213	1.37008	0.102598	13.3539	1.12352e-40	1.21855e-39
NEXN	66.3606	1.36992	0.24182	5.66502	1.47004e-08	4.33176e-08
FAM161B	57.0155	1.36927	0.252726	5.41801	6.02652e-08	1.70479e-07
CITED2	1514.89	1.36893	0.0643738	21.2654	2.3745e-100	7.72607e-99
LCTL	2.96808	1.36793	1.08964	1.2554	0.209333	0.27515
CUBN	64.0417	1.36764	0.239314	5.71483	1.09817e-08	3.27071e-08
KLRD1	7.1036	1.3663	0.713156	1.91585	0.0553839	0.0835673
C1orf105	3.01595	1.36508	1.09746	1.24386	0.21355	0.280093
SPATA6L	125.046	1.36476	0.189498	7.20197	5.93466e-13	2.28544e-12
PCDHAC1	26.4641	1.36242	0.423768	3.21501	0.00130442	0.0024776
ADGRF1	5051.07	1.36219	0.0533793	25.519	1.21167e-143	6.67416e-142
IBSP	59.4964	1.36191	0.267207	5.09684	3.45366e-07	9.18831e-07
GPC1	739.014	1.36151	0.0779565	17.4651	2.64428e-68	5.1441e-67
WNT11	38.5454	1.3615	0.311483	4.37101	1.23671e-05	2.90688e-05
NDST1	1511.54	1.36084	0.0642319	21.1864	1.2759e-99	4.08816e-98
PPIP5K1	500.077	1.36052	0.0935027	14.5506	5.79219e-48	7.55863e-47
RAB26	274.481	1.36032	0.120392	11.2991	1.32585e-29	1.03885e-28
GPR161	759.286	1.35987	0.0915539	14.8533	6.6269e-50	9.10007e-49
TP53I11	741.993	1.35835	0.0801799	16.9413	2.2321e-64	4.09321e-63
PRODH	378.872	1.35831	0.108126	12.5623	3.40212e-36	3.2724e-35
IDUA	321.797	1.35812	0.119654	11.3504	7.38341e-30	5.85063e-29
FAM19A2	11.3194	1.35733	0.564884	2.40285	0.0162678	0.0268098
GABRB3	357.511	1.35687	0.11226	12.0869	1.23858e-33	1.10533e-32
FRAT1	23.7791	1.3568	0.395915	3.427	0.000610292	0.0012038
UBL3	597.686	1.35642	0.0868561	15.6168	5.59405e-55	8.42947e-54
EFCAB7	85.5296	1.35637	0.21663	6.26122	3.81978e-10	1.24424e-09
PCDHA10	731.76	1.3558	0.0852038	15.9125	5.19294e-57	8.15946e-56
KPNA7	39.6157	1.35451	0.310607	4.36085	1.29559e-05	3.03993e-05
KAT14	426.48	1.35421	0.100773	13.4382	3.61089e-41	3.96309e-40
LRIG3	359.369	1.35407	0.108852	12.4396	1.59272e-35	1.50348e-34
SLC6A3	1.16709	1.35405	1.83176	0.739204	0.459783	0.53928
FAM214A	1257.22	1.35343	0.0669253	20.223	6.14075e-91	1.72351e-89
PTCHD4	30.0879	1.35312	0.354362	3.81848	0.000134275	0.00028406
PPFIBP2	43.7649	1.35299	0.2937	4.60672	4.09063e-06	1.00201e-05
AMDHD1	39.7656	1.35253	0.309144	4.37508	1.21385e-05	2.85452e-05
LRCOL1	13.6331	1.35231	0.51998	2.60069	0.00930356	0.0158917
HPX	2.96674	1.35195	1.09826	1.23099	0.218327	0.28567
RAB4B	13.6761	1.3517	0.524058	2.5793	0.00990003	0.016846
KLHL13	604.946	1.35156	0.0869282	15.548	1.64235e-54	2.45219e-53
DYX1C1	20.6	1.34979	0.437503	3.0852	0.00203414	0.0037854
KANK2	1355.83	1.34968	0.0678359	19.8963	4.37912e-88	1.17311e-86
POTEC	5.84024	1.34914	0.866175	1.55758	0.119333	0.167528
TCHH	3.03606	1.34783	1.13511	1.1874	0.235069	0.30414
CLDN23	151.965	1.34782	0.15917	8.46778	2.50113e-17	1.19507e-16
CD7	13.5195	1.34765	0.530617	2.53978	0.0110921	0.0187442
TAS2R10	3.53822	1.34744	1.07017	1.2591	0.207995	0.273587
ZNF879	145.431	1.34641	0.160614	8.38288	5.16482e-17	2.43459e-16
PDE5A	689.887	1.34622	0.0860519	15.6442	3.63679e-55	5.50838e-54
JAM2	1.18035	1.34557	1.80035	0.747393	0.454827	0.534361
SPIRE2	274.374	1.34556	0.120831	11.1359	8.38624e-29	6.45403e-28
RBM20	1.16163	1.34505	1.73584	0.774868	0.438418	0.518729
TRNAU1AP	396.478	1.34457	0.110751	12.1405	6.44567e-34	5.79441e-33
KLHL6	1.12405	1.34315	1.82378	0.736468	0.461446	0.540799
NCAN	1.12405	1.34315	1.82378	0.736468	0.461446	0.540799
FAM47E	95.6167	1.34259	0.201506	6.66278	2.68703e-11	9.40237e-11
GBA	914.762	1.34247	0.0749837	17.9034	1.10859e-71	2.29311e-70
VPS41	918.584	1.34128	0.075843	17.6849	5.47745e-70	1.10352e-68
EMB	1705.03	1.34052	0.0588644	22.773	8.49633e-115	3.29698e-113
OPRL1	14.1337	1.3403	0.50896	2.6334	0.00845343	0.0145494
PCYOX1	3090.96	1.3401	0.0520405	25.7511	3.13252e-146	1.78566e-144
NXPH3	3.48972	1.34007	1.01563	1.31944	0.187021	0.249571
TMEM234	114.327	1.33897	0.180051	7.4366	1.03308e-13	4.16833e-13
ZNF486	750.594	1.33825	0.0818395	16.3521	4.20144e-60	7.02964e-59
VWA7	114.467	1.33759	0.187066	7.15038	8.65382e-13	3.29208e-12
SEMA6C	89.6341	1.33648	0.205534	6.50248	7.90079e-11	2.69161e-10
RHOU	16.0544	1.33578	0.495764	2.69438	0.00705205	0.0122522
SUSD4	99.0835	1.33549	0.196848	6.78435	1.16608e-11	4.17062e-11
PIK3IP1	295.486	1.33467	0.115212	11.5845	4.94114e-31	4.06201e-30
TAL2	5.99622	1.33455	0.879338	1.51768	0.129095	0.179232
ICA1L	47.2408	1.33433	0.277627	4.80619	1.53832e-06	3.89802e-06
ABLIM1	2564.52	1.33416	0.0656853	20.3113	1.02142e-91	2.9e-90
ENAM	1.15048	1.33233	1.73896	0.766169	0.443576	0.523863
VWA5A	146.458	1.33169	0.163236	8.15809	3.40356e-16	1.54447e-15
POTEF	190.076	1.33134	0.180892	7.35989	1.84057e-13	7.30416e-13
RBKS	32.5619	1.33089	0.352699	3.77343	0.000161019	0.00033777
TBX2	4.66576	1.33003	0.872497	1.5244	0.12741	0.177232
RNF103.CHMP3	27.9747	1.32842	0.370005	3.59027	0.00033034	0.000670667
EPSTI1	119.321	1.32833	0.18107	7.33598	2.20104e-13	8.70649e-13
SMIM24	18.0184	1.32823	0.451463	2.94205	0.00326046	0.00591265
ENPP4	1245.02	1.32792	0.0724018	18.341	3.89755e-75	8.55542e-74
SPDYE5	1.14501	1.32721	1.81339	0.731894	0.464233	0.543774
SLC34A3	44.7633	1.32697	0.302819	4.38206	1.17564e-05	2.76952e-05
THSD1	23.2462	1.32687	0.405299	3.2738	0.00106113	0.00203707
INPP5K	206.8	1.32604	0.136728	9.69838	3.06325e-22	1.82246e-21
RSPH10B2	7.67805	1.32578	0.708054	1.87242	0.0611482	0.0916164
GZMM	2.30852	1.32558	1.22802	1.07944	0.28039	0.354299
PCDHGB4	76.7564	1.32453	0.22066	6.00257	1.94219e-09	6.05421e-09
WDR81	280.65	1.32447	0.123335	10.7388	6.68981e-27	4.81582e-26
CYP4V2	374.336	1.32439	0.108787	12.1741	4.26912e-34	3.85663e-33
SPATA4	2.32451	1.32381	1.24521	1.06313	0.287723	0.362135
SLC28A3	2.32451	1.32381	1.24521	1.06313	0.287723	0.362135
DYRK1B	465.441	1.3235	0.103675	12.7658	2.54515e-37	2.52405e-36
ZFHX4	399.318	1.32326	0.116417	11.3666	6.13107e-30	4.87667e-29
CEND1	7.60241	1.32202	0.706185	1.87206	0.0611977	0.0916812
PON2	1976.65	1.32081	0.0578067	22.8488	1.50143e-115	5.88841e-114
ACR	1.13932	1.32017	1.81524	0.72727	0.467061	0.546291
FHDC1	879.457	1.3199	0.0756669	17.4436	3.85164e-68	7.4731e-67
BRCC3	462.984	1.31966	0.104266	12.6567	1.0274e-36	1.00132e-35
TNFSF18	1.17144	1.31779	1.80165	0.731435	0.464514	0.543949
HHIPL2	18.4559	1.31762	0.448935	2.935	0.00333545	0.0060345
ZDBF2	121.902	1.31762	0.182398	7.2239	5.05185e-13	1.95366e-12
TRIM68	61.1049	1.31723	0.253338	5.19952	1.99807e-07	5.4207e-07
SECISBP2L	1476.6	1.31592	0.0800115	16.4467	8.86177e-61	1.51371e-59
PRRT4	1.15531	1.31579	1.73568	0.758086	0.448399	0.528456
MAP6	30.0302	1.31343	0.350689	3.74529	0.000180183	0.000375666
FANK1	45.4114	1.31302	0.286568	4.58189	4.6079e-06	1.12385e-05
CYBB	1.1872	1.31234	1.82022	0.720982	0.47092	0.549966
CNTNAP1	213.951	1.31182	0.134862	9.72715	2.30979e-22	1.38146e-21
CTAG1A	2.33705	1.31182	1.21821	1.07684	0.281553	0.355342
CTAG1B	2.33705	1.31182	1.21821	1.07684	0.281553	0.355342
FSTL5	1.18742	1.31157	1.92234	0.682279	0.495063	0.573931
CCDC40	256.99	1.31133	0.125955	10.4111	2.20542e-25	1.50511e-24
DNM3	1268.88	1.31113	0.0723935	18.1111	2.60331e-73	5.54883e-72
MFSD7	22.9942	1.31067	0.394961	3.31849	0.000905047	0.00174931
CCSER1	178.175	1.31065	0.15908	8.23899	1.73669e-16	7.98673e-16
ARNTL2	1.18447	1.31045	1.73985	0.753195	0.451332	0.531317
PXDC1	410.215	1.30994	0.099481	13.1678	1.34479e-39	1.42287e-38
ELF3	2904.92	1.30935	0.0547465	23.9165	2.06081e-126	9.24035e-125
ZNF471	226.562	1.30798	0.142496	9.17902	4.35016e-20	2.36692e-19
SLC43A2	62.3202	1.30753	0.243795	5.36322	8.17508e-08	2.29055e-07
ENPEP	480.311	1.30678	0.0995548	13.1262	2.32981e-39	2.44746e-38
RNU6.140P	8.66181	1.30641	0.648927	2.01319	0.044095	0.0678352
NOXRED1	22.4999	1.30627	0.400874	3.25855	0.00111982	0.00214386
ZNF737	471.55	1.30605	0.0943297	13.8456	1.3528e-43	1.58784e-42
MYO16	51.2421	1.3055	0.264498	4.93577	7.98362e-07	2.06353e-06
CNGA3	1.14689	1.3054	1.81086	0.720872	0.470988	0.549966
GOLGA8H	1.14689	1.3054	1.81086	0.720872	0.470988	0.549966
SLFNL1	8.63467	1.30512	0.644171	2.02605	0.0427602	0.0659128
AMHR2	1.16029	1.30458	1.78785	0.72969	0.46558	0.544905
CC2D2B	1.17901	1.30431	1.74135	0.749021	0.453845	0.533634
RSPH14	1.14416	1.30278	1.75452	0.742526	0.457769	0.537346
SPAG8	9.22298	1.30195	0.65327	1.99297	0.0462652	0.0709068
KCNK12	2.32044	1.30171	1.2483	1.04279	0.297048	0.371898
ZNF688	98.9793	1.3015	0.197869	6.57762	4.78038e-11	1.64649e-10
PCDHGB1	194.706	1.30079	0.148355	8.76809	1.81717e-18	9.16816e-18
STK36	340.908	1.30075	0.111338	11.6829	1.55919e-31	1.30587e-30
RGN	1.12271	1.30004	1.84641	0.704091	0.481376	0.560316
ZNF112	106.631	1.29972	0.201652	6.44535	1.15337e-10	3.88962e-10
PAPLN	88.0994	1.29952	0.216112	6.01318	1.81924e-09	5.683e-09
YPEL3	634.925	1.29928	0.100854	12.8827	5.63516e-38	5.70773e-37
POU4F1	183.476	1.29899	0.149242	8.70394	3.20567e-18	1.59924e-17
HSF4	206.135	1.29883	0.151271	8.58612	8.99588e-18	4.39689e-17
DOPEY1	339.758	1.29872	0.115742	11.2208	3.22208e-29	2.49932e-28
C5orf63	153.313	1.29724	0.155555	8.33942	7.46552e-17	3.50448e-16
NDST2	17.6674	1.29704	0.491499	2.63895	0.00831638	0.0143219
ANKRD31	17.7746	1.29585	0.447786	2.8939	0.00380492	0.0068276
COL5A2	61.9123	1.29576	0.247898	5.227	1.72281e-07	4.69385e-07
WNT5A	483.354	1.29512	0.0971882	13.3259	1.63693e-40	1.77017e-39
LINGO4	1.17059	1.2949	1.72813	0.749304	0.453674	0.533476
CNR1	142.836	1.29471	0.161503	8.01659	1.08726e-15	4.83236e-15
SYP	11.4429	1.29422	0.552515	2.34241	0.0191598	0.0312607
LZTS3	243.794	1.29401	0.126121	10.2601	1.0662e-24	7.05066e-24
GHR	103.481	1.29349	0.196012	6.59902	4.13882e-11	1.43054e-10
C9orf24	1.18931	1.29228	1.77535	0.727903	0.466673	0.545881
SLC24A3	2.83204	1.29211	1.14078	1.13265	0.257361	0.329274
VGLL2	1.14913	1.29084	1.80872	0.713677	0.475427	0.554269
EPB41L4B	2501.24	1.28927	0.0522178	24.6903	1.36029e-134	6.60259e-133
TBCEL	602.861	1.28844	0.0883203	14.5883	3.33428e-48	4.39009e-47
FAM162B	1.13301	1.28813	1.841	0.699689	0.484121	0.562844
HCAR1	2191.04	1.28697	0.0559419	23.0055	4.10611e-117	1.64546e-115
PLCH2	41.1523	1.28629	0.295344	4.35521	1.32937e-05	3.11508e-05
PCDHB2	627.852	1.28628	0.0842699	15.2638	1.33327e-52	1.92239e-51
RNU6.268P	1.1464	1.28611	1.8793	0.684357	0.49375	0.57277
TNFSF15	299.147	1.28409	0.116118	11.0584	1.99548e-28	1.51667e-27
GSTM2	46.1008	1.28288	0.282211	4.54581	5.47243e-06	1.32613e-05
KIT	29.7785	1.28157	0.377192	3.39766	0.000679654	0.00133409
ZNF235	123.873	1.28092	0.178036	7.19472	6.25901e-13	2.40405e-12
FAM227B	66.617	1.28026	0.23455	5.45836	4.80544e-08	1.37018e-07
CACNA1A	2.34055	1.27994	1.28714	0.994404	0.320026	0.396815
GGTLC3	1.15943	1.27936	1.80359	0.709343	0.478112	0.557002
COLEC11	17.044	1.27843	0.460744	2.77471	0.00552506	0.00974539
RWDD3	110.368	1.27798	0.184809	6.91518	4.67277e-12	1.7057e-11
RAB11FIP4	1679.37	1.2776	0.0574839	22.2254	1.94998e-109	7.18754e-108
ANKRD2	2.81494	1.2771	1.14699	1.11344	0.265522	0.338361
TPCN2	98.0368	1.27695	0.196513	6.49803	8.13793e-11	2.76983e-10
FAM174B	11.4351	1.27686	0.589125	2.16738	0.0302058	0.0477982
ZNF189	384.388	1.27591	0.103433	12.3356	5.82676e-35	5.39976e-34
SUSD5	65.2403	1.2752	0.253538	5.02963	4.91422e-07	1.29152e-06
PPARGC1A	172.89	1.27493	0.160111	7.96279	1.68201e-15	7.39973e-15
CHMP6	342.473	1.27481	0.106699	11.9478	6.6683e-33	5.82714e-32
WNT10A	26.24	1.27469	0.369037	3.4541	0.000552132	0.00109451
KCNIP3	219.038	1.2738	0.134908	9.44205	3.65565e-21	2.07582e-20
HLA.DMA	96.7587	1.27318	0.198051	6.42856	1.28819e-10	4.33235e-10
SLC4A4	175.862	1.27221	0.145548	8.74076	2.31539e-18	1.1618e-17
STRC	11.3035	1.27201	0.567524	2.24133	0.0250049	0.0400945
LCA5L	20.4367	1.27155	0.416591	3.05226	0.00227122	0.00419634
C4orf19	43.2369	1.26964	0.297527	4.26729	1.97863e-05	4.57256e-05
RMDN2	71.3933	1.26945	0.225159	5.63799	1.72042e-08	5.04732e-08
LINC01125	55.2906	1.26905	0.272844	4.65118	3.30041e-06	8.13323e-06
PRMT8	13.5806	1.26867	0.520364	2.43804	0.014767	0.0244819
ZNF852	107.097	1.26858	0.186107	6.81642	9.33357e-12	3.35375e-11
HYDIN	43.4685	1.26846	0.300164	4.22588	2.38013e-05	5.45583e-05
ZNF716	47.4676	1.2681	0.281005	4.51274	6.39964e-06	1.54016e-05
ESRP2	880.488	1.2669	0.0724299	17.4913	1.66781e-68	3.25312e-67
CHST10	38.8636	1.26588	0.323377	3.91457	9.05654e-05	0.000194729
PLA2G10	13.665	1.26523	0.57304	2.20793	0.0272491	0.0434325
MEGF8	1956.13	1.26347	0.0562127	22.4766	7.03654e-112	2.66718e-110
CIRBP	1753.11	1.2618	0.0663188	19.0263	1.03201e-80	2.46793e-79
PATL2	42.9366	1.26072	0.293231	4.29941	1.7125e-05	3.97816e-05
SDR42E1	92.5874	1.26034	0.205406	6.13585	8.47042e-10	2.69642e-09
TRPM7	781.855	1.25791	0.0772674	16.28	1.3693e-59	2.25512e-58
KLHL22	173.484	1.25621	0.150949	8.32209	8.64251e-17	4.04022e-16
TPM1	1979.04	1.25437	0.0572063	21.9272	1.42886e-106	5.02733e-105
B3GNT5	1080.72	1.25394	0.0714084	17.5602	4.97241e-69	9.816e-68
ZNF346	236.712	1.25385	0.129664	9.67002	4.04313e-22	2.40155e-21
RNU6.925P	5.59387	1.25364	0.815242	1.53775	0.124111	0.173326
CLIP3	13.9619	1.25339	0.527945	2.37409	0.0175921	0.028834
TIGD5	241.797	1.25296	0.128797	9.72817	2.28672e-22	1.36822e-21
IGHV4.34	13.3969	1.25286	0.512819	2.44308	0.0145625	0.0241563
CCDC191	128.385	1.2507	0.173501	7.20863	5.65167e-13	2.17932e-12
SPDYE6	1.64623	1.24977	1.46135	0.85522	0.39243	0.471807
FSIP2	135.008	1.24966	0.185367	6.74155	1.56704e-11	5.56811e-11
SHC2	16.3942	1.24909	0.489971	2.54931	0.0107935	0.0182712
SYCP3	4.47497	1.24895	0.879865	1.41948	0.155759	0.212322
CHST9	41.5892	1.24853	0.309453	4.03464	5.46862e-05	0.00012031
FGF9	110.148	1.24687	0.186956	6.6693	2.57024e-11	9.00227e-11
CHKB.CPT1B	3.28131	1.24672	1.06496	1.17068	0.241728	0.311918
GRAMD1C	350.649	1.24577	0.10857	11.4744	1.77365e-30	1.43799e-29
NEK5	2.84176	1.24572	1.11045	1.12182	0.26194	0.334347
ATXN7	13.9584	1.24513	0.527887	2.3587	0.0183392	0.030005
KCTD18	303.682	1.24379	0.116711	10.6571	1.61638e-26	1.14565e-25
ZNF675	313.305	1.2436	0.115412	10.7753	4.50231e-27	3.26346e-26
PSAP	17694.8	1.2418	0.0401373	30.9388	3.5985e-210	3.34957e-208
TECTA	4.48182	1.24103	0.882779	1.40583	0.159775	0.217093
VIPR1	77.4702	1.24011	0.231572	5.35519	8.54684e-08	2.39152e-07
TDRD7	290.184	1.23978	0.115246	10.7577	5.45032e-27	3.93896e-26
TMPRSS13	398.408	1.23971	0.112224	11.0468	2.27256e-28	1.7237e-27
PLCD4	20.5951	1.23878	0.433279	2.85907	0.0042488	0.00758084
ZNF714	559.065	1.2382	0.091604	13.5169	1.24291e-41	1.3775e-40
VMAC	62.2151	1.23819	0.242281	5.11057	3.21192e-07	8.56065e-07
SMIM1	74.0486	1.23799	0.220403	5.61693	1.94378e-08	5.67432e-08
CTSA	3927	1.23715	0.0591338	20.9212	3.43215e-97	1.06716e-95
HSPA12B	1.62962	1.23664	1.47837	0.836492	0.402878	0.48262
OSBP2	31.3048	1.23622	0.343581	3.59805	0.000320617	0.000651737
MARVELD3	364.058	1.23458	0.107084	11.5292	9.40602e-31	7.67671e-30
MAN2B2	1853.14	1.23322	0.0587183	21.0023	6.24894e-98	1.96795e-96
VPS39	970.736	1.23294	0.0715726	17.2264	1.68218e-66	3.17992e-65
CYP3A43	11.0895	1.23263	0.597972	2.06134	0.0392704	0.0608716
CCDC80	1622.08	1.23155	0.0612999	20.0906	8.9106e-90	2.45408e-88
FBLL1	1.64265	1.23138	1.47544	0.834583	0.403953	0.483632
TANGO2	181.131	1.23123	0.146482	8.40535	4.26597e-17	2.0167e-16
CTSV	441.965	1.23072	0.100173	12.286	1.07719e-34	9.88624e-34
RAB39B	1.58362	1.23071	1.68257	0.731446	0.464506	0.543949
KLHL24	1931.85	1.2301	0.0710231	17.3197	3.33938e-67	6.36169e-66
NELL2	122.94	1.22958	0.172351	7.13416	9.73777e-13	3.69488e-12
SLC26A1	9.86629	1.22932	0.610163	2.01475	0.043931	0.06759
OR1F1	2.80867	1.22925	1.19709	1.02687	0.304482	0.379944
INO80B	16.3717	1.22914	0.497864	2.46883	0.0135554	0.0226237
IFITM10	1267.33	1.22837	0.0726648	16.9047	4.1571e-64	7.56665e-63
ZNF786	228.257	1.22795	0.12954	9.47933	2.55915e-21	1.46392e-20
TANC1	1600.53	1.22782	0.0726054	16.9109	3.74024e-64	6.83325e-63
SENP8	62.2691	1.22679	0.243656	5.03495	4.77977e-07	1.25731e-06
ATP9B	150.804	1.22634	0.160789	7.62704	2.40202e-14	9.98206e-14
RTN1	1.68779	1.22534	1.47407	0.83126	0.405827	0.485599
DTX4	59.0509	1.22396	0.246612	4.96309	6.93794e-07	1.8034e-06
UTRN	1706.01	1.22375	0.1314	9.31318	1.24057e-20	6.92147e-20
SASH1	301.794	1.22307	0.119843	10.2056	1.87101e-24	1.22298e-23
NIT2	113.738	1.22298	0.183469	6.66584	2.63148e-11	9.21237e-11
BPHL	243.718	1.22229	0.133259	9.17229	4.63058e-20	2.51577e-19
CBX6	5963.97	1.22228	0.0420037	29.0992	3.66963e-186	2.98173e-184
C5orf45	372.048	1.22101	0.113613	10.7471	6.11868e-27	4.41115e-26
MYLPF	3.27093	1.21957	1.03426	1.17917	0.238329	0.307897
GPR156	10.0211	1.21956	0.594966	2.04979	0.0403849	0.0625267
NYNRIN	110.56	1.21953	0.190426	6.40422	1.51143e-10	5.05771e-10
USP27X	144.166	1.21895	0.159491	7.64276	2.12606e-14	8.85529e-14
NPHP1	115.656	1.21867	0.181381	6.71883	1.83187e-11	6.48564e-11
RNF170	425.512	1.21813	0.101683	11.9797	4.54007e-33	3.99108e-32
SYDE2	216.499	1.21788	0.144476	8.4296	3.46837e-17	1.64919e-16
BST1	23.5853	1.21736	0.390771	3.11527	0.00183779	0.00343829
CLCN7	636.945	1.21712	0.0887643	13.7118	8.62389e-43	9.90872e-42
RN7SL558P	3.38813	1.21629	1.0648	1.14227	0.25334	0.324751
WDR72	359.14	1.21629	0.106387	11.4327	2.8699e-30	2.31275e-29
BFSP1	216.967	1.21602	0.132217	9.19717	3.67515e-20	2.00633e-19
PBX1	87.5875	1.2158	0.214745	5.66162	1.49954e-08	4.41429e-08
PELI3	202.651	1.21554	0.139451	8.71661	2.86652e-18	1.43443e-17
YPEL2	184.232	1.2144	0.149846	8.10434	5.30313e-16	2.38584e-15
AFF2	109.809	1.21432	0.18796	6.46052	1.04343e-10	3.5302e-10
PPARA	770.765	1.21414	0.0837132	14.5036	1.1495e-47	1.48949e-46
CD47	2405.87	1.21352	0.0548813	22.1117	2.43829e-108	8.8325e-107
MPP5	1473.53	1.21331	0.0638872	18.9915	2.00568e-80	4.76536e-79
MYL9	160.834	1.21331	0.160385	7.56499	3.87903e-14	1.59622e-13
GTF2IRD2	391.477	1.2131	0.105102	11.5422	8.08479e-31	6.6094e-30
FBXO9	808.441	1.21249	0.0755272	16.0537	5.38689e-58	8.64902e-57
DPF3	3.83735	1.21178	1.00173	1.20969	0.226396	0.294708
PHOSPHO2	27.8892	1.20971	0.375759	3.21938	0.00128469	0.00244139
SNORA2B	2.19259	1.20866	1.35498	0.892015	0.372385	0.451609
FCHSD1	519.029	1.20825	0.0973484	12.4116	2.26021e-35	2.12402e-34
RP11.45M22.4	5.52416	1.20805	0.810317	1.49083	0.136005	0.187726
SHISA4	132.278	1.20704	0.16773	7.19635	6.18479e-13	2.37679e-12
C1orf54	22.0073	1.20641	0.413902	2.91473	0.00355991	0.00641535
RNF19A	1513.71	1.20629	0.0650279	18.5503	8.11073e-77	1.84651e-75
PCDHB8	351.355	1.20577	0.122357	9.85452	6.5526e-23	4.00703e-22
C19orf18	84.5807	1.2052	0.209878	5.74238	9.3355e-09	2.79116e-08
ATG9B	282.68	1.20497	0.144977	8.31147	9.45257e-17	4.4105e-16
BOK	378.33	1.20421	0.105051	11.4631	2.02144e-30	1.63708e-29
GRIP1	180.419	1.20414	0.148665	8.09967	5.51079e-16	2.47473e-15
SVOPL	3.84989	1.2034	0.968947	1.24197	0.214248	0.28089
CA14	3.30429	1.20325	1.06656	1.12816	0.259253	0.331378
CLEC1A	1.64131	1.20312	1.44432	0.833002	0.404844	0.484541
TMEM80	155.657	1.20285	0.155944	7.7133	1.22604e-14	5.16511e-14
SLC16A11	4.959	1.20263	0.874743	1.37484	0.169181	0.228438
DIRAS2	12.5998	1.20256	0.524876	2.29114	0.0219553	0.0354832
BHLHE22	3.80426	1.20039	0.953145	1.2594	0.207887	0.273531
NCOA2	1096.96	1.2002	0.0780418	15.379	2.26579e-53	3.32233e-52
C12orf42	6.56748	1.19949	0.759615	1.57908	0.114317	0.16118
CLCA2	5.52815	1.19936	0.807988	1.48438	0.137707	0.189862
NOTUM	27.7093	1.1986	0.386358	3.10231	0.00192014	0.00358506
STK32A	331.616	1.1977	0.11358	10.545	5.35721e-26	3.7447e-25
C6orf47	407.285	1.19686	0.0991988	12.0652	1.61189e-33	1.43413e-32
MEF2C	741.297	1.19682	0.0811035	14.7567	2.78394e-49	3.77707e-48
PLXNA3	1118.54	1.1964	0.0655558	18.2501	2.06692e-74	4.47692e-73
FOXD2	118.911	1.19574	0.181129	6.60158	4.06799e-11	1.40772e-10
DENND6B	228.578	1.19524	0.129839	9.20555	3.39912e-20	1.86047e-19
FOXA1	1392.93	1.19451	0.0693791	17.2171	1.97606e-66	3.73067e-65
ANKAR	47.0478	1.19442	0.275194	4.34027	1.42305e-05	3.32521e-05
SP8	12.6179	1.19414	0.539294	2.21427	0.0268104	0.0427797
GOLGA8T	3.85697	1.19406	0.956027	1.24898	0.211673	0.277953
BCO1	7.62316	1.19395	0.682074	1.75047	0.0800371	0.117067
HPS1	195.267	1.19298	0.143129	8.33499	7.75028e-17	3.63236e-16
GRM5	43.1755	1.19275	0.285227	4.18176	2.89263e-05	6.56916e-05
OLFML3	1.66227	1.19266	1.46927	0.811739	0.416942	0.497079
UST	152.421	1.1914	0.156771	7.59962	2.97008e-14	1.23045e-13
BCL2L2.PABPN1	14.2444	1.19139	0.502457	2.37113	0.0177336	0.029053
MID1	1576.07	1.19097	0.0635236	18.7485	1.99134e-78	4.63396e-77
COL28A1	387.14	1.19021	0.107609	11.0606	1.94847e-28	1.4817e-27
ZNF681	131.343	1.18967	0.167306	7.11072	1.15441e-12	4.3533e-12
CXCL1	9.36716	1.18944	0.627694	1.89494	0.0581003	0.0873881
PCDHB14	360.794	1.18867	0.106772	11.1328	8.68238e-29	6.67495e-28
TLE1	1589.59	1.18857	0.0581969	20.4232	1.04022e-92	3.01151e-91
TSPAN10	49.0129	1.18806	0.272573	4.35868	1.30851e-05	3.06731e-05
ZNF575	13.8721	1.18765	0.546567	2.17293	0.0297854	0.0471889
NAGK	588.513	1.18696	0.0958437	12.3843	3.17911e-35	2.97804e-34
TMEM170B	120.289	1.18613	0.177512	6.68196	2.35762e-11	8.26938e-11
TMEM79	208.236	1.18605	0.134037	8.8487	8.85474e-19	4.52962e-18
TET2	686.132	1.18576	0.096894	12.2377	1.95522e-34	1.78052e-33
LACTB	660.137	1.18488	0.0813949	14.5572	5.25988e-48	6.87618e-47
PTPRZ1	85.522	1.1841	0.209642	5.64817	1.62162e-08	4.76506e-08
KIDINS220	2059.84	1.18398	0.0658634	17.9763	2.9885e-72	6.26094e-71
SYNRG	781.508	1.18397	0.0782144	15.1375	9.16222e-52	1.29691e-50
MAP10	31.9788	1.18197	0.346982	3.40643	0.00065818	0.00129341
FBXO25	217.931	1.18168	0.1355	8.72095	2.75871e-18	1.38142e-17
CGB5	95.7667	1.18168	0.197825	5.97338	2.32392e-09	7.19989e-09
ZNF354C	280.199	1.18115	0.127569	9.25891	2.06522e-20	1.14228e-19
SPOUT1	11.9438	1.18104	0.538734	2.19224	0.0283619	0.0450939
MBNL3	622.039	1.18091	0.0990635	11.9207	9.23356e-33	8.01168e-32
LRRK1	144.008	1.18047	0.165	7.15436	8.40645e-13	3.20295e-12
AC007325.2	350.623	1.18029	0.115469	10.2217	1.58557e-24	1.0401e-23
RSRP1	1729.54	1.18009	0.0798702	14.7751	2.1191e-49	2.88304e-48
MAP3K1	829.148	1.17893	0.083235	14.1639	1.53347e-45	1.88726e-44
VPS13B	826.416	1.17887	0.09515	12.3896	2.97396e-35	2.78941e-34
CMYA5	32.6482	1.17678	0.33145	3.55041	0.000384628	0.000774575
HKDC1	5.99256	1.17624	0.781967	1.50421	0.132528	0.183487
CASP6	1188.71	1.17587	0.0655051	17.9508	4.72891e-72	9.85101e-71
GMNC	2.09192	1.17585	1.34695	0.872973	0.382678	0.461921
SPDYE16	2.14548	1.17545	1.25747	0.934779	0.349902	0.428798
ZNF606	559.37	1.17545	0.0915148	12.8444	9.24852e-38	9.30355e-37
ADCY10	5.8935	1.17541	0.799915	1.46942	0.141719	0.194882
ARHGAP31	103.514	1.17468	0.197196	5.95693	2.5702e-09	7.93615e-09
PLXNB3	423.314	1.17457	0.10162	11.5585	6.69018e-31	5.47537e-30
MYO9A	1117.93	1.17439	0.0916173	12.8184	1.29369e-37	1.29696e-36
FAM122A	87.1416	1.17438	0.205603	5.71185	1.11755e-08	3.32574e-08
KCNQ3	266.795	1.17434	0.128784	9.11866	7.60595e-20	4.08847e-19
ZNF780A	271.268	1.17381	0.140269	8.3683	5.84564e-17	2.75286e-16
HID1	815.8	1.17361	0.0797355	14.7188	4.87903e-49	6.56503e-48
BAAT	10.7929	1.17278	0.579849	2.02256	0.0431189	0.0664378
TXNIP	10540	1.17209	0.0467791	25.056	1.50319e-138	7.81181e-137
DMTN	58.4726	1.17171	0.262106	4.47036	7.80868e-06	1.86638e-05
BICC1	6.9301	1.17118	0.715192	1.63758	0.101509	0.144878
RNF213	5596.37	1.17086	0.117494	9.96531	2.16197e-23	1.35475e-22
CASZ1	89.7853	1.16988	0.203633	5.74504	9.19007e-09	2.7488e-08
EPM2AIP1	794.86	1.1697	0.0804215	14.5446	6.31927e-48	8.23914e-47
FAM84A	705.123	1.16959	0.0810652	14.4277	3.46367e-47	4.4219e-46
CTC.454I21.3	2.11561	1.16892	1.30048	0.898832	0.368742	0.44782
SPDYE2B	2.66627	1.16884	1.17486	0.994877	0.319796	0.39663
PLCXD3	2.64482	1.16786	1.18259	0.987542	0.323377	0.400396
NANOS1	152.555	1.16716	0.154594	7.54986	4.35723e-14	1.78949e-13
EPS8L2	3713.17	1.16673	0.05627	20.7345	1.69077e-95	5.10599e-94
MAPK8IP3	1786.66	1.16475	0.0600199	19.406	6.86827e-84	1.72669e-82
RP5.966M1.6	4.82134	1.16452	0.850288	1.36957	0.170823	0.230422
OVOL2	463.964	1.16363	0.0932681	12.4762	1.00651e-35	9.55636e-35
IGSF10	23.9317	1.16312	0.407386	2.85507	0.00430273	0.00767312
PCDHB9	242.157	1.1625	0.132197	8.79369	1.44726e-18	7.34718e-18
HRK	26.7184	1.16204	0.368822	3.15068	0.00162893	0.00306234
SZT2	682.332	1.16171	0.0880708	13.1906	9.93368e-40	1.05256e-38
GGACT	43.6999	1.16021	0.297012	3.90627	9.37319e-05	0.000201361
TMEM255B	119.923	1.15994	0.176922	6.55623	5.51866e-11	1.89589e-10
MBOAT1	1286.15	1.15978	0.0646445	17.9409	5.65585e-72	1.17487e-70
HAL	5.26425	1.1596	0.837524	1.38455	0.166189	0.224872
ACADS	193.423	1.15931	0.150047	7.72631	1.10708e-14	4.67467e-14
RBM5	1305.48	1.15868	0.0773679	14.9763	1.04907e-50	1.45829e-49
ARVCF	239.464	1.15856	0.126068	9.18996	3.93001e-20	2.14069e-19
POF1B	97.51	1.15812	0.211421	5.47781	4.30628e-08	1.23191e-07
NADSYN1	423.538	1.15806	0.102051	11.3478	7.60294e-30	6.02135e-29
APH1B	96.2148	1.15797	0.196711	5.88666	3.94083e-09	1.20369e-08
OBSL1	2459.32	1.15634	0.0522225	22.1426	1.22889e-108	4.47357e-107
PALMD	68.2459	1.15573	0.23305	4.95917	7.07958e-07	1.83989e-06
PHYKPL	441.822	1.15573	0.0963218	11.9986	3.6142e-33	3.18287e-32
SLC4A3	158.811	1.15572	0.165424	6.98643	2.81962e-12	1.04009e-11
CYP2S1	435.049	1.15483	0.105036	10.9946	4.05557e-28	3.05716e-27
RHBDL2	39.589	1.15414	0.300559	3.83997	0.000123047	0.000261321
TMEM127	1679.8	1.15357	0.0632823	18.229	3.03858e-74	6.56216e-73
GNS	3454.72	1.15353	0.0526226	21.9208	1.64407e-106	5.75699e-105
C21orf2	125.378	1.15345	0.171763	6.71537	1.87587e-11	6.63342e-11
ERBB3	3525.71	1.15338	0.0494616	23.3186	2.86955e-120	1.20235e-118
CLDN3	3311.43	1.15254	0.0688217	16.7467	5.98439e-63	1.06424e-61
MRAS	90.981	1.15224	0.206515	5.57945	2.41283e-08	6.99911e-08
MSRB3	115.907	1.15219	0.18349	6.2793	3.40096e-10	1.112e-09
KLC3	204.705	1.15198	0.136713	8.42624	3.5695e-17	1.69672e-16
LRRTM4	2.15991	1.15197	1.27367	0.904443	0.36576	0.444565
PCDHGA3	85.4658	1.15186	0.205084	5.61656	1.94796e-08	5.68426e-08
SEC31B	70.624	1.15169	0.223017	5.16414	2.4155e-07	6.49328e-07
MIB2	764.102	1.15117	0.0770766	14.9354	1.93837e-50	2.67929e-49
X43527	54.1858	1.15083	0.259109	4.44148	8.93426e-06	2.12512e-05
SUSD2	175.319	1.15076	0.1494	7.70253	1.33402e-14	5.60874e-14
HECTD2	74.1488	1.15005	0.220006	5.22738	1.71933e-07	4.68523e-07
CUL9	500.188	1.14976	0.0962766	11.9423	7.12482e-33	6.21499e-32
XPA	411.132	1.14972	0.108401	10.6062	2.78883e-26	1.96246e-25
NKX2.1	2513.62	1.14956	0.0602321	19.0855	3.33495e-81	8.04052e-80
WDR31	257.122	1.14946	0.134756	8.52992	1.46448e-17	7.06632e-17
PLA2G15	269.496	1.14845	0.119143	9.63928	5.45677e-22	3.223e-21
S1PR2	190.323	1.14822	0.142907	8.03474	9.37753e-16	4.17293e-15
IFT80	260.503	1.1482	0.121496	9.45047	3.37301e-21	1.91977e-20
OSR2	41.1959	1.14802	0.305893	3.75302	0.000174716	0.000364993
CNTF	7.5106	1.14763	0.701706	1.63549	0.101947	0.145454
LRRC56	376.009	1.14745	0.107812	10.6431	1.87745e-26	1.32876e-25
SYNPO2	252.301	1.14709	0.134674	8.51753	1.62993e-17	7.83635e-17
FBXO15	6.94928	1.14689	0.713877	1.60656	0.108151	0.153456
BRS3	2.66991	1.14634	1.20019	0.955129	0.339512	0.417877
ZGLP1	2.64312	1.14622	1.17356	0.976707	0.328714	0.406321
MCOLN1	93.1707	1.14592	0.209306	5.47484	4.3791e-08	1.25226e-07
VPS13C	1679.43	1.1444	0.13159	8.69672	3.41603e-18	1.69958e-17
MDM1	78.5015	1.14429	0.221101	5.17541	2.2741e-07	6.13449e-07
MED22	578.768	1.14428	0.0949688	12.049	1.96236e-33	1.73858e-32
PELI1	928.118	1.14389	0.0751831	15.2147	2.82309e-52	4.05066e-51
PLPPR1	42.7816	1.14381	0.28917	3.9555	7.63747e-05	0.000165499
NHLRC4	12.2132	1.1436	0.53735	2.12822	0.0333185	0.0522905
DBNL	1369.04	1.143	0.0609858	18.742	2.25001e-78	5.22763e-77
OLFM2	61.3717	1.14277	0.239502	4.77143	1.82923e-06	4.60343e-06
MIEF2	257.758	1.14276	0.12471	9.16327	5.03463e-20	2.73025e-19
SLC35A3	972.354	1.14159	0.0717823	15.9035	5.99489e-57	9.40948e-56
C17orf62	728.875	1.14143	0.0803453	14.2065	8.34589e-46	1.03668e-44
[truncated: 13,617 more rows]
