# Supplementary material for: Hedgehog signalling is involved in acquired resistance to KRASG12C inhibitors in lung cancer cells
Source: Cell Death Dis. 2024 Jan 16;15(1):56. doi: 10.1038/s41419-024-06436-9 (PMC10789740; doi:10.1038/s41419-024-06436-9)
Supplement: Supplementary file 5 — Supplementary Table S3 [file 41419_2024_6436_MOESM5_ESM.xlsx]

## Sheet: Extended_data_Table_3
Supplemental Table S3-DEGs of ARS-1620 treated H358 for 48 h vs ARS-1620-treated H358 12 h
	baseMean	log2FoldChange	lfcSE	stat	pvalue	padj
MUC21	17.2638	7.51561	1.25215	6.00217	1.94692e-09	2.19799e-08
GDF7	4.70148	5.63749	1.40458	4.01365	5.97865e-05	0.000325128
ACE2	4.46637	5.56794	1.47523	3.77428	0.000160471	0.000787948
HAPLN1	18.3215	5.07148	0.93974	5.39668	6.78836e-08	6.25717e-07
VTCN1	176.489	5.01219	0.314913	15.9161	4.89894e-57	6.58418e-55
KCNJ11	2.89127	4.93896	1.49741	3.29833	0.000972628	0.00382119
WNT3A	10.8009	4.89605	1.14203	4.28716	1.80971e-05	0.000110605
RGS11	5.16513	4.77153	1.36162	3.5043	0.000457813	0.00197694
SPRY4	41.309	4.74131	0.561918	8.43773	3.23569e-17	7.58505e-16
SPTB	1717.51	4.54029	0.217826	20.8437	1.73999e-96	6.29609e-94
OSR1	7.45598	4.45454	1.19742	3.72012	0.000199132	0.000956158
TMPRSS2	417.764	4.3126	0.194425	22.1813	5.20163e-109	2.36792e-106
U6.8	1.73984	4.20993	1.84225	2.28521	0.0223008	0.0541109
ATP1A4	6.96451	4.20385	1.18493	3.54778	0.000388496	0.00171541
ST6GALNAC1	376.367	4.15117	0.221856	18.7112	4.01607e-78	8.85543e-76
KCNJ13	1.61597	4.09818	1.95563	2.09558	0.0361194	0.0806642
GABBR2	17.6491	4.07718	0.738164	5.5234	3.32499e-08	3.22268e-07
AMY1A	342.246	4.05943	0.241191	16.8308	1.45227e-63	2.32892e-61
AMY1B	342.637	4.03874	0.23463	17.2133	2.11192e-66	3.67943e-64
AMY1C	365.553	4.03517	0.216972	18.5976	3.35881e-77	7.18175e-75
PLEKHS1	1089.84	4.01408	0.156229	25.6936	1.3772e-145	1.76683e-142
PLLP	59.3001	3.97488	0.4191	9.48432	2.43973e-21	7.45228e-20
SNORA11	1.43089	3.92675	1.9057	2.06052	0.0393486	0.0864799
FAM189A2	255.638	3.92666	0.205079	19.1471	1.02371e-81	2.49079e-79
CHI3L1	10.529	3.89171	0.859088	4.53005	5.89692e-06	3.96273e-05
STEAP4	112.23	3.8601	0.31532	12.2418	1.85754e-34	1.0656e-32
PRMT8	9.88112	3.84705	0.883722	4.35323	1.34144e-05	8.41351e-05
VSTM2L	1244.76	3.8397	0.171723	22.3599	9.67548e-111	4.70829e-108
MEGF10	122.184	3.83152	0.325162	11.7834	4.75191e-32	2.4209e-30
ADGRF5	22.1471	3.81635	0.585619	6.51677	7.18381e-11	9.77607e-10
EPYC	17.5747	3.8153	0.666609	5.72345	1.04384e-08	1.08154e-07
RP11.540D14.8	2.69109	3.79788	1.50518	2.5232	0.0116291	0.0314868
RNU6.418P	1.30323	3.78562	1.9853	1.90682	0.056544	NA
COL4A3	143.404	3.78021	0.322768	11.7119	1.10806e-31	5.60464e-30
BPIFB4	1.2934	3.7764	1.86687	2.02285	0.0430886	NA
SNED1	138.755	3.75012	0.252927	14.8269	9.82112e-50	9.97091e-48
UPK3A	1.25632	3.73952	2.48262	1.50628	0.131996	NA
GRAMD2	165.009	3.73362	0.266372	14.0166	1.23473e-44	1.07558e-42
IL13	2.54981	3.71269	1.57889	2.35146	0.0187	0.0468479
SUSD2	126.254	3.70313	0.285064	12.9905	1.38454e-38	9.34866e-37
PSG4	5.21708	3.69327	1.28885	2.86555	0.00416281	0.0132909
CEACAM6	102.54	3.67615	0.285726	12.866	6.99292e-38	4.58996e-36
KCNQ3	193.682	3.67523	0.235122	15.6312	4.4648e-55	5.72529e-53
TNFSF15	222.535	3.64047	0.210942	17.2581	9.72271e-67	1.71509e-64
CDH5	26.5119	3.61822	0.531093	6.81277	9.57347e-12	1.43267e-10
EPHA2	1586.16	3.61095	0.207115	17.4345	4.51399e-68	8.16684e-66
PARM1	324.478	3.60581	0.217538	16.5756	1.04682e-61	1.60573e-59
SYNPR	1.13625	3.58889	2.12595	1.68814	0.0913852	NA
ZSCAN4	4.16683	3.58114	1.28554	2.78571	0.00534109	0.0163998
MYOC	1.10297	3.55141	2.54573	1.39504	0.163003	NA
TMEM132B	2.2469	3.51566	1.5818	2.22256	0.0262452	0.0617575
KCNJ1	2.23863	3.51124	1.58565	2.21438	0.0268023	0.0628819
FOXE1	500.651	3.49751	0.315096	11.0998	1.25674e-28	5.44021e-27
SCG3	2.29563	3.48425	1.69766	2.05239	0.0401322	0.0878873
DAPK2	273.327	3.47124	0.21431	16.1973	5.26847e-59	7.43486e-57
MYCL	70.6995	3.43486	0.355571	9.66012	4.45342e-22	1.41228e-20
TBX4	9.6318	3.42016	0.857243	3.98972	6.61512e-05	0.000356172
TSPEAR	5.84517	3.40121	1.03757	3.27804	0.0010453	0.00406485
PAG1	659.28	3.39796	0.271752	12.5039	7.10713e-36	4.28615e-34
DYTN	0.994288	3.39366	2.65515	1.27814	0.2012	NA
PSG5	3.9443	3.38784	1.24051	2.73099	0.00631437	0.0188072
COL8A2	2.16574	3.38632	1.59286	2.12594	0.0335082	0.075853
KRT4	1344.44	3.38551	0.166596	20.3217	8.26833e-92	2.59295e-89
IGSF5	0.984458	3.37878	2.16045	1.56393	0.117835	NA
DPPA5	0.979101	3.3751	3.78463	0.891793	0.372504	NA
MSTN	11.0599	3.35703	0.747453	4.49129	7.07939e-06	4.68033e-05
TGFBR3L	0.959441	3.34797	2.66298	1.25723	0.208672	NA
RHOXF1	5.26921	3.32485	1.08227	3.07211	0.00212553	0.00749138
AMY2A	9.67346	3.30576	0.860137	3.84329	0.000121396	0.000614247
C1orf194	0.920122	3.29013	3.83198	0.858598	0.390562	NA
SULT1E1	224.271	3.2831	0.199946	16.4199	1.3778e-60	2.06846e-58
CXCL17	7.09465	3.27993	0.962642	3.40722	0.000656291	0.00271123
RNF225	16.8508	3.26634	0.613315	5.32572	1.00554e-07	9.0441e-07
SPRY1	307.552	3.26363	0.181477	17.9837	2.61308e-72	5.12164e-70
THSD4	735.029	3.25345	0.246927	13.1757	1.21042e-39	8.54074e-38
COL25A1	26.1733	3.24101	0.5261	6.16045	7.2538e-10	8.68241e-09
DPCR1	5.18678	3.21594	1.03714	3.10077	0.00193016	0.00690455
COL4A4	212.744	3.20431	0.416879	7.68643	1.51296e-14	2.93281e-13
CTGF	173.645	3.20155	0.296283	10.8057	3.23508e-27	1.33101e-25
RP11.5A19.5	3.49183	3.17448	1.32649	2.39314	0.0167048	0.0426058
TMEM163	5.41419	3.16159	1.14744	2.75534	0.00586319	0.0176836
PON1	3.18647	3.15915	1.31869	2.39567	0.0165902	0.0423518
PCP4L1	140.183	3.14628	0.227548	13.8269	1.75389e-43	1.439e-41
RBMS3	415.005	3.14284	0.213781	14.7012	6.33273e-49	6.33812e-47
CP	260.527	3.1365	0.192413	16.3009	9.73167e-60	1.40136e-57
ANPEP	1.74342	3.12788	1.60373	1.95038	0.0511314	0.106962
SNORD53	0.823511	3.12247	2.75872	1.13185	0.257696	NA
EXOC3L2	0.821274	3.11916	2.86255	1.08964	0.27587	NA
QPCT	1.83937	3.11888	1.63838	1.90363	0.0569579	0.116593
SSTR1	0.817478	3.11112	2.21494	1.40461	0.160137	NA
MCF2	0.813681	3.10556	2.14277	1.44932	0.147248	NA
C1QTNF3.AMACR	0.809884	3.10055	2.21531	1.3996	0.161633	NA
FAM150A	0.809884	3.10055	2.21531	1.3996	0.161633	NA
LINGO4	0.803851	3.0919	2.14281	1.44292	0.149044	NA
GSX2	0.800054	3.08672	2.14289	1.44045	0.14974	NA
PECAM1	0.800054	3.08672	2.14289	1.44045	0.14974	NA
CD300A	0.800054	3.08672	2.14289	1.44045	0.14974	NA
LRRC17	3.02299	3.08565	1.35566	2.27613	0.0228381	0.0551868
AS3MT	0.794021	3.07615	2.76953	1.11071	0.266692	NA
GRK3	16.5828	3.07344	0.645553	4.76094	1.92693e-06	1.40895e-05
OR2K2	0.790225	3.07248	2.21627	1.38633	0.165647	NA
CHGB	0.790225	3.07248	2.21627	1.38633	0.165647	NA
CYR61	2233.85	3.06496	0.129478	23.6717	7.0645e-124	4.53156e-121
RNU6.268P	0.786428	3.06416	2.77253	1.10519	0.269079	NA
MROH7	22.975	3.05727	0.518748	5.89356	3.77965e-09	4.13156e-08
CHRNA1	10.8578	3.04988	0.79126	3.85447	0.000115982	0.000590243
CEACAM1	159.461	3.04464	0.226467	13.4441	3.33523e-41	2.51694e-39
CYP4B1	17.6621	3.03681	0.598338	5.07541	3.86662e-07	3.17243e-06
SNAP91	39.4766	3.0287	0.406584	7.44914	9.39475e-14	1.70849e-12
THSD7B	3.13636	3.01559	1.29073	2.33634	0.0194734	0.048416
DUSP6	65.1815	2.99705	0.35815	8.36815	5.85293e-17	1.35627e-15
BMPER	8.20962	2.99676	0.969724	3.09032	0.00199941	0.00711036
LURAP1	6.24761	2.99074	0.952381	3.14028	0.00168785	0.0061405
FGF17	7.62349	2.98809	0.865428	3.45273	0.000554952	0.00234265
PPP1R14D	1.70947	2.98784	1.65712	1.80303	0.0713841	0.139952
RAPGEF3	216.319	2.98256	0.233513	12.7725	2.33389e-37	1.50392e-35
PSG6	2.84453	2.979	1.37733	2.16288	0.0305504	0.0702161
CGNL1	1034.78	2.97689	0.291537	10.211	1.77013e-24	6.34013e-23
SNORA75	2.81095	2.97502	1.42176	2.09249	0.036395	0.0811256
MSH4	5.52782	2.95127	0.997617	2.95832	0.00309322	0.0103159
B4GALNT3	184.976	2.94149	0.206278	14.2598	3.89526e-46	3.50127e-44
SHC2	12.562	2.93584	0.667931	4.39543	1.10556e-05	7.04046e-05
GRAMD3	451.042	2.92449	0.148822	19.6509	5.67516e-86	1.57035e-83
POLN	5.68401	2.91311	0.94018	3.09846	0.00194531	0.00695168
TMEM130	9.43289	2.86279	0.770152	3.71717	0.000201464	0.000965058
CDKL4	2.60216	2.8592	1.91717	1.49136	0.135866	0.232998
SPRY2	263.346	2.85014	0.20473	13.9215	4.69194e-44	3.96483e-42
GABRB2	57.4155	2.8477	0.328555	8.66736	4.42274e-18	1.09306e-16
WNT5A	379.288	2.8453	0.222388	12.7943	1.76433e-37	1.14738e-35
TP53INP1	1533.6	2.83499	0.136112	20.8284	2.39471e-96	8.44853e-94
MRGPRE	1.56371	2.83224	1.79888	1.57445	0.115383	0.205359
TBPL2	1.45034	2.82868	1.76185	1.60552	0.10838	0.195684
LUM	654.972	2.82841	0.149111	18.9685	3.10586e-80	7.30499e-78
MYBPC1	1.45064	2.82559	1.7605	1.60499	0.108496	0.195767
TUBAL3	16.4899	2.82354	0.600168	4.70459	2.54377e-06	1.825e-05
GRID2	0.667921	2.82074	3.97066	0.710395	0.477459	NA
TAS2R42	0.667921	2.82074	3.97066	0.710395	0.477459	NA
FRMPD1	0.664124	2.81055	2.98903	0.940288	0.34707	NA
AQP6	0.664124	2.81055	2.98903	0.940288	0.34707	NA
SPAG6	1.53646	2.80928	1.67995	1.67224	0.0944768	0.175405
CLCA2	4.37623	2.8044	1.14785	2.44318	0.0145585	0.0379338
PCDH15	1.52886	2.80311	1.75333	1.59873	0.10988	0.197805
PCDH12	0.660327	2.80307	2.91652	0.961102	0.336501	NA
HNF1B	0.656531	2.79608	2.99382	0.93395	0.35033	NA
U2.4	0.656531	2.79608	2.99382	0.93395	0.35033	NA
RNU6.1191P	1.41356	2.79493	1.75409	1.59338	0.111076	0.199199
MMP13	774.073	2.79318	0.136311	20.4912	2.57931e-93	8.27254e-91
RNU1.73P	0.654294	2.79158	2.99523	0.932011	0.351331	NA
EPPIN	0.654294	2.79158	2.99523	0.932011	0.351331	NA
SYNE2	5728.86	2.78763	0.421281	6.61703	3.66488e-11	5.14614e-10
GUCA2B	0.650498	2.78276	2.31105	1.20411	0.228546	NA
CCDC152	0.646701	2.77633	2.31176	1.20096	0.229767	NA
ATP10B	17.8064	2.77198	0.561746	4.93457	8.0327e-07	6.19101e-06
TGFB2	1283.62	2.77167	0.314381	8.81627	1.18341e-18	3.04195e-17
SLC22A3	0.642904	2.76958	3.00306	0.922252	0.356397	NA
CDH4	0.642904	2.76958	3.00306	0.922252	0.356397	NA
LRRC7	22.6109	2.76624	0.496215	5.57467	2.47993e-08	2.46456e-07
RP11.613M10.9	0.636871	2.75926	2.31357	1.19264	0.23301	NA
CCR2	1.48575	2.75923	2.2453	1.22889	0.219113	0.338304
SCNN1G	0.633074	2.75034	2.93332	0.937621	0.348439	NA
WNT9B	0.633074	2.75034	2.93332	0.937621	0.348439	NA
MUC16	1904.75	2.7411	0.435703	6.29122	3.14984e-10	3.96526e-09
GLRA4	0.627041	2.73804	3.01372	0.908525	0.363601	NA
SNORD15B	0.627041	2.73804	3.01372	0.908525	0.363601	NA
CDH22	0.627041	2.73804	3.01372	0.908525	0.363601	NA
CDC42EP3	3173.84	2.73366	0.131981	20.7125	2.66989e-95	9.18962e-93
TNNC1	27.5493	2.72996	0.545154	5.00768	5.50898e-07	4.38234e-06
SYNGR1	8.18477	2.72825	0.928173	2.93937	0.00328878	0.0108743
RNF144B	1175.16	2.72228	0.213085	12.7755	2.24671e-37	1.45438e-35
MAB21L3	43.771	2.71502	0.626658	4.33254	1.47402e-05	9.1838e-05
RNU6.343P	2.40763	2.70978	1.40778	1.92486	0.0542468	0.112182
ADRA1D	4.75279	2.70785	1.02876	2.63215	0.00848456	0.0240526
STX11	20.6804	2.70698	0.508543	5.32301	1.02066e-07	9.16843e-07
MYOM2	0.613415	2.70654	3.97588	0.68074	0.496036	NA
LMO3	17.8206	2.70198	0.66895	4.03914	5.36474e-05	0.000295385
SELE	2.35916	2.69169	1.48271	1.81539	0.0694645	0.136968
HOPX	264.781	2.68887	0.292456	9.19409	3.78186e-20	1.07383e-18
LSAMP	11.3177	2.68103	0.664539	4.03442	5.47374e-05	0.000301034
GNG13	17.3126	2.67562	0.546884	4.89248	9.95731e-07	7.58734e-06
ETV5	110.091	2.67093	0.253223	10.5477	5.204e-26	2.0287e-24
IYD	11.5733	2.66578	0.700555	3.80525	0.000141664	0.000703433
DKK2	7.50566	2.66343	0.85802	3.10416	0.00190819	0.00684677
CXCL1	7.36796	2.64279	0.835503	3.16311	0.00156093	0.00573641
SNORA3	1.29349	2.64163	2.1584	1.22388	0.220998	NA
PRICKLE1	841.928	2.6387	0.200234	13.1781	1.17335e-39	8.32077e-38
SCUBE3	300.836	2.63351	0.320809	8.20896	2.23106e-16	4.87379e-15
MOB3B	196.354	2.63314	0.192279	13.6944	1.09679e-42	8.69995e-41
RTN4RL1	18.0142	2.63143	0.507365	5.18647	2.14319e-07	1.82526e-06
SMIM17	9.58799	2.62706	0.782102	3.35898	0.000782319	0.00316789
PGR	1.27353	2.62336	1.73527	1.51178	0.130589	NA
RNU6.1003P	1.27197	2.6233	2.26846	1.15642	0.247509	NA
ATP13A4	70.0182	2.61874	0.2802	9.34599	9.10372e-21	2.67093e-19
IP6K3	15.8885	2.61462	0.577678	4.52609	6.00861e-06	4.03011e-05
KCNK4	1.26779	2.6145	1.78356	1.46589	0.142679	NA
AMY2B	219.143	2.6104	0.255383	10.2215	1.58876e-24	5.73418e-23
RP5.1021I20.4	1.36568	2.60767	1.77759	1.46697	0.142384	0.24216
NCMAP	89.3573	2.60763	0.287775	9.06136	1.28831e-19	3.50979e-18
HPN	230.136	2.60295	0.223988	11.621	3.2247e-31	1.60236e-29
SLC22A23	1.25417	2.60172	1.80676	1.43999	0.14987	NA
MUC15	278.371	2.59936	0.211491	12.2906	1.01733e-34	5.95706e-33
POU2AF1	16.0539	2.59922	0.539302	4.81961	1.43838e-06	1.07229e-05
ADHFE1	19.3782	2.59887	0.501142	5.1859	2.1497e-07	1.82971e-06
CLDN1	124.917	2.59388	0.251997	10.2933	7.5545e-25	2.76907e-23
DEPTOR	490.293	2.59329	0.139311	18.6151	2.42281e-77	5.2601e-75
ENDOU	1.23265	2.58072	2.1554	1.19733	0.231178	NA
CCDC85A	26.5609	2.57085	0.449783	5.71576	1.09214e-08	1.12993e-07
BCAM	5492.46	2.5652	0.124044	20.6799	5.25912e-95	1.76706e-92
PPARG	164.744	2.54271	0.228331	11.1361	8.37264e-29	3.68083e-27
NKX1.2	73.0485	2.53333	0.302418	8.37692	5.43295e-17	1.26309e-15
FAM83E	277.478	2.52794	0.16173	15.6306	4.50331e-55	5.72529e-53
CEACAM5	51.76	2.52222	0.311745	8.09067	5.93377e-16	1.26875e-14
ANKRD1	3.18052	2.51834	1.19537	2.10674	0.0351402	0.0788768
TNFRSF10C	36.6344	2.5161	0.404187	6.22508	4.81299e-10	5.92161e-09
BMP8A	6.85204	2.51101	0.948684	2.64683	0.008125	0.023164
KHDRBS2	94.124	2.50727	0.279885	8.95824	3.29893e-19	8.68554e-18
CATSPERG	90.5713	2.49226	0.240446	10.3652	3.57102e-25	1.32268e-23
RAB15	966.06	2.49092	0.112377	22.1657	7.35394e-109	3.24309e-106
RAB37	2.30525	2.48717	1.40711	1.76757	0.0771329	0.148885
SAMD4A	495.562	2.48409	0.195569	12.7019	5.77142e-37	3.66875e-35
PTCHD4	24.716	2.47791	0.452038	5.48164	4.2139e-08	4.00448e-07
DOK7	66.0603	2.47789	0.314508	7.8786	3.31064e-15	6.70297e-14
TSPAN2	53.2735	2.46609	0.321142	7.67914	1.60163e-14	3.09546e-13
NYAP2	7.39647	2.46036	0.907275	2.71181	0.00669168	0.0196923
TEK	2.06034	2.45824	1.54906	1.58693	0.11253	0.20127
ZNF704	616.631	2.45255	0.279845	8.76396	1.88505e-18	4.76736e-17
RBPMS	617.351	2.44791	0.140784	17.3878	1.02165e-67	1.82501e-65
FUCA1	679.264	2.44194	0.14291	17.0873	1.8457e-65	3.1764e-63
AQP5	3.57209	2.43793	1.22981	1.98237	0.0474379	0.100623
LYZ	14.0823	2.43311	0.739891	3.28847	0.00100732	0.00393775
RASSF10	89.7125	2.42764	0.279805	8.67621	4.09164e-18	1.01478e-16
ZNF728	1.13001	2.42431	2.15915	1.12281	0.261519	NA
PEBP4	1.23578	2.41993	2.17559	1.11231	0.266005	NA
RP11.40A7.2	4.24105	2.41983	0.999938	2.41998	0.0155213	0.0399995
PLK5	4.23502	2.41778	1.01725	2.37677	0.0174648	0.0442246
TRIM34	2.98785	2.41758	1.19035	2.03097	0.0422576	0.0915051
SLC17A8	1.23199	2.41591	2.27986	1.05968	0.289292	NA
ADORA2A	17.562	2.41291	0.517947	4.65861	3.18353e-06	2.24855e-05
GPNMB	876.353	2.41192	0.128672	18.7447	2.1377e-78	4.86569e-76
SERPINF2	1.22595	2.40621	1.82946	1.31526	0.188424	NA
JPH1	417.943	2.40535	0.245472	9.79888	1.1384e-22	3.71878e-21
TEPP	23.4737	2.40527	0.448128	5.36736	7.98984e-08	7.26968e-07
IGKV1OR2.108	1.11414	2.40519	2.18627	1.10013	0.271274	NA
TCF23	0.500941	2.40463	3.9918	0.602393	0.546913	NA
MANSC4	0.500941	2.40463	3.9918	0.602393	0.546913	NA
PDZD9	0.500941	2.40463	3.9918	0.602393	0.546913	NA
TSPOAP1	37.8602	2.40455	0.38132	6.30586	2.8659e-10	3.63375e-09
ACA64.1	1.11035	2.39978	1.8369	1.30643	0.191407	NA
KLRC4.KLRK1	1.11288	2.39903	2.28988	1.04767	0.294791	NA
RN7SL674P	1.21612	2.3958	1.77508	1.34968	0.177117	NA
TEN1	1.21612	2.3958	1.77508	1.34968	0.177117	NA
RNF112	6.37359	2.39316	0.822229	2.91058	0.0036076	0.0117549
ST3GAL5	435.06	2.39263	0.169672	14.1015	3.71948e-45	3.28058e-43
FCGR3A	0.497144	2.39244	3.19868	0.747947	0.454492	NA
FAM107A	0.497144	2.39244	3.19868	0.747947	0.454492	NA
NPHP3.ACAD11	0.497144	2.39244	3.19868	0.747947	0.454492	NA
RNU6.1285P	0.497144	2.39244	3.19868	0.747947	0.454492	NA
SCARNA15.1	0.497144	2.39244	3.19868	0.747947	0.454492	NA
ASCL1	0.497144	2.39244	3.19868	0.747947	0.454492	NA
OR10H1	0.497144	2.39244	3.19868	0.747947	0.454492	NA
TEX29	1.10685	2.39194	1.83483	1.30363	0.19236	NA
TRAV39	1.10275	2.39193	1.83587	1.30289	0.192613	NA
PSG1	6.66512	2.39189	0.891634	2.6826	0.0073053	0.0212037
FAM131B	1.10052	2.38864	2.15678	1.1075	0.268077	NA
COL5A1	1.20853	2.38693	2.17276	1.09857	0.271956	NA
TMEM190	1.20853	2.38693	2.17276	1.09857	0.271956	NA
ZNF99	1.10305	2.3869	2.18373	1.09304	0.274377	NA
TLR9	0.493347	2.38297	3.20288	0.74401	0.45687	NA
NXF3	0.493347	2.38297	3.20288	0.74401	0.45687	NA
HP	0.493347	2.38297	3.20288	0.74401	0.45687	NA
DSG3	0.493347	2.38297	3.20288	0.74401	0.45687	NA
NR3C2	142.141	2.37838	0.273922	8.68268	3.86556e-18	9.60402e-17
PTGS2	41.0899	2.37829	0.351062	6.77457	1.24773e-11	1.83991e-10
SHC3	55.4489	2.37807	0.330076	7.20461	5.82122e-13	9.72179e-12
RTP1	7.74266	2.3761	0.768396	3.09228	0.00198623	0.00707284
SLC6A14	0.489551	2.37441	3.99358	0.594558	0.552139	NA
KRT23	0.489551	2.37441	3.99358	0.594558	0.552139	NA
GGTLC1	0.489551	2.37441	3.99358	0.594558	0.552139	NA
S100B	0.489551	2.37441	3.99358	0.594558	0.552139	NA
KCNJ2	14.6306	2.37363	0.648833	3.65831	0.000253882	0.00118518
BCL2L10	2.1557	2.3707	1.39033	1.70514	0.0881684	0.165898
EPHA4	204.681	2.36753	0.301578	7.85045	4.1455e-15	8.33352e-14
RNU6.705P	0.487314	2.36752	3.20995	0.737557	0.460784	NA
EGR2	0.487314	2.36752	3.20995	0.737557	0.460784	NA
CLIC5	905.333	2.3661	0.193767	12.211	2.71391e-34	1.51979e-32
UNC5C	1.18887	2.36277	2.17071	1.08848	0.276384	NA
RP11.514O12.4	1.0793	2.36265	2.18418	1.08171	0.279381	NA
CPA3	0.483517	2.35774	2.50751	0.940269	0.34708	NA
HGF	0.483517	2.35774	2.50751	0.940269	0.34708	NA
SSX3	0.483517	2.35774	2.50751	0.940269	0.34708	NA
RNA5SP294	0.483517	2.35774	2.50751	0.940269	0.34708	NA
RNA5SP372	0.483517	2.35774	2.50751	0.940269	0.34708	NA
DNAH9	0.483517	2.35774	2.50751	0.940269	0.34708	NA
RNU6.316P	0.483517	2.35774	2.50751	0.940269	0.34708	NA
STRC	9.37224	2.35513	0.698301	3.37266	0.000744458	0.0030346
KCNG2	4.31325	2.35442	1.01348	2.3231	0.0201736	0.049858
MAN1A1	759.375	2.35275	0.350584	6.71094	1.93375e-11	2.7903e-10
RGCC	158.751	2.35168	0.211963	11.0948	1.32979e-28	5.73886e-27
NXPH1	4.07407	2.35125	1.00164	2.34741	0.0189044	0.0472844
LRP5	2578.39	2.35118	0.219928	10.6907	1.12517e-26	4.48542e-25
STX16.NPEPL1	13.1523	2.35012	0.582764	4.03272	5.51361e-05	0.000302755
TRIM43	0.479721	2.34825	3.21881	0.729541	0.465671	NA
RNU6.107P	0.479721	2.34825	3.21881	0.729541	0.465671	NA
RPRML	0.479721	2.34825	3.21881	0.729541	0.465671	NA
MEP1B	0.479721	2.34825	3.21881	0.729541	0.465671	NA
AC002398.9	0.479721	2.34825	3.21881	0.729541	0.465671	NA
ERBB4	24.2871	2.34315	0.559213	4.19008	2.78862e-05	0.000163766
CELF3	0.473687	2.33248	3.22597	0.723033	0.469659	NA
CPNE9	0.473687	2.33248	3.22597	0.723033	0.469659	NA
TAS2R7	0.473687	2.33248	3.22597	0.723033	0.469659	NA
RASL12	0.473687	2.33248	3.22597	0.723033	0.469659	NA
BNIPL	257.732	2.33193	0.189959	12.276	1.21951e-34	7.11146e-33
USH1G	1.88294	2.32541	1.50914	1.54089	0.123344	0.216416
MGAT4A	99.3744	2.32526	0.248095	9.37248	7.08483e-21	2.09165e-19
ASB4	19.094	2.32471	0.495717	4.6896	2.73736e-06	1.95593e-05
CFH	3192.35	2.3229	0.130843	17.7534	1.62311e-70	3.01385e-68
CFC1B	0.469891	2.32268	3.23061	0.718959	0.472166	NA
RN7SKP251	0.469891	2.32268	3.23061	0.718959	0.472166	NA
NUTM1	0.469891	2.32268	3.23061	0.718959	0.472166	NA
BANF2	0.469891	2.32268	3.23061	0.718959	0.472166	NA
SLC1A1	336.772	2.32126	0.188168	12.3361	5.78753e-35	3.4173e-33
EDN1	51.47	2.31965	0.318366	7.28613	3.18985e-13	5.50308e-12
BPIFB1	1.90066	2.31956	1.41835	1.63539	0.101967	0.186685
SPRED1	700.364	2.31793	0.225056	10.2994	7.09387e-25	2.607e-23
IGFBP5	21.3174	2.31759	0.457694	5.06362	4.11371e-07	3.35728e-06
SSX1	1.89686	2.31732	1.41769	1.63457	0.102139	0.186925
SLC4A4	144.511	2.31487	0.344275	6.72389	1.76941e-11	2.56364e-10
MYO3B	591.7	2.31439	0.161183	14.3587	9.39297e-47	8.67353e-45
IL6	14.0823	2.31365	0.579007	3.9959	6.44502e-05	0.000347809
F3	350.603	2.31309	0.168908	13.6944	1.09736e-42	8.69995e-41
ACKR2	13.2355	2.30671	0.582165	3.9623	7.4232e-05	0.000395306
TLE2	28.2951	2.30617	0.429976	5.36349	8.16273e-08	7.41264e-07
XAF1	68.3475	2.30072	0.282531	8.14325	3.84811e-16	8.31616e-15
ITGB3	15.8046	2.2978	0.588775	3.90267	9.5137e-05	0.000494668
LIMCH1	2042.89	2.29724	0.282408	8.13448	4.13713e-16	8.88633e-15
ST8SIA1	62.9233	2.29558	0.305549	7.51298	5.77961e-14	1.06339e-12
SLC12A4	311.458	2.294	0.154146	14.882	4.31162e-50	4.50708e-48
SPRED3	51.1633	2.29361	0.317097	7.23317	4.71862e-13	8.0035e-12
OR5AC1	0.460061	2.29304	3.99856	0.573467	0.566328	NA
RNU6.398P	0.460061	2.29304	3.99856	0.573467	0.566328	NA
CRX	0.460061	2.29304	3.99856	0.573467	0.566328	NA
PLCH2	34.1503	2.29062	0.362571	6.31773	2.6544e-10	3.37467e-09
CCDC158	9.97271	2.2832	0.737514	3.09581	0.00196277	0.00699637
DOCK9	1269.83	2.28255	0.273439	8.34754	6.96993e-17	1.59158e-15
NABP1	1471.29	2.28242	0.19199	11.8882	1.36278e-32	7.14926e-31
CCND1	3226.38	2.282	0.10908	20.9204	3.49424e-97	1.29765e-94
ADRB1	162.738	2.28145	0.186572	12.2282	2.19625e-34	1.23974e-32
KCNIP3	181.686	2.28097	0.183316	12.4428	1.53007e-35	9.14933e-34
CCSER1	148.296	2.28008	0.275597	8.27327	1.30334e-16	2.89649e-15
CYBRD1	419.521	2.27487	0.167152	13.6096	3.51067e-42	2.73716e-40
TF	25.4022	2.2714	0.423323	5.36563	8.06655e-08	7.33474e-07
SLC44A5	224.971	2.2656	0.295161	7.67583	1.64349e-14	3.1598e-13
CLDN2	2.9755	2.2652	1.24988	1.81234	0.0699335	0.137662
HOXB3	9.56558	2.26193	0.68388	3.3075	0.000941344	0.00371276
GPRC6A	12.4753	2.24742	0.697632	3.22149	0.00127526	0.00482737
ST6GALNAC2	143.439	2.24491	0.329471	6.81367	9.51376e-12	1.42525e-10
ARHGEF10	52.9875	2.24113	0.304019	7.37168	1.68495e-13	2.99095e-12
CACNA1I	125.381	2.23886	0.235137	9.52148	1.70727e-21	5.22625e-20
RNU6.878P	2.66975	2.23735	1.2808	1.74684	0.0806648	0.154585
BMP3	344.697	2.23475	0.317631	7.03569	1.98277e-12	3.17964e-11
NPAS2	181.479	2.23231	0.183326	12.1767	4.13672e-34	2.27149e-32
SYTL2	308.271	2.23205	0.257757	8.6595	4.73849e-18	1.16701e-16
OLFM2	49.6889	2.23074	0.298495	7.4733	7.82066e-14	1.42775e-12
WNT2B	84.6086	2.23038	0.273321	8.16028	3.34253e-16	7.25688e-15
LRRC4	125.652	2.22555	0.217916	10.2129	1.73597e-24	6.23357e-23
CYP1A1	455.369	2.22409	0.169803	13.0981	3.3772e-39	2.33623e-37
TSPAN32	58.6275	2.21971	0.282783	7.84951	4.17666e-15	8.38421e-14
GLUL	4965.83	2.20758	0.148785	14.8374	8.39522e-50	8.64769e-48
SMIM10L2B	3.75374	2.20739	1.02305	2.15766	0.0309545	0.0710754
GGT2	9.87528	2.20697	0.668254	3.3026	0.000957944	0.00377191
EMP1	2113.88	2.2051	0.144865	15.2218	2.53394e-52	2.90723e-50
CYSLTR2	15.878	2.20298	0.561526	3.92321	8.73763e-05	0.000458044
PNMA2	43.3235	2.19639	0.38568	5.69485	1.23482e-08	1.26641e-07
FAM71F1	3.2793	2.18656	1.64226	1.33143	0.183047	0.295548
SGK2	59.9706	2.18625	0.320997	6.8108	9.70573e-12	1.45093e-10
SLC5A12	2.54306	2.18474	1.44085	1.51629	0.129445	0.224552
CYP2B6	2.29632	2.17735	1.58828	1.37088	0.170412	0.279377
ADCY9	674.501	2.17657	0.227788	9.55524	1.23297e-21	3.8241e-20
DOC2B	0.970621	2.16951	2.3245	0.933325	0.350652	NA
DCLK3	1.08019	2.16933	2.3051	0.941101	0.346653	NA
OSMR	1313.54	2.16389	0.242306	8.93041	4.24434e-19	1.11125e-17
SCGB3A2	3.04955	2.16073	1.21308	1.7812	0.0748797	0.145331
GSTA1	5.81465	2.15828	0.863273	2.50011	0.0124155	0.0332873
RHBDL3	0.967121	2.15805	2.22882	0.968246	0.332921	NA
IL12A	4.4911	2.15718	0.96514	2.2351	0.0254108	0.0601874
SLC6A3	0.960791	2.15529	2.32454	0.927189	0.353828	NA
ALDH1A2	2.78692	2.15041	1.21104	1.77567	0.0757868	0.146749
ATP8A1	2463.79	2.14773	0.277704	7.73389	1.04308e-14	2.04443e-13
RNA5SP473	0.961087	2.14742	1.94198	1.10579	0.268818	NA
PRSS12	696.012	2.14734	0.143633	14.9501	1.55437e-50	1.66176e-48
LIPK	1.06657	2.14731	1.93035	1.11239	0.265968	NA
RASGRP2	0.957291	2.14235	1.88707	1.13528	0.256258	NA
RNF222	5.05557	2.14023	0.913145	2.3438	0.0190883	0.0476264
SDR16C5	323.528	2.1399	0.202631	10.5606	4.53873e-26	1.78414e-24
TNFSF18	0.949401	2.13802	1.94259	1.10061	0.271068	NA
FAM221B	0.947165	2.13541	2.23019	0.9575	0.338315	NA
PRKCH	646.985	2.13506	0.189717	11.2539	2.21496e-29	1.00184e-27
ADAM28	206.798	2.13358	0.226324	9.42711	4.21531e-21	1.27108e-19
MYBPC2	1.05518	2.13349	2.30396	0.926009	0.354441	NA
KIFC3	768.551	2.13256	0.174949	12.1896	3.53068e-34	1.94629e-32
DPEP1	3.06355	2.13046	1.37298	1.5517	0.120734	0.212869
ANGPTL4	8.26953	2.1301	0.81694	2.60741	0.00912309	0.0256209
FGF11	30.3666	2.12782	0.479318	4.43926	9.02692e-06	5.85692e-05
SFTPA2	0.939571	2.12572	1.8868	1.12663	0.259901	NA
RUNX1T1	42.027	2.12197	0.55632	3.81429	0.000136573	0.000681272
SLC2A5	12.8953	2.12088	0.644301	3.29175	0.000995668	0.00389862
OMP	2.48691	2.12062	1.29559	1.6368	0.101673	0.186217
NDST4	1.04535	2.11946	2.20901	0.959463	0.337326	NA
PIK3AP1	43.8251	2.11785	0.353151	5.997	2.01e-09	2.26558e-08
GGTLC3	0.933538	2.11598	2.22979	0.94896	0.342641	NA
RSPH14	1.03931	2.11314	1.92675	1.09674	0.272756	NA
KLHL6	0.933834	2.113	1.93936	1.08954	0.275917	NA
FAM46C	217.505	2.10753	0.223529	9.4284	4.16382e-21	1.25824e-19
TTC39A	365.196	2.10686	0.141757	14.8625	5.77546e-50	5.99289e-48
RIIAD1	1.03552	2.1054	2.20812	0.953483	0.340346	NA
SOWAHB	97.3347	2.10404	0.225793	9.31848	1.18023e-20	3.42702e-19
MAP2	1306.98	2.10332	0.23885	8.80603	1.29661e-18	3.32082e-17
THRB	138.281	2.09808	0.268243	7.82157	5.21698e-15	1.0428e-13
NRBP2	531.672	2.09762	0.291881	7.18654	6.64524e-13	1.0981e-11
FAM162B	0.924004	2.09552	2.32302	0.902065	0.367022	NA
TMEM47	23.5388	2.09277	0.463568	4.51448	6.34724e-06	4.23331e-05
MROH7.TTC4	0.916115	2.08994	2.32523	0.898809	0.368754	NA
PRSS33	24.2264	2.08821	0.451445	4.62561	3.73489e-06	2.59639e-05
TMEM45B	473.272	2.08134	0.137207	15.1694	5.64095e-52	6.36841e-50
PTPRE	207.953	2.07965	0.236824	8.78141	1.61441e-18	4.11982e-17
CAPN3	27.3965	2.07872	0.482269	4.3103	1.6303e-05	0.000100554
HEPHL1	6.92642	2.07356	0.828447	2.50295	0.0123164	0.0330939
FAM92B	0.910378	2.06935	2.97009	0.696732	0.485971	NA
LBH	178.07	2.06663	0.199078	10.381	3.02687e-25	1.13303e-23
TXNIP	8788.63	2.06256	0.137028	15.052	3.34706e-51	3.66153e-49
NLRP4	1.61547	2.06121	2.09255	0.985024	0.324612	0.456677
PLXDC1	5.53829	2.05872	0.949876	2.16736	0.0302074	0.0695979
TMEM63A	612.083	2.05868	0.153063	13.4499	3.0813e-41	2.33781e-39
ABCA3	113.354	2.05729	0.232244	8.85832	8.12291e-19	2.09562e-17
ESR1	6.35052	2.05659	0.841359	2.44437	0.0145105	0.0378297
GOLGA6L2	1.8778	2.05251	1.93535	1.06054	0.288901	0.417124
ZNF431	1461.1	2.05038	0.221657	9.25021	2.24042e-20	6.41315e-19
FJX1	54.8283	2.04725	0.290279	7.05269	1.75487e-12	2.82058e-11
TNNT2	3.67288	2.0467	1.08257	1.89059	0.0586789	0.119457
FGD3	374.089	2.04343	0.223879	9.1274	7.01633e-20	1.9491e-18
EFCAB12	19.7358	2.04134	0.528177	3.86487	0.000111148	0.000569497
CTSH	309.368	2.03868	0.289856	7.03344	2.01498e-12	3.22031e-11
DUOX2	2.32537	2.03817	1.4506	1.40506	0.160004	0.265582
ATG16L2	178.764	2.03691	0.216729	9.39845	5.53749e-21	1.64863e-19
NOS3	1835.8	2.03515	0.11983	16.9836	1.0865e-64	1.80385e-62
AK5	4.41568	2.03406	0.996522	2.04116	0.0412346	0.089689
C1orf116	808.322	2.02974	0.149345	13.591	4.52848e-42	3.49213e-40
MYH14	4542.89	2.02957	0.147328	13.7758	3.56499e-43	2.89133e-41
HSD17B6	82.1001	2.02789	0.276055	7.34596	2.0429e-13	3.58129e-12
SKAP1	2.09829	2.02543	1.56978	1.29027	0.196957	0.312791
COL24A1	58.4234	2.02242	0.287542	7.03349	2.01433e-12	3.22031e-11
PALM	176.804	2.02007	0.209207	9.65587	4.64203e-22	1.46551e-20
CFHR2	1.59395	2.0199	1.54649	1.30612	0.191512	0.30628
CHIA	4.6747	2.01867	0.96954	2.08209	0.0373345	0.0828272
PDE3B	1.58792	2.01813	1.58003	1.27727	0.201507	0.318083
S100A14	333.725	2.01769	0.417961	4.82745	1.38289e-06	1.03404e-05
ARHGEF38	414.067	2.01756	0.223339	9.03363	1.6607e-19	4.48961e-18
COL11A1	5.78264	2.01602	1.00174	2.01252	0.0441648	0.0949259
RNU6ATAC24P	3.12386	2.01516	1.15365	1.74677	0.0806774	0.154585
GGT1	21.4434	2.01464	0.761573	2.64537	0.00816026	0.0232515
RORC	367.31	2.00885	0.157711	12.7375	3.66034e-37	2.34794e-35
NPC1L1	1.57838	2.00655	1.67853	1.19542	0.231923	0.353521
TMEM212	2.85725	2.00629	1.3849	1.44869	0.147423	0.248589
SHANK2	422.965	2.00445	0.295453	6.78434	1.16622e-11	1.7276e-10
STON1.GTF2A1L	1.58032	2.00398	1.48388	1.35049	0.176858	0.28747
ZNF385C	15.3864	2.00293	0.540977	3.70243	0.000213542	0.00101499
CD200	6.68397	2.00046	0.753848	2.65366	0.00796235	0.0227967
BDNF	234.318	1.99757	0.159371	12.5341	4.85888e-36	2.95554e-34
ARHGAP20	11.013	1.99687	0.64395	3.10097	0.00192885	0.00690161
KLRC4	1.55716	1.98863	1.67432	1.18772	0.234942	0.356889
UGT2B17	11.3019	1.98712	0.744288	2.66983	0.007589	0.0218786
CYP3A43	9.55008	1.98687	0.812542	2.44525	0.0144751	0.0377538
SLAMF7	268.937	1.98524	0.180714	10.9855	4.48521e-28	1.90648e-26
GNAO1	76.8096	1.98518	0.248572	7.98633	1.39012e-15	2.89341e-14
AKAP5	173.417	1.9848	0.262361	7.56516	3.87401e-14	7.22194e-13
TNFSF4	10.0191	1.97872	0.749094	2.64149	0.00825424	0.0234657
MUC4	459.203	1.97669	0.34154	5.78759	7.14053e-09	7.54245e-08
NPBWR1	17.6551	1.97616	0.742907	2.66003	0.00781335	0.022411
LUZP2	76.0267	1.97473	0.277628	7.11285	1.13672e-12	1.85665e-11
PTPRZ1	72.2251	1.97362	0.294594	6.69947	2.09183e-11	2.99999e-10
PHLDB2	778.838	1.97215	0.305702	6.4512	1.10966e-10	1.47592e-09
LEMD1	50.3441	1.9721	0.401143	4.91619	8.82459e-07	6.77913e-06
NBEAL2	972.696	1.96295	0.180953	10.8478	2.04278e-27	8.52889e-26
INHBA	3.26039	1.95617	1.04845	1.86578	0.0620723	0.12527
C1orf228	79.0582	1.9551	0.296347	6.59734	4.18593e-11	5.83714e-10
ZFYVE28	92.7406	1.94895	0.285099	6.83605	8.14051e-12	1.22875e-10
NDRG1	1163.97	1.94778	0.125955	15.4641	6.0629e-54	7.50523e-52
RNU6.1099P	2.49957	1.94665	1.3041	1.49271	0.135512	0.232476
ABCD2	9.72735	1.94546	0.69148	2.81347	0.004901	0.0152509
RP11.235E17.2	2.22741	1.94156	1.61763	1.20025	0.230042	0.351298
ARHGEF37	127.785	1.93966	0.195623	9.91531	3.5713e-23	1.19427e-21
SNORA22.2	2.23247	1.93956	1.48403	1.30696	0.191227	0.305963
SCARNA7	2.97371	1.93836	1.16195	1.66819	0.0952776	0.176683
ALPPL2	11.1338	1.93689	0.586964	3.29984	0.000967386	0.0038059
CDH11	720.972	1.93516	0.250158	7.73577	1.02782e-14	2.01733e-13
HID1	693.174	1.93426	0.13332	14.5084	1.07218e-47	1.01548e-45
CTSS	857.33	1.93132	0.155897	12.3884	3.01981e-35	1.79813e-33
ZNF366	2.19927	1.92818	1.41866	1.35915	0.174098	0.284163
AMOTL2	1660.97	1.92716	0.294722	6.5389	6.19747e-11	8.49939e-10
MAGEC3	2.98004	1.9263	1.10576	1.74206	0.0814973	0.155823
ZNF750	225.276	1.92518	0.21031	9.15401	5.48569e-20	1.53599e-18
PEAK1	1250.02	1.9236	0.368639	5.21812	1.80746e-07	1.55625e-06
HOXD1	55.7603	1.91961	0.279353	6.87165	6.34642e-12	9.65094e-11
GDPD2	2.17201	1.91687	1.45981	1.3131	0.189149	0.303258
PROS1	913.411	1.91378	0.129052	14.8295	9.43937e-50	9.65278e-48
RNU6.26P	6.38553	1.91309	0.836206	2.28782	0.0221478	0.0538043
EPB41L4A	54.01	1.91298	0.304942	6.27327	3.53539e-10	4.42692e-09
SLC12A2	1360.61	1.90981	0.264137	7.23037	4.81695e-13	8.14093e-12
PARD3B	315.077	1.90904	0.31011	6.15602	7.45978e-10	8.9063e-09
GPR153	94.4567	1.90608	0.257587	7.39975	1.3644e-13	2.44657e-12
NMNAT2	564.541	1.90524	0.209582	9.09069	9.8417e-20	2.70206e-18
PDE9A	16.7893	1.9044	0.486873	3.91149	9.1728e-05	0.000478192
RP11.108K14.8	12.6156	1.90238	0.602474	3.15762	0.00159063	0.00582888
ACSBG2	8.5744	1.90205	0.769496	2.47182	0.0134428	0.035572
ABCA2	1738.04	1.90186	0.155524	12.2287	2.18307e-34	1.23725e-32
ADCY6	381.387	1.90177	0.232173	8.1912	2.58642e-16	5.63266e-15
BCAS1	545.855	1.90052	0.141535	13.4279	4.14807e-41	3.09723e-39
MGAT4C	5.60505	1.89752	0.914847	2.07414	0.038066	0.0840669
RHOU	14.3955	1.89676	0.58201	3.25897	0.00111816	0.00432197
DDAH1	586.877	1.89616	0.192835	9.83306	8.11121e-23	2.66199e-21
TMEM139	361.034	1.89431	0.180786	10.4782	1.0883e-25	4.17341e-24
MEIS3	26.7424	1.89318	0.434558	4.35658	1.32113e-05	8.29719e-05
TMEM173	372.269	1.89151	0.231332	8.17659	2.91982e-16	6.34892e-15
PPM1J	8.94296	1.89148	0.695842	2.71826	0.00656269	0.0194156
INPP4B	1057.11	1.89033	0.210458	8.98197	2.6597e-19	7.09522e-18
RP11.411B6.6	2.16628	1.88809	1.32552	1.42441	0.154328	0.25795
LOXL4	33.9916	1.88738	0.401569	4.70001	2.60152e-06	1.8617e-05
TRIB2	1243.33	1.88429	0.195576	9.63453	5.71515e-22	1.79626e-20
STARD8	1.66644	1.88289	1.50014	1.25514	0.209427	0.327002
A1BG	1.66644	1.88289	1.50014	1.25514	0.209427	0.327002
COL3A1	8.91642	1.88274	0.697448	2.69947	0.00694509	0.0203043
PAPSS2	191.861	1.88171	0.320441	5.87225	4.29914e-09	4.6633e-08
DUSP4	463.128	1.88059	0.159498	11.7907	4.35995e-32	2.23737e-30
APC2	18.2472	1.87935	0.472908	3.97402	7.06698e-05	0.000378336
DUOXA1	10.6218	1.87932	0.652328	2.88094	0.0039649	0.0127455
C1orf185	3.60747	1.87869	1.09337	1.71826	0.0857499	0.162103
IGFALS	5.04368	1.87827	0.900018	2.08693	0.0368946	0.0820577
NRXN3	94.6761	1.87727	0.260561	7.20472	5.81622e-13	9.72179e-12
FOLR1	54.697	1.87179	0.330002	5.67207	1.41085e-08	1.43962e-07
DENND3	1064.56	1.86984	0.139348	13.4185	4.71032e-41	3.49853e-39
SLC16A9	164.044	1.86037	0.240377	7.73937	9.99086e-15	1.96366e-13
AMIGO1	20.1595	1.85947	0.451415	4.1192	3.8019e-05	0.00021634
SGPP2	289.846	1.85633	0.185171	10.0249	1.18447e-23	4.10694e-22
PLAU	3410.31	1.8558	0.108857	17.0481	3.61178e-65	6.14089e-63
LCAT	17.8827	1.85495	0.518765	3.5757	0.000349295	0.00156286
EFHD1	63.2184	1.85483	0.280595	6.61036	3.83394e-11	5.37285e-10
FOXO6	140.585	1.8506	0.229487	8.06405	7.38077e-16	1.56864e-14
RP11.407P15.2	6.85082	1.84986	0.811595	2.27929	0.0226499	0.0548353
TSPAN12	623.737	1.84763	0.177176	10.4282	1.84284e-25	7.00975e-24
RGS6	148.198	1.84625	0.265448	6.95524	3.5197e-12	5.50665e-11
ARPC4.TTLL3	0.803641	1.84492	2.37455	0.776956	0.437185	NA
C1QTNF1	0.807734	1.84489	2.37203	0.777772	0.436704	NA
SYT3	0.807734	1.84489	2.37203	0.777772	0.436704	NA
KCNJ9	0.913213	1.84462	2.34359	0.787092	0.431228	NA
CCDC190	0.913213	1.84462	2.34359	0.787092	0.431228	NA
KDR	162.583	1.84048	0.24893	7.39357	1.42933e-13	2.55649e-12
TSSK4	1.43456	1.83985	1.66576	1.10451	0.269372	0.395688
ABCC3	442.009	1.83941	0.162504	11.3192	1.05471e-29	4.86408e-28
CAPN5	428.534	1.83908	0.149884	12.27	1.3125e-34	7.6222e-33
NMBR	0.799844	1.83786	2.30654	0.796804	0.425565	NA
SLITRK6	398.554	1.8359	0.228056	8.05024	8.2629e-16	1.75084e-14
AF011889.5	49.181	1.83368	0.437744	4.18893	2.80274e-05	0.000164322
GABRA6	0.796048	1.8319	2.37507	0.771301	0.440529	NA
CDH23	0.80014	1.83188	2.37252	0.772124	0.440041	NA
NEDD9	849.412	1.8312	0.220905	8.28952	1.13705e-16	2.54296e-15
ASIC1	164.986	1.83068	0.218262	8.38755	4.96357e-17	1.15587e-15
RTN1	1.43077	1.82983	1.58856	1.15188	0.24937	0.37345
BTN1A1	0.793811	1.82774	2.37515	0.769524	0.441582	NA
COL27A1	0.793811	1.82774	2.37515	0.769524	0.441582	NA
C16orf54	0.793811	1.82774	2.37515	0.769524	0.441582	NA
SNAP25	0.793811	1.82774	2.37515	0.769524	0.441582	NA
pRNA.2	0.793811	1.82774	2.37515	0.769524	0.441582	NA
pRNA.3	0.793811	1.82774	2.37515	0.769524	0.441582	NA
CD247	0.797904	1.82772	2.37259	0.77035	0.441092	NA
ABCA6	0.903384	1.82757	2.34333	0.779903	0.435448	NA
TEX43	0.792251	1.82709	3.04437	0.600153	0.548405	NA
CES3	5.10039	1.82645	0.918091	1.9894	0.0466568	0.0992794
GOLGA8O	59.9497	1.82573	0.528371	3.45539	0.000549497	0.00232101
DNM3	1125.7	1.82562	0.152282	11.9884	4.08513e-33	2.18369e-31
PIK3CG	1.42317	1.82335	1.58735	1.14868	0.25069	0.37476
SFTPC	0.790014	1.81949	1.99677	0.911219	0.36218	NA
AQP7	0.794107	1.81948	1.99512	0.911966	0.361787	NA
SNORA76	0.794107	1.81948	1.99512	0.911966	0.361787	NA
STK17B	944.458	1.8194	0.196457	9.26105	2.02423e-20	5.80608e-19
CASQ1	0.899587	1.81936	1.97657	0.920464	0.35733	NA
RAB11FIP1	3121.91	1.81807	0.243972	7.45199	9.19441e-14	1.67421e-12
CD53	0.33396	1.81766	4.03381	0.450606	0.652274	NA
CD48	0.33396	1.81766	4.03381	0.450606	0.652274	NA
AC108938.5	0.33396	1.81766	4.03381	0.450606	0.652274	NA
RNU6.1024P	0.33396	1.81766	4.03381	0.450606	0.652274	NA
RNU6.701P	0.33396	1.81766	4.03381	0.450606	0.652274	NA
C6orf222	0.33396	1.81766	4.03381	0.450606	0.652274	NA
GPR6	0.33396	1.81766	4.03381	0.450606	0.652274	NA
RNU6.177P	0.33396	1.81766	4.03381	0.450606	0.652274	NA
RNU6.1321P	0.33396	1.81766	4.03381	0.450606	0.652274	NA
RN7SL709P	0.33396	1.81766	4.03381	0.450606	0.652274	NA
ATRNL1	0.33396	1.81766	4.03381	0.450606	0.652274	NA
TAC3	0.33396	1.81766	4.03381	0.450606	0.652274	NA
RNA5SP386	0.33396	1.81766	4.03381	0.450606	0.652274	NA
RNU6.1186P	0.33396	1.81766	4.03381	0.450606	0.652274	NA
SULF2	0.33396	1.81766	4.03381	0.450606	0.652274	NA
SLC2A3	63.3075	1.81761	0.273152	6.65421	2.84828e-11	4.02351e-10
HCAR2	99.8231	1.81744	0.271815	6.68631	2.28871e-11	3.27569e-10
UPP2	4.87137	1.81656	0.905227	2.00675	0.0447765	0.0960605
CRYM	13.5713	1.81574	0.602168	3.01534	0.00256688	0.00879861
F2R	298.853	1.81535	0.163164	11.1259	9.38267e-29	4.11206e-27
TBC1D2	336.723	1.81526	0.17588	10.321	5.66239e-25	2.08636e-23
Metazoa_SRP.3	0.786218	1.81392	1.99663	0.908489	0.36362	NA
OR2A5	0.790311	1.81392	1.99498	0.909241	0.363223	NA
GPA33	49.8232	1.8137	0.287302	6.31287	2.73912e-10	3.47613e-09
CECR6	1.41714	1.8127	1.52442	1.1891	0.234399	0.356294
LGI4	33.5985	1.8106	0.495555	3.65368	0.00025851	0.00120399
SPINK4	0.786514	1.80805	2.37342	0.761793	0.446183	NA
RNY1P16	0.786514	1.80805	2.37342	0.761793	0.446183	NA
DOK5	3.70312	1.8076	0.993953	1.8186	0.0689732	0.136133
POTEH	22.2086	1.80534	0.854293	2.11326	0.0345787	0.0778518
SNORD111	0.780184	1.80396	2.30719	0.781883	0.434283	NA
UTS2	0.330164	1.80206	3.60074	0.500469	0.616745	NA
Metazoa_SRP	0.330164	1.80206	3.60074	0.500469	0.616745	NA
ATP6V1G3	0.330164	1.80206	3.60074	0.500469	0.616745	NA
DRD3	0.330164	1.80206	3.60074	0.500469	0.616745	NA
RHO	0.330164	1.80206	3.60074	0.500469	0.616745	NA
RN7SL16P	0.330164	1.80206	3.60074	0.500469	0.616745	NA
GIMD1	0.330164	1.80206	3.60074	0.500469	0.616745	NA
SLC25A31	0.330164	1.80206	3.60074	0.500469	0.616745	NA
SNORD123	0.330164	1.80206	3.60074	0.500469	0.616745	NA
TRIM40	0.330164	1.80206	3.60074	0.500469	0.616745	NA
GRM4	0.330164	1.80206	3.60074	0.500469	0.616745	NA
GSTA5	0.330164	1.80206	3.60074	0.500469	0.616745	NA
FAM26D	0.330164	1.80206	3.60074	0.500469	0.616745	NA
SPACA5	0.330164	1.80206	3.60074	0.500469	0.616745	NA
ADAM18	0.330164	1.80206	3.60074	0.500469	0.616745	NA
RAG2	0.330164	1.80206	3.60074	0.500469	0.616745	NA
CASP5	0.330164	1.80206	3.60074	0.500469	0.616745	NA
CD3E	0.330164	1.80206	3.60074	0.500469	0.616745	NA
SNORA74.1	0.330164	1.80206	3.60074	0.500469	0.616745	NA
A1CF	0.330164	1.80206	3.60074	0.500469	0.616745	NA
PRF1	0.330164	1.80206	3.60074	0.500469	0.616745	NA
RUBCNL	0.330164	1.80206	3.60074	0.500469	0.616745	NA
HS6ST3	0.330164	1.80206	3.60074	0.500469	0.616745	NA
HIGD2B	0.330164	1.80206	3.60074	0.500469	0.616745	NA
C17orf105	0.330164	1.80206	3.60074	0.500469	0.616745	NA
BHLHE23	0.330164	1.80206	3.60074	0.500469	0.616745	NA
NCR1	0.330164	1.80206	3.60074	0.500469	0.616745	NA
VWF	29.3418	1.80058	0.387753	4.64362	3.42357e-06	2.3965e-05
SPRED2	432.773	1.80039	0.150717	11.9455	6.85398e-33	3.63622e-31
PRSS50	0.780481	1.79908	1.99455	0.901997	0.367058	NA
OR52H1	0.780481	1.79908	1.99455	0.901997	0.367058	NA
FAM196A	0.780481	1.79908	1.99455	0.901997	0.367058	NA
GRAMD1B	0.776388	1.79907	1.99623	0.901233	0.367465	NA
IGHE	0.776388	1.79907	1.99623	0.901233	0.367465	NA
JMJD7.PLA2G4B	39.4628	1.79746	0.42909	4.18901	2.80177e-05	0.000164322
ATP1A2	14.2242	1.79696	0.570585	3.14933	0.00163647	0.00597202
PNMT	5.4944	1.79679	0.826965	2.17275	0.0297989	0.0688139
BMP2	390.183	1.79374	0.160505	11.1756	5.36885e-29	2.37508e-27
RNU4.29P	0.882164	1.79122	2.27423	0.787616	0.430921	NA
ABCA9	0.882164	1.79122	2.27423	0.787616	0.430921	NA
C15orf38.AP3S2	0.776684	1.79103	2.30493	0.777044	0.437133	NA
RNU6.1237P	0.326367	1.78874	4.03635	0.443158	0.657652	NA
SYPL2	0.326367	1.78874	4.03635	0.443158	0.657652	NA
THEM5	0.326367	1.78874	4.03635	0.443158	0.657652	NA
RP11.507M3.1	0.326367	1.78874	4.03635	0.443158	0.657652	NA
CIB4	0.326367	1.78874	4.03635	0.443158	0.657652	NA
SNORA36	0.326367	1.78874	4.03635	0.443158	0.657652	NA
PP2D1	0.326367	1.78874	4.03635	0.443158	0.657652	NA
FAM90A26	0.326367	1.78874	4.03635	0.443158	0.657652	NA
RNU6.1112P	0.326367	1.78874	4.03635	0.443158	0.657652	NA
UGT2B11	0.326367	1.78874	4.03635	0.443158	0.657652	NA
GYPA	0.326367	1.78874	4.03635	0.443158	0.657652	NA
RN7SKP204	0.326367	1.78874	4.03635	0.443158	0.657652	NA
SNORA31	0.326367	1.78874	4.03635	0.443158	0.657652	NA
SNORA22.1	0.326367	1.78874	4.03635	0.443158	0.657652	NA
FCN2	0.326367	1.78874	4.03635	0.443158	0.657652	NA
OR56B4	0.326367	1.78874	4.03635	0.443158	0.657652	NA
FGF4	0.326367	1.78874	4.03635	0.443158	0.657652	NA
AP002884.2	0.326367	1.78874	4.03635	0.443158	0.657652	NA
DRD2	0.326367	1.78874	4.03635	0.443158	0.657652	NA
PLA2G4E	0.326367	1.78874	4.03635	0.443158	0.657652	NA
GSC2	0.326367	1.78874	4.03635	0.443158	0.657652	NA
X43713	0.326367	1.78874	4.03635	0.443158	0.657652	NA
KCNE1B	0.326367	1.78874	4.03635	0.443158	0.657652	NA
TGFA	299.727	1.78834	0.234426	7.62858	2.37357e-14	4.51427e-13
HMCN1	314.182	1.78728	0.34061	5.2473	1.54345e-07	1.34784e-06
C3	58.2353	1.78619	0.293665	6.08239	1.18404e-09	1.37864e-08
BCL6	914.848	1.78582	0.209505	8.52398	1.54157e-17	3.68099e-16
WDR49	5.75927	1.78568	0.900246	1.98354	0.047307	0.100408
RNU6.122P	2.04233	1.78452	1.58736	1.12421	0.260924	0.386012
RALGPS1	232.524	1.78284	0.190409	9.3632	7.736e-21	2.27913e-19
MEF2C	646.481	1.78253	0.296779	6.00624	1.8987e-09	2.14699e-08
KIAA1328	138.752	1.78209	0.24608	7.2419	4.42443e-13	7.53167e-12
GPR62	0.770651	1.77977	2.37454	0.749521	0.453543	NA
LINC00371	0.770651	1.77977	2.37454	0.749521	0.453543	NA
KLRK1	0.766558	1.77975	2.37723	0.748665	0.454059	NA
WWC1	765.391	1.77948	0.130089	13.6789	1.35675e-42	1.06964e-40
SYDE2	189.45	1.77827	0.365742	4.8621	1.16145e-06	8.779e-06
BMP5	57.2064	1.77824	0.327945	5.42238	5.88114e-08	5.47459e-07
DMD	341.134	1.77791	0.27875	6.37814	1.79249e-10	2.32283e-09
CH507.9B2.1	42.1106	1.77678	0.356918	4.97812	6.42042e-07	5.03081e-06
CFHR1	33.8867	1.77582	0.38616	4.59867	4.25206e-06	2.92708e-05
SFTA2	0.872334	1.77345	2.34268	0.75702	0.449038	NA
GPRC5B	79.5809	1.76577	0.243294	7.25777	3.93532e-13	6.71289e-12
SCEL	1132.55	1.76562	0.184923	9.54789	1.32368e-21	4.09644e-20
HES5	0.320334	1.76525	3.62416	0.487079	0.626203	NA
TMCO2	0.320334	1.76525	3.62416	0.487079	0.626203	NA
ADORA3	0.320334	1.76525	3.62416	0.487079	0.626203	NA
CD84	0.320334	1.76525	3.62416	0.487079	0.626203	NA
ZNF648	0.320334	1.76525	3.62416	0.487079	0.626203	NA
RNU6.609P	0.320334	1.76525	3.62416	0.487079	0.626203	NA
PM20D1	0.320334	1.76525	3.62416	0.487079	0.626203	NA
IL5RA	0.320334	1.76525	3.62416	0.487079	0.626203	NA
TM4SF4	0.320334	1.76525	3.62416	0.487079	0.626203	NA
SAMD7	0.320334	1.76525	3.62416	0.487079	0.626203	NA
SMAD5.AS1_4	0.320334	1.76525	3.62416	0.487079	0.626203	NA
PTCRA	0.320334	1.76525	3.62416	0.487079	0.626203	NA
RN7SL265P	0.320334	1.76525	3.62416	0.487079	0.626203	NA
RNU6.869P	0.320334	1.76525	3.62416	0.487079	0.626203	NA
FAM163B	0.320334	1.76525	3.62416	0.487079	0.626203	NA
LBX1	0.320334	1.76525	3.62416	0.487079	0.626203	NA
TAS2R43	0.320334	1.76525	3.62416	0.487079	0.626203	NA
XYLT1	0.320334	1.76525	3.62416	0.487079	0.626203	NA
OCSTAMP	0.320334	1.76525	3.62416	0.487079	0.626203	NA
BPIFC	0.320334	1.76525	3.62416	0.487079	0.626203	NA
MAF	202.391	1.76504	0.173972	10.1456	3.46786e-24	1.22653e-22
KLK7	29.84	1.76375	0.452741	3.89572	9.79058e-05	0.000507585
LY6G6C	2.03035	1.76269	1.3191	1.33628	0.181456	0.293592
PRSS23	16137.8	1.75806	0.119832	14.671	9.8813e-49	9.68367e-47
RNF150	304.359	1.75472	0.325999	5.38259	7.3423e-08	6.73259e-07
PHACTR2	1485.34	1.75458	0.309011	5.67803	1.36253e-08	1.39536e-07
CALCOCO1	1127.74	1.75445	0.197319	8.89142	6.03306e-19	1.56218e-17
MUM1L1	410.097	1.7533	0.25788	6.7989	1.0542e-11	1.57095e-10
MUC1	2016.55	1.75321	0.217356	8.06607	7.2597e-16	1.54523e-14
GLRB	167.059	1.75281	0.177057	9.89968	4.1759e-23	1.39315e-21
DMRTA2	0.316537	1.75102	3.63359	0.481897	0.629879	NA
GPR88	0.316537	1.75102	3.63359	0.481897	0.629879	NA
ACA64	0.316537	1.75102	3.63359	0.481897	0.629879	NA
FCGR3B	0.316537	1.75102	3.63359	0.481897	0.629879	NA
TNNI1	0.316537	1.75102	3.63359	0.481897	0.629879	NA
RP11.231I13.2	0.316537	1.75102	3.63359	0.481897	0.629879	NA
CSF2	0.316537	1.75102	3.63359	0.481897	0.629879	NA
VIPR2	0.316537	1.75102	3.63359	0.481897	0.629879	NA
ARL13A	0.316537	1.75102	3.63359	0.481897	0.629879	NA
OR1L8	0.316537	1.75102	3.63359	0.481897	0.629879	NA
SMCO2	0.316537	1.75102	3.63359	0.481897	0.629879	NA
LRFN5	0.316537	1.75102	3.63359	0.481897	0.629879	NA
DIO3	0.316537	1.75102	3.63359	0.481897	0.629879	NA
BUB1B.PAK6	0.316537	1.75102	3.63359	0.481897	0.629879	NA
PRKCB	0.316537	1.75102	3.63359	0.481897	0.629879	NA
SLC35G3	0.316537	1.75102	3.63359	0.481897	0.629879	NA
RNA5SP441	0.316537	1.75102	3.63359	0.481897	0.629879	NA
ERBB2	4975.95	1.74907	0.151449	11.5489	7.47457e-31	3.63728e-29
LRRC3B	14.0984	1.74751	0.514732	3.39499	0.000686312	0.00282368
SERPINE1	297.479	1.74659	0.179917	9.7078	2.79301e-22	8.89729e-21
SLC40A1	935.744	1.74659	0.155132	11.2587	2.09732e-29	9.51685e-28
AC233755.1	5.3314	1.74498	0.922403	1.89178	0.0585204	0.119169
SNX32	24.7079	1.7448	0.41815	4.17267	3.01049e-05	0.000175192
HMGCS2	2.82486	1.74187	1.47267	1.18279	0.236891	0.359077
SSPO	9.82495	1.73983	0.635239	2.73886	0.00616521	0.0184486
CACNA1E	21.0736	1.73903	0.458366	3.79399	0.000148245	0.000733847
KCNK2	26.5545	1.73264	0.450551	3.8456	0.000120256	0.000609573
TXK	34.8988	1.73246	0.398682	4.34547	1.3898e-05	8.68722e-05
KLK8	95.5877	1.73195	0.250729	6.90766	4.927e-12	7.59889e-11
SCARF2	22.9367	1.73153	0.464217	3.73	0.000191481	0.000923821
GXYLT2	131.777	1.73122	0.274058	6.31698	2.66718e-10	3.38787e-09
FAM155A	29.2162	1.73034	0.396797	4.36077	1.29606e-05	8.15065e-05
PLXNA2	3.55356	1.72877	0.987887	1.74996	0.0801247	0.15375
SLIT2	651.089	1.72779	0.311348	5.54941	2.86643e-08	2.81106e-07
DUSP27	6.8481	1.72301	0.748906	2.3007	0.0214088	0.052279
SLC51A	3.51842	1.72139	1.04762	1.64314	0.100354	0.184257
THBS1	4212.84	1.7193	0.270008	6.36761	1.91996e-10	2.47438e-09
ADGRF1	4608.68	1.71404	0.13192	12.993	1.34098e-38	9.098e-37
RNU6.1177P	0.306707	1.71094	4.0434	0.423143	0.672191	NA
FOXL2	0.306707	1.71094	4.0434	0.423143	0.672191	NA
GRXCR1	0.306707	1.71094	4.0434	0.423143	0.672191	NA
GABRG1	0.306707	1.71094	4.0434	0.423143	0.672191	NA
AMBN	0.306707	1.71094	4.0434	0.423143	0.672191	NA
ARR3	0.306707	1.71094	4.0434	0.423143	0.672191	NA
GDF6	0.306707	1.71094	4.0434	0.423143	0.672191	NA
ABRA	0.306707	1.71094	4.0434	0.423143	0.672191	NA
SLURP1	0.306707	1.71094	4.0434	0.423143	0.672191	NA
FBP2	0.306707	1.71094	4.0434	0.423143	0.672191	NA
TMEM8C	0.306707	1.71094	4.0434	0.423143	0.672191	NA
LIN7A	0.306707	1.71094	4.0434	0.423143	0.672191	NA
LECT1	0.306707	1.71094	4.0434	0.423143	0.672191	NA
TRDC	0.306707	1.71094	4.0434	0.423143	0.672191	NA
PSMB11	0.306707	1.71094	4.0434	0.423143	0.672191	NA
CA12	0.306707	1.71094	4.0434	0.423143	0.672191	NA
SERPINB4	0.306707	1.71094	4.0434	0.423143	0.672191	NA
GATA5	0.306707	1.71094	4.0434	0.423143	0.672191	NA
AC024592.12	0.306707	1.71094	4.0434	0.423143	0.672191	NA
SIGLEC11	0.306707	1.71094	4.0434	0.423143	0.672191	NA
COLCA2	88.683	1.70995	0.232286	7.36142	1.81967e-13	3.20189e-12
FOXA2	69.4968	1.70976	0.303329	5.63668	1.73363e-08	1.75754e-07
EPHA3	89.7148	1.70938	0.363276	4.70545	2.53312e-06	1.81828e-05
PPARA	683.398	1.70375	0.283562	6.00838	1.87383e-09	2.12227e-08
SLC44A4	411.283	1.70314	0.157106	10.8407	2.20831e-27	9.19284e-26
AFDN	2209.61	1.70249	0.280103	6.0781	1.21617e-09	1.41372e-08
RBMS2	1698.12	1.70224	0.225358	7.55352	4.23635e-14	7.8559e-13
KCNT2	1.53275	1.70068	1.58769	1.07117	0.284094	0.411784
HBEGF	53.1346	1.69466	0.311823	5.43468	5.48953e-08	5.13375e-07
SLC25A29	529.629	1.69362	0.139757	12.1183	8.4501e-34	4.58646e-32
SGMS2	637.767	1.69353	0.327665	5.16849	2.35995e-07	1.99782e-06
GPRC5A	3430.88	1.69325	0.147206	11.5026	1.28019e-30	6.1241e-29
GRID2IP	18.6862	1.69324	0.47921	3.5334	0.000410258	0.00179856
LAMB2	6751.45	1.69127	0.138159	12.2415	1.86571e-34	1.06595e-32
MFSD4A	92.7348	1.68884	0.227218	7.43269	1.06409e-13	1.92272e-12
FAM131C	41.9529	1.68574	0.359833	4.68478	2.80262e-06	1.99852e-05
IGSF10	21.3903	1.6852	0.47869	3.52044	0.00043083	0.00187709
NXN	312.256	1.68508	0.164322	10.2547	1.12706e-24	4.09924e-23
TBC1D2B	482.474	1.68383	0.198011	8.5037	1.83644e-17	4.37028e-16
FARP1	1460.41	1.68356	0.208913	8.0587	7.71074e-16	1.6363e-14
C9orf152	2.16531	1.68268	1.40868	1.19451	0.232277	0.353793
CFAP99	1.49537	1.68199	1.58142	1.0636	0.287512	0.415614
AMOTL1	1460.89	1.68114	0.258369	6.50672	7.68107e-11	1.04126e-09
PXYLP1	79.4057	1.68084	0.245904	6.83534	8.18115e-12	1.23347e-10
CRB1	10.3822	1.68075	0.619729	2.71206	0.00668656	0.0196872
TAS2R10	3.18985	1.68059	1.36083	1.23497	0.21684	0.335568
SPOCK3	223.292	1.67928	0.226144	7.42571	1.12173e-13	2.0217e-12
MACC1	1115.39	1.67873	0.25556	6.5688	5.07223e-11	7.00384e-10
RNPC3	522.51	1.67668	0.19142	8.7592	1.9665e-18	4.95557e-17
CLEC1A	1.50326	1.67597	1.58253	1.05905	0.289578	0.41793
LZTS3	220.209	1.67377	0.202674	8.25844	1.47587e-16	3.27476e-15
LRRC26	18.1226	1.67343	0.487535	3.43242	0.00059821	0.00250577
NYNRIN	98.3014	1.67006	0.463204	3.60545	0.000311612	0.00141671
CLEC7A	149.857	1.66857	0.184032	9.06675	1.22621e-19	3.34707e-18
PNPLA3	26.6982	1.66731	0.397496	4.19454	2.73427e-05	0.000160909
SNORA2A	4.29317	1.6669	0.984635	1.69291	0.0904732	0.169129
NUTM2G	2.15987	1.66573	1.34221	1.24104	0.214592	0.332782
ARRB1	918.815	1.66479	0.267478	6.22403	4.8455e-10	5.95124e-09
GOLGA8M	1.88459	1.66438	1.67273	0.995008	0.319732	0.451432
ABI3BP	12.2349	1.66422	0.561428	2.96427	0.00303401	0.0101556
MEPE	2.78261	1.6639	1.10473	1.50616	0.132026	0.227741
PHLDA1	2014.33	1.66218	0.136341	12.1914	3.45537e-34	1.91977e-32
KRT15	128.648	1.66209	0.21583	7.70089	1.35126e-14	2.62658e-13
TPSD1	2.78671	1.66014	1.10516	1.50217	0.133053	0.229177
NRCAM	350.784	1.65731	0.327531	5.06001	4.19245e-07	3.41199e-06
MX1	242.695	1.65689	0.181994	9.10411	8.6979e-20	2.39736e-18
PITPNM3	479.208	1.65663	0.259007	6.39609	1.59402e-10	2.08092e-09
BEGAIN	2.79459	1.6557	1.21181	1.3663	0.171843	0.281198
ARHGAP31	91.5131	1.65449	0.362056	4.5697	4.88422e-06	3.32174e-05
ASAH1	2787.19	1.65436	0.0931791	17.7546	1.58741e-70	2.98687e-68
CHST9	37.1999	1.65148	0.374335	4.41176	1.02532e-05	6.57695e-05
OR2A7	81.0343	1.65104	0.428218	3.8556	0.000115445	0.000587932
KCNE2	1.90104	1.65089	1.62335	1.01696	0.309171	0.439687
IL1RAP	162.446	1.6497	0.236865	6.96471	3.29092e-12	5.17165e-11
MAP3K9	598.797	1.64911	0.320817	5.14035	2.74225e-07	2.29122e-06
C10orf54	188.879	1.6462	0.222732	7.39094	1.45795e-13	2.60108e-12
KLRC3	5.29909	1.64588	0.867958	1.89627	0.0579245	0.118184
RCAN2	237.118	1.64569	0.216768	7.59194	3.15149e-14	5.89839e-13
SULF1	506.071	1.64353	0.302524	5.43273	5.54993e-08	5.18679e-07
OBSL1	2177.09	1.64331	0.124283	13.2223	6.52086e-40	4.67118e-38
RRM2B	1092.07	1.64279	0.16895	9.72355	2.39297e-22	7.69239e-21
GOLGA7B	63.7355	1.64199	0.278352	5.89896	3.65804e-09	4.00483e-08
AQP4	7.41741	1.64126	0.687408	2.38761	0.0169585	0.043136
IBSP	54.9545	1.6408	0.350556	4.68056	2.86096e-06	2.03702e-05
PPL	6253.97	1.64052	0.308368	5.32001	1.03762e-07	9.29709e-07
PTPRF	10721	1.64031	0.281209	5.83306	5.44187e-09	5.83111e-08
NFKBIZ	274.951	1.63994	0.276575	5.92948	3.03893e-09	3.35567e-08
SNORA9	4.40457	1.63943	0.958099	1.71112	0.0870584	0.164159
KLHL13	557.137	1.6388	0.206906	7.92054	2.36477e-15	4.83647e-14
FOXJ1	86.7905	1.6387	0.279523	5.8625	4.5595e-09	4.93054e-08
CDHR2	2.69117	1.63809	1.48902	1.10012	0.271281	0.397747
MALL	625.977	1.63787	0.14224	11.5149	1.11003e-30	5.34633e-29
FBLN2	2053.67	1.6334	0.197796	8.25802	1.48109e-16	3.28118e-15
MAN2A1	1739.71	1.63312	0.26781	6.09805	1.07367e-09	1.25949e-08
FSCN2	43.7178	1.63151	0.352685	4.62595	3.72878e-06	2.59342e-05
ALS2CL	356.696	1.63084	0.144729	11.2682	1.88351e-29	8.57422e-28
TGFBR2	631.712	1.6254	0.220653	7.36634	1.75373e-13	3.10134e-12
PSAP	15999.3	1.62463	0.118065	13.7604	4.4102e-43	3.55639e-41
C5orf42	657.5	1.6243	0.400573	4.05495	5.01458e-05	0.000278167
TMPRSS6	24.9598	1.62429	0.385571	4.21269	2.52342e-05	0.000149561
RP11.295K3.1	156.163	1.62305	0.346721	4.68116	2.85259e-06	2.03209e-05
ABCA4	52.1338	1.61956	0.324211	4.99538	5.87189e-07	4.63965e-06
C9orf84	428.72	1.61729	0.188364	8.58598	9.00644e-18	2.18383e-16
FAT4	543.901	1.61454	0.405327	3.9833	6.79645e-05	0.000365377
TMEM86A	33.351	1.61224	0.363798	4.4317	9.34941e-06	6.05224e-05
SPP1	540.694	1.61173	0.175361	9.19092	3.89509e-20	1.10377e-18
RNF39	20.3712	1.61022	0.423278	3.80416	0.000142286	0.000706027
AFF2	98.5445	1.60936	0.337099	4.77415	1.80465e-06	1.32642e-05
BICDL2	394.199	1.60794	0.189225	8.49751	1.93707e-17	4.602e-16
TPTE	9.14388	1.60768	0.681654	2.3585	0.0183488	0.0461141
NATD1	61.0283	1.60757	0.26657	6.03056	1.6339e-09	1.86248e-08
SNORD62	1.22641	1.60648	2.12294	0.756724	0.449215	NA
PLAC8	38.9832	1.60594	0.346483	4.63499	3.56959e-06	2.48884e-05
PTGDS	17.025	1.60589	0.54073	2.96985	0.00297942	0.00999657
SPIRE2	254.986	1.60554	0.197263	8.13909	3.98244e-16	8.58019e-15
CNKSR3	369.304	1.60497	0.170471	9.41495	4.73294e-21	1.41807e-19
ZNF467	145.04	1.60433	0.196778	8.15299	3.55038e-16	7.69631e-15
GOLGA8A	1043.5	1.60122	0.391774	4.0871	4.36804e-05	0.000245681
MAN2A2	551.682	1.60112	0.178386	8.97558	2.8185e-19	7.46242e-18
PALMD	60.8635	1.60099	0.256936	6.23108	4.6324e-10	5.70938e-09
SYCE3	4.3603	1.59957	0.95457	1.6757	0.0937977	0.174345
MYO5B	1717.64	1.59931	0.310082	5.1577	2.49998e-07	2.11003e-06
CAPSL	1.23624	1.59913	1.75337	0.912031	0.361753	NA
ZBP1	1.25805	1.59695	1.75599	0.909428	0.363124	NA
CNN1	18.6928	1.59694	0.484708	3.29465	0.000985437	0.00386399
SYT7	798.82	1.5967	0.151125	10.5654	4.31082e-26	1.69928e-24
COBL	387.668	1.59631	0.289646	5.51124	3.56315e-08	3.43699e-07
STOX1	144.54	1.59589	0.22723	7.02325	2.16765e-12	3.44869e-11
ALDH1A3	3690.67	1.5954	0.24917	6.40286	1.52497e-10	2.00004e-09
HCAR1	2008.65	1.59537	0.208678	7.64513	2.08727e-14	3.98586e-13
NUTM2F	5.98255	1.59449	0.745072	2.14005	0.0323505	0.0736813
CYP4V2	345.33	1.59426	0.231331	6.8917	5.51282e-12	8.4654e-11
SVIL	901.877	1.59386	0.3137	5.08085	3.75752e-07	3.08742e-06
GOLGA8N	75.2807	1.59341	0.268094	5.94347	2.79054e-09	3.08863e-08
EFCAB6	3.52475	1.59148	1.11892	1.42234	0.154927	0.258706
ZFP36L2	1950.57	1.59086	0.190467	8.35241	6.68829e-17	1.53472e-15
KRT78	21.2546	1.59058	0.422648	3.76338	0.000167635	0.000819705
JMJD7	4.24763	1.59041	1.1655	1.36458	0.172386	0.281763
SPDEF	7.01169	1.58932	1.16548	1.36367	0.172672	0.282064
MAP3K5	162.855	1.58907	0.247361	6.4241	1.32649e-10	1.74296e-09
ARRDC4	656.112	1.58548	0.212846	7.44892	9.41102e-14	1.70924e-12
OTOR	13.729	1.58287	0.516213	3.06631	0.0021672	0.0076003
SAMD14	4.48473	1.58197	0.917041	1.72508	0.0845134	0.160368
PLEKHG6	231.68	1.58126	0.16026	9.86685	5.79583e-23	1.92449e-21
HELZ2	953.227	1.58058	0.249302	6.34	2.2977e-10	2.93972e-09
FAM3C	6746.92	1.5798	0.0950974	16.6124	5.66471e-62	8.78466e-60
LRP1	2333.91	1.57737	0.34775	4.53593	5.73491e-06	3.85753e-05
RP11.106M3.2	4.17743	1.57685	1.10829	1.42277	0.154802	0.258559
TIGD2	496.236	1.57622	0.17427	9.04468	1.50108e-19	4.07371e-18
WWC2	505.627	1.57591	0.295065	5.3409	9.24866e-08	8.36648e-07
PCDH7	1256.68	1.57434	0.254703	6.18109	6.3659e-10	7.71784e-09
HSD17B14	350.54	1.57301	0.269717	5.83207	5.47433e-09	5.86144e-08
NAALADL2	614.474	1.57253	0.249467	6.30356	2.90891e-10	3.68496e-09
SIK1	1559.66	1.57231	0.242699	6.47842	9.26865e-11	1.24452e-09
KCNB1	1.2267	1.57175	1.66632	0.943247	0.345554	NA
EFNA5	675.189	1.5682	0.11227	13.9681	2.44123e-44	2.08792e-42
NHSL2	3.56126	1.56816	1.46447	1.07081	0.284256	0.411976
TRIM17	6.11938	1.5668	0.755494	2.07387	0.0380911	0.0840829
CMTM4	1520.79	1.56607	0.296016	5.29049	1.21988e-07	1.0793e-06
RNA5SP217	4.81236	1.56575	0.976103	1.60409	0.108695	0.196076
LYST	475.447	1.56426	0.313566	4.98861	6.08153e-07	4.79188e-06
NR2E3	3.48632	1.5637	1.08452	1.44183	0.14935	0.251207
MAPK9	1581.52	1.56309	0.177656	8.79841	1.38772e-18	3.54773e-17
ADCY4	19.2826	1.56283	0.429962	3.63482	0.000278179	0.00128206
PXDC1	380.58	1.56264	0.135796	11.5072	1.21364e-30	5.82545e-29
CAND2	2.98937	1.56142	1.21145	1.28888	0.19744	0.31331
OVGP1	30.2598	1.56018	0.358418	4.35295	1.34317e-05	8.42063e-05
ARHGAP42	400.541	1.55928	0.375585	4.15159	3.30168e-05	0.000190099
SDC3	526.662	1.55923	0.22433	6.95062	3.63679e-12	5.67726e-11
KANK2	1266.21	1.55738	0.225153	6.91698	4.61389e-12	7.13157e-11
WNT4	4.43453	1.55528	1.00111	1.55356	0.120289	0.212348
SLC16A5	448.162	1.55444	0.130979	11.8678	1.73937e-32	9.05756e-31
P3H2	739.542	1.55424	0.133474	11.6445	2.44792e-31	1.225e-29
HDAC9	183.365	1.55306	0.230094	6.74966	1.48189e-11	2.17385e-10
SASH1	274.812	1.55194	0.32813	4.72964	2.24916e-06	1.62603e-05
IGF1	10.0829	1.55167	0.636345	2.43841	0.0147522	0.0383041
KLHL5	3283.5	1.54958	0.259043	5.98195	2.20476e-09	2.4772e-08
TMEM38A	70.387	1.54885	0.251255	6.16444	7.07347e-10	8.48817e-09
ROR1	165.372	1.54801	0.24927	6.21018	5.29251e-10	6.48333e-09
APCDD1	20.7451	1.54768	0.498789	3.10288	0.00191645	0.00686942
GOLGA8Q	27.9149	1.54542	0.412053	3.75055	0.00017645	0.00085894
CLDN11	15.5488	1.54514	0.573617	2.69367	0.00706696	0.0206094
GRHL1	458.512	1.54505	0.15892	9.72219	2.42497e-22	7.75991e-21
KLHDC7A	92.6383	1.54255	0.270753	5.69727	1.21743e-08	1.24948e-07
NAB1	602.732	1.54176	0.224743	6.8601	6.88138e-12	1.04419e-10
CAPNS2	9.48504	1.54164	0.628993	2.45096	0.0142474	0.0372677
CFB	9.41542	1.54152	0.763764	2.01832	0.0435584	0.0938325
BAIAP3	440.952	1.53966	0.151494	10.1632	2.89384e-24	1.02866e-22
RNF207	261.835	1.53958	0.161613	9.52634	1.62921e-21	5.00904e-20
SEMA4G	47.8586	1.53921	0.338785	4.54331	5.53765e-06	3.73375e-05
CYP4X1	108.516	1.53862	0.223434	6.88622	5.72924e-12	8.75959e-11
IL7R	341.187	1.53465	0.244021	6.289	3.19527e-10	4.01887e-09
IQUB	10.5665	1.53231	0.644563	2.37728	0.0174407	0.0441723
TSSK3	2.61019	1.52889	1.21309	1.26033	0.207549	0.324859
SLC4A5	29.9538	1.52801	0.39736	3.8454	0.000120356	0.000609641
RALGAPA2	752.488	1.52732	0.264778	5.76831	8.00707e-09	8.40117e-08
SEMA3A	1474.8	1.5273	0.232059	6.5815	4.65737e-11	6.46897e-10
PLCL1	2.60795	1.52642	1.25202	1.21917	0.222781	0.342844
PGAM2	2.00243	1.52581	1.3397	1.13892	0.254736	0.379362
RP11.435I10.4	2.37072	1.52527	1.35301	1.12732	0.259606	0.384626
DCHS2	191.308	1.52374	0.356129	4.27862	1.88053e-05	0.000114388
CXCL3	6.57319	1.52214	0.732364	2.07839	0.0376737	0.0834617
RRH	4.97838	1.52173	0.859583	1.77032	0.0766745	0.148183
DRC7	5.31727	1.52046	0.853293	1.78188	0.0747691	0.145176
TMCC3	197.063	1.51991	0.219379	6.92824	4.26119e-12	6.60086e-11
TBC1D9	1279.35	1.51826	0.239581	6.33714	2.34064e-10	2.99194e-09
BMP10	2.01032	1.5176	1.42038	1.06845	0.285317	0.413218
OR2A4	54.4038	1.51549	0.436181	3.47445	0.000511903	0.0021805
CHST15	548.752	1.51494	0.196699	7.70186	1.34098e-14	2.6102e-13
CH507.42P11.8	1753.63	1.51487	0.210939	7.18155	6.89231e-13	1.13759e-11
GP6	6.56746	1.51479	0.770825	1.96515	0.049397	0.103997
KRT40	4.52632	1.51447	1.10836	1.36641	0.171811	0.281177
PLEKHG1	547.307	1.51368	0.319262	4.74118	2.12479e-06	1.54007e-05
SEMA6D	170.458	1.51349	0.286668	5.2796	1.29466e-07	1.13904e-06
ZNF117	2471.18	1.51293	0.21362	7.08234	1.41742e-12	2.30179e-11
FAT3	11.3072	1.5127	0.667217	2.26718	0.0233795	0.0562577
PACS1	1177.03	1.51002	0.16628	9.08117	1.07413e-19	2.93761e-18
N4BP2L1	133.823	1.51001	0.227648	6.63309	3.28734e-11	4.62062e-10
TDRD6	41.1427	1.50879	0.430785	3.50243	0.000461034	0.00198721
RGL3	350.082	1.5062	0.188296	7.9991	1.25334e-15	2.61644e-14
HIST1H1C	2748.88	1.50456	0.394348	3.81531	0.000136014	0.000679204
HCAR3	102.416	1.50428	0.317689	4.73508	2.18964e-06	1.58544e-05
PPFIBP2	41.3608	1.50173	0.321733	4.66763	3.0469e-06	2.1607e-05
TNS4	255.441	1.50019	0.163495	9.17577	4.48377e-20	1.26804e-18
MAML2	967.706	1.49974	0.34087	4.39973	1.08387e-05	6.91169e-05
RASSF4	298.884	1.49946	0.199516	7.5155	5.66958e-14	1.04587e-12
RPS6KA3	2783.5	1.49946	0.326649	4.59043	4.42342e-06	3.02585e-05
OLFML2B	201.849	1.49919	0.171292	8.75224	2.09163e-18	5.25214e-17
CACNB1	91.4227	1.49916	0.257729	5.81679	5.99879e-09	6.39388e-08
ITGB2	211.438	1.49759	0.15691	9.54422	1.37139e-21	4.23479e-20
GAB2	366.761	1.49658	0.298248	5.01789	5.22431e-07	4.17914e-06
PRCD	1.74106	1.49643	1.56264	0.957629	0.33825	0.471352
OPN3	223.228	1.49583	0.203355	7.35576	1.89846e-13	3.33637e-12
MXRA8	36.553	1.49557	0.365592	4.09083	4.29835e-05	0.000241956
CCL20	1.95142	1.49466	1.42307	1.05031	0.293576	0.422534
ONECUT1	21.752	1.49459	0.495853	3.01417	0.00257682	0.00881981
KCNK9	1.70816	1.49262	1.67344	0.891948	0.372421	0.505979
TMC4	1226.09	1.49099	0.251184	5.93584	2.92343e-09	3.23318e-08
SLC4A3	144.832	1.48814	0.219361	6.78398	1.16912e-11	1.7276e-10
PLEKHA7	2359.01	1.48783	0.284537	5.22896	1.70463e-07	1.4722e-06
FIGN	489.563	1.48759	0.282304	5.26945	1.36833e-07	1.20161e-06
NEIL1	106.045	1.48611	0.26664	5.57348	2.49698e-08	2.47976e-07
LMNTD2	19.3647	1.48578	0.502662	2.95582	0.00311841	0.0103913
RAB6B	103.616	1.48275	0.211095	7.02406	2.15517e-12	3.43658e-11
PTK2	1796.77	1.48274	0.21953	6.75417	1.43657e-11	2.11175e-10
MBOAT1	1171.72	1.48238	0.114728	12.9208	3.43437e-38	2.27539e-36
DOCK3	194.646	1.48235	0.305314	4.85516	1.20291e-06	9.08268e-06
HIST1H2AI	253.683	1.48225	0.485984	3.05	0.0022884	0.00796202
ITGB8	222.998	1.4806	0.336253	4.40324	1.06648e-05	6.81314e-05
FAM71F2	20.7026	1.48056	0.433946	3.41185	0.000645226	0.002671
PPM1L	308.213	1.48011	0.254006	5.82707	5.64098e-09	6.03072e-08
HOXB4	3.38144	1.48007	1.20458	1.2287	0.219184	0.338304
IQSEC2	299.811	1.47934	0.145047	10.199	2.00247e-24	7.15413e-23
CRIM1	1553.05	1.47904	0.242587	6.09694	1.08117e-09	1.26723e-08
RN7SL740P	1.36956	1.47714	1.60488	0.920403	0.357362	0.491147
IRS2	332.244	1.47709	0.139528	10.5864	3.44728e-26	1.36269e-24
ALDH3B1	2021.48	1.47709	0.133855	11.035	2.59173e-28	1.10832e-26
PCDHGB7	304.188	1.47576	0.463844	3.18159	0.00146468	0.00542651
ENDOD1	1731.77	1.47509	0.144769	10.1893	2.21445e-24	7.89151e-23
TCP11L1	140.381	1.47485	0.264313	5.57994	2.40606e-08	2.39452e-07
SRSF12	1.35184	1.47369	1.60215	0.919817	0.357668	NA
RABGAP1L	2310.04	1.47275	0.145956	10.0904	6.09274e-24	2.13882e-22
OPHN1	663.034	1.47161	0.291233	5.05302	4.34888e-07	3.52506e-06
RAB26	261.939	1.47148	0.220962	6.6594	2.74948e-11	3.89565e-10
PER3	799.416	1.46834	0.315986	4.64686	3.37031e-06	2.36508e-05
GREM2	1.34581	1.46795	1.60111	0.916832	0.35923	NA
C17orf107	38.5107	1.46771	0.354762	4.13717	3.51609e-05	0.000201376
FMNL2	709.807	1.46771	0.369843	3.96847	7.23348e-05	0.000385932
SMAD9	8.14631	1.46766	0.662126	2.21659	0.0266509	0.06261
LPA	9.29526	1.46728	0.847735	1.73083	0.083482	0.158816
SYTL5	532.709	1.46716	0.259282	5.65855	1.52661e-08	1.55213e-07
SDC1	5629.61	1.46657	0.127565	11.4966	1.37152e-30	6.53883e-29
GDPD3	96.6764	1.46631	0.26383	5.55779	2.73211e-08	2.69055e-07
DAB2IP	1424.34	1.466	0.210071	6.97859	2.98149e-12	4.69585e-11
OR52N5	1.34201	1.46452	1.60052	0.915027	0.360177	NA
DCLK2	33.7106	1.46336	0.334728	4.37179	1.23231e-05	7.78792e-05
RN7SL145P	1.72803	1.46325	1.54487	0.94717	0.343552	0.477186
CERCAM	817.978	1.46298	0.161461	9.06084	1.29451e-19	3.51986e-18
CLCNKA	5.36001	1.4605	1.2334	1.18413	0.236364	0.358431
GAREM1	458.474	1.46021	0.199679	7.31282	2.61593e-13	4.5463e-12
EMB	1618	1.45983	0.205545	7.10225	1.2274e-12	2.00243e-11
SLCO2A1	62.7916	1.45964	0.265614	5.49534	3.89958e-08	3.73344e-07
ACOT12	5.77343	1.45879	0.771054	1.89195	0.058498	0.11914
UPK3B	8.50429	1.45831	0.65042	2.2421	0.0249547	0.0593162
CMTM1	33.6822	1.45805	0.349283	4.17442	2.98741e-05	0.000174064
P2RY4	1.70837	1.45498	1.62903	0.893156	0.371773	0.505294
BANK1	269.955	1.45205	0.24588	5.90551	3.51556e-09	3.86082e-08
MATN2	73.1456	1.45086	0.29485	4.92067	8.62491e-07	6.63296e-06
SDPR	100.123	1.44974	0.224398	6.46056	1.04314e-10	1.39269e-09
TRIM71	2.51659	1.4493	1.68577	0.859725	0.389941	0.523283
FSD2	7.54734	1.44912	0.7388	1.96145	0.049827	0.104715
PTPRD	20.3403	1.44895	0.572212	2.53219	0.0113353	0.0308216
GGN	19.0186	1.44842	0.514069	2.81756	0.00483901	0.0150946
ATG9B	262.836	1.44689	0.26528	5.45421	4.91916e-08	4.64032e-07
OPRL1	13.3957	1.44678	0.543776	2.66061	0.00779982	0.0223813
EPAS1	1072.05	1.44618	0.198908	7.27058	3.57959e-13	6.11564e-12
SPINT1	4440.83	1.44559	0.146716	9.85294	6.65675e-23	2.2e-21
TPCN1	1027.68	1.44507	0.162251	8.90639	5.27236e-19	1.37276e-17
NUDT19	1.60874	1.44458	1.75871	0.821385	0.411427	0.543486
CYSLTR1	23.6429	1.44408	0.382885	3.77158	0.00016222	0.000795982
FOXN3	1057.5	1.442	0.28881	4.99288	5.94847e-07	4.6949e-06
MUC20	1484.8	1.4399	0.162286	8.87262	7.14438e-19	1.84655e-17
SMTNL1	0.64455	1.43987	3.15497	0.456383	0.648115	NA
POC1B.GALNT4	0.64455	1.43987	3.15497	0.456383	0.648115	NA
OTOP2	0.64455	1.43987	3.15497	0.456383	0.648115	NA
CCDC148	50.7158	1.43922	0.292113	4.92694	8.35257e-07	6.4339e-06
KLHDC1	53.4613	1.43855	0.374376	3.84253	0.000121775	0.000615946
TMEM150C	150.007	1.43802	0.199673	7.2019	5.93809e-13	9.89354e-12
ZSWIM8	784.42	1.43737	0.140298	10.2451	1.24442e-24	4.51446e-23
TRIM45	224.531	1.43587	0.180251	7.96597	1.63938e-15	3.39719e-14
NTF4	41.3614	1.43566	0.328514	4.37015	1.2416e-05	7.8361e-05
SERTAD4	341.948	1.43563	0.133412	10.7609	5.26289e-27	2.14653e-25
NBEA	771.71	1.43536	0.336477	4.26585	1.9914e-05	0.000120457
CLSTN3	1001.47	1.43429	0.181507	7.90215	2.74144e-15	5.58256e-14
SDC4	8514.24	1.4326	0.0984509	14.5514	5.72386e-48	5.45778e-46
KRT13	1.33822	1.432	1.81567	0.788692	0.430292	NA
WNT7B	490.351	1.43159	0.156675	9.13735	6.39989e-20	1.78842e-18
IGF1R	2316.24	1.43052	0.338081	4.23128	2.32365e-05	0.00013836
RIMS1	51.7498	1.42897	0.281124	5.08306	3.71412e-07	3.05441e-06
ANGPTL2	8.29007	1.42857	0.65386	2.18483	0.0289014	0.0670485
SH3BP4	2110.89	1.42755	0.178084	8.01617	1.09092e-15	2.28752e-14
EPB41L4B	2365.13	1.42613	0.198341	7.1903	6.46505e-13	1.07209e-11
CCDC175	0.636661	1.42606	2.4614	0.579368	0.562341	NA
IL19	0.640754	1.42602	2.45798	0.58016	0.561807	NA
UTS2B	0.640754	1.42602	2.45798	0.58016	0.561807	NA
LHX3	0.640754	1.42602	2.45798	0.58016	0.561807	NA
TAS2R19	0.640754	1.42602	2.45798	0.58016	0.561807	NA
AC002310.11	0.640754	1.42602	2.45798	0.58016	0.561807	NA
PRSS46	0.746233	1.42556	2.4117	0.591099	0.554454	NA
GP5	0.746233	1.42556	2.4117	0.591099	0.554454	NA
CLDN16	2.21327	1.42421	1.55695	0.91474	0.360328	0.493972
ESRRG	82.0106	1.4228	0.257166	5.53259	3.15534e-08	3.07302e-07
PLEKHB1	362.833	1.42204	0.132742	10.7128	8.86215e-27	3.56304e-25
SPATA6	77.7409	1.42195	0.257878	5.51404	3.50679e-08	3.38726e-07
ZC3H12C	485.863	1.42114	0.308772	4.60257	4.17312e-06	2.87976e-05
MAPK11	42.9056	1.42079	0.514286	2.76264	0.00573352	0.0173779
PIK3IP1	282.872	1.42009	0.150995	9.40493	5.20626e-21	1.55329e-19
PRTG	168.651	1.41935	0.202992	6.99215	2.70707e-12	4.2684e-11
LIPH	953.676	1.41913	0.122164	11.6166	3.39353e-31	1.68034e-29
SPOUT1	11.1368	1.41786	0.546859	2.59272	0.00952192	0.0265717
CTRL	0.632864	1.41782	2.46216	0.575845	0.56472	NA
SNORD12C	0.632864	1.41782	2.46216	0.575845	0.56472	NA
GCNT4	0.636957	1.4178	2.45872	0.576642	0.564181	NA
PSD3	1780.94	1.41764	0.373988	3.79059	0.000150287	0.000742855
NPNT	335.967	1.4175	0.160469	8.83351	1.01446e-18	2.61241e-17
CRYAB	0.742437	1.41745	2.41192	0.587688	0.556742	NA
INHA	9.37511	1.41683	0.602525	2.35149	0.0186986	0.0468479
SCNN1A	3321.34	1.41647	0.180155	7.86251	3.76501e-15	7.60112e-14
KCNK5	124.936	1.4161	0.204167	6.93602	4.03288e-12	6.27475e-11
ICOSLG	66.8534	1.41433	0.245806	5.75384	8.72375e-09	9.07888e-08
PTPN21	274.121	1.41407	0.289756	4.88019	1.05985e-06	8.04548e-06
SNORA68.5	2.45274	1.41374	1.14157	1.23842	0.215561	0.334029
RNASE6	0.629067	1.4116	3.16743	0.445661	0.655842	NA
KLKB1	0.63316	1.41159	3.162	0.446423	0.655292	NA
THEG	0.63316	1.41159	3.162	0.446423	0.655292	NA
RNU6.968P	0.73864	1.41143	3.07699	0.458704	0.646447	NA
MGAT4D	0.73864	1.41143	3.07699	0.458704	0.646447	NA
SLC22A15	118.594	1.40904	0.274031	5.14192	2.7194e-07	2.27887e-06
PTPRJ	1087.79	1.40623	0.259707	5.41468	6.13975e-08	5.69652e-07
ZNF208	4.66572	1.40594	0.91482	1.53685	0.12433	0.217706
GPR37	186.179	1.40573	0.205574	6.83808	8.02602e-12	1.21397e-10
PRAMEF1	0.736403	1.40406	2.41217	0.582072	0.560518	NA
LRP3	0.736403	1.40406	2.41217	0.582072	0.560518	NA
SEZ6L	0.736403	1.40406	2.41217	0.582072	0.560518	NA
SLC17A4	1.65185	1.40402	2.10886	0.665772	0.505557	0.630849
ZNF319	234.182	1.40373	0.225271	6.23128	4.62633e-10	5.70689e-09
TMPRSS5	2.15594	1.40323	1.57547	0.890673	0.373105	0.506615
GLCCI1	546.64	1.40307	0.200648	6.99267	2.69705e-12	4.25736e-11
NOTCH2	3708.23	1.40188	0.353112	3.97009	7.18467e-05	0.000383908
KIAA1147	901.61	1.40129	0.244665	5.7274	1.01984e-08	1.05823e-07
PDGFD	249.276	1.40109	0.23456	5.97325	2.32571e-09	2.60687e-08
EGFL8	49.3913	1.40031	0.291218	4.80844	1.52112e-06	1.13098e-05
VLDLR	336.027	1.3995	0.139771	10.0128	1.33952e-23	4.61056e-22
DIO1	0.623034	1.39573	2.11552	0.659759	0.509409	NA
RNU6.1272P	0.627127	1.39573	2.11328	0.660456	0.508961	NA
CRB2	0.627127	1.39573	2.11328	0.660456	0.508961	NA
HOXD11	0.732607	1.39571	2.08341	0.669915	0.502912	NA
PPEF2	2.41946	1.39567	1.17389	1.18893	0.234469	0.356362
GRAMD1C	329.761	1.39544	0.191473	7.28789	3.1484e-13	5.43821e-12
PLS1	1109.24	1.39511	0.259679	5.37245	7.76755e-08	7.07654e-07
KRT80	2725.99	1.39486	0.213911	6.52077	6.99467e-11	9.53707e-10
DTX4	55.1981	1.39395	0.335438	4.15563	3.24392e-05	0.000186926
WNT7A	6.92531	1.39283	0.76373	1.82373	0.0681934	0.134914
LMF1	74.5021	1.3913	0.25288	5.50184	3.75856e-08	3.60087e-07
NFAT5	1672.49	1.39123	0.542242	2.5657	0.0102967	0.0283632
GOLGA8B	1529.49	1.39085	0.205282	6.77533	1.24125e-11	1.83227e-10
KLF11	614.197	1.38971	0.22076	6.29514	3.07123e-10	3.87667e-09
PURG	6.56908	1.38929	0.821883	1.69037	0.0909566	0.169943
SNORA38	0.72881	1.38774	2.41268	0.575186	0.565166	NA
HHLA1	0.72881	1.38774	2.41268	0.575186	0.565166	NA
MAP1LC3A	0.62333	1.38762	2.46141	0.563751	0.572924	NA
IL3RA	0.619238	1.38761	2.46496	0.562937	0.573478	NA
ANKRD63	0.619238	1.38761	2.46496	0.562937	0.573478	NA
CUEDC1	866.787	1.38725	0.159558	8.69436	3.48795e-18	8.68112e-17
NANOS1	141.768	1.38677	0.175947	7.88174	3.22859e-15	6.54624e-14
CFLAR	3366.9	1.38591	0.199091	6.9612	3.37398e-12	5.2904e-11
ANO9	139.271	1.38216	0.210226	6.57462	4.87782e-11	6.74861e-10
TMPRSS4	2220.43	1.3821	0.0964817	14.325	1.52834e-46	1.40051e-44
PKDREJ	1.11423	1.38151	1.94742	0.709406	0.478072	NA
NAPSA	60.5563	1.38108	0.403977	3.41872	0.000629166	0.00261519
MIB2	709.288	1.38103	0.209885	6.57992	4.70688e-11	6.53132e-10
MMP11	16.6779	1.38052	0.528139	2.61394	0.00895044	0.0252163
CLEC3B	3.18759	1.38024	1.13946	1.21131	0.225777	0.346312
OSBP2	29.2862	1.37889	0.394436	3.49586	0.000472536	0.00203306
CTSF	396.166	1.37822	0.272645	5.05498	4.30436e-07	3.49098e-06
GGT7	480.808	1.37803	0.136745	10.0774	6.95639e-24	2.42992e-22
DENND6B	214.845	1.37638	0.298169	4.61611	3.91e-06	2.71011e-05
KANK3	9.00811	1.37482	0.720492	1.90818	0.0563684	0.11557
CYP1A2	0.722777	1.37423	2.41301	0.569508	0.569012	NA
TACR1	0.617297	1.37389	2.46263	0.557898	0.576914	NA
RNU6.479P	0.617297	1.37389	2.46263	0.557898	0.576914	NA
ASPG	0.617297	1.37389	2.46263	0.557898	0.576914	NA
PDIA2	0.617297	1.37389	2.46263	0.557898	0.576914	NA
PSG8	0.613204	1.37387	2.46622	0.557076	0.577476	NA
FAM83A	448.673	1.37364	0.140557	9.77283	1.47277e-22	4.77786e-21
SP8	11.6131	1.37347	0.634719	2.1639	0.030472	0.0700817
PER2	425.714	1.37278	0.199675	6.87506	6.19629e-12	9.43281e-11
FAM160A1	1332.71	1.37254	0.295514	4.64459	3.40749e-06	2.38643e-05
LACTB	617.296	1.37254	0.114594	11.9774	4.66866e-33	2.48619e-31
BMPR1B	513.889	1.37209	0.202959	6.76046	1.37553e-11	2.02625e-10
PROKR1	1.10693	1.37079	2.2585	0.60695	0.543884	NA
PARP14	1756.76	1.37067	0.279445	4.90497	9.34397e-07	7.13926e-06
PROM2	5419.71	1.36957	0.0892552	15.3445	3.85762e-53	4.57469e-51
TSHZ2	79.4194	1.36854	0.3779	3.62143	0.000292982	0.00134116
YPEL3	609.718	1.36792	0.226398	6.04212	1.521e-09	1.74365e-08
EPGN	4.35774	1.36781	0.91502	1.49484	0.134956	0.231692
RP11.565P22.6	1.09651	1.36749	1.86387	0.733684	0.463141	NA
PDP1	2417.26	1.36695	0.21834	6.26066	3.83354e-10	4.78329e-09
TTLL7	216.906	1.36685	0.300353	4.55082	5.34383e-06	3.61169e-05
RASAL2	1836.04	1.3663	0.326525	4.18437	2.85956e-05	0.000167236
OR4K2	0.613501	1.36553	2.46349	0.554306	0.57937	NA
RNU6.748P	0.609408	1.36549	2.46711	0.553478	0.579936	NA
SEPP1	709.616	1.36518	0.155892	8.75718	2.00192e-18	5.03584e-17
CSF1	72.9459	1.36403	0.252678	5.39828	6.72837e-08	6.20593e-07
TMEM178A	57.0934	1.3628	0.262235	5.19686	2.02678e-07	1.72821e-06
HYDIN	41.3305	1.36246	0.351347	3.87781	0.0001054	0.000542255
VASH1	501.432	1.36145	0.193022	7.05335	1.74661e-12	2.81052e-11
SLC35A3	902.135	1.36124	0.171609	7.93224	2.15232e-15	4.41476e-14
CPNE4	43.8993	1.36117	0.396648	3.43168	0.000599849	0.00250914
LARGE2	71.825	1.36017	0.265328	5.12639	2.95353e-07	2.45908e-06
EVPL	7749.25	1.36001	0.112896	12.0466	2.02185e-33	1.08902e-31
C15orf52	1052.47	1.35915	0.168241	8.07857	6.55284e-16	1.39808e-14
P2RY6	59.4651	1.3587	0.338023	4.01954	5.83125e-05	0.000318427
TNS3	2635.96	1.35819	0.343642	3.95235	7.73886e-05	0.000410323
MMEL1	1.84304	1.35818	1.34723	1.00813	0.313394	0.444397
SNORD93	1.08892	1.35793	1.8628	0.728974	0.466018	NA
PTPRU	1767.53	1.35695	0.21374	6.34861	2.17273e-10	2.78488e-09
CD46	3015.96	1.35537	0.219445	6.17637	6.55939e-10	7.94559e-09
CTAG1A	2.17999	1.35532	1.20616	1.12366	0.261156	0.386233
CTAG1B	2.17999	1.35532	1.20616	1.12366	0.261156	0.386233
PPP1R9A	524.345	1.354	0.294564	4.59662	4.29406e-06	2.95311e-05
CES4A	101.247	1.35394	0.25379	5.33489	9.56015e-08	8.63166e-07
FHDC1	848.291	1.35276	0.29335	4.61141	3.99951e-06	2.77079e-05
DPYS	16.387	1.35205	0.490424	2.75689	0.00583531	0.0176108
CXorf23	427.347	1.35151	0.234517	5.76297	8.26461e-09	8.64568e-08
ZNF812P	1.09331	1.35093	2.25778	0.598347	0.549609	NA
TMEM106B	1900.69	1.35091	0.231994	5.82305	5.77818e-09	6.16339e-08
FRAS1	962.634	1.34961	0.326749	4.13043	3.62091e-05	0.000207043
WNT5B	1.85093	1.34759	1.48047	0.910243	0.362695	0.496397
NEK6	2396	1.34643	0.194019	6.93967	3.9303e-12	6.1219e-11
LPCAT1	3303.11	1.34559	0.146948	9.15694	5.33897e-20	1.49788e-18
ETV1	38.2871	1.34438	0.321443	4.18232	2.88556e-05	0.000168617
PCDH19	76.7727	1.34369	0.391525	3.43193	0.000599303	0.00250886
CAPN13	35.4408	1.34306	0.341679	3.93077	8.46739e-05	0.000445533
SAMSN1	2.91066	1.3424	1.05776	1.2691	0.204407	0.321618
TNFRSF10A	213.262	1.34213	0.199397	6.73092	1.68594e-11	2.44773e-10
SH3RF1	928.647	1.34208	0.158588	8.46267	2.61332e-17	6.15678e-16
SEMA6B	64.3102	1.34183	0.25581	5.24543	1.55921e-07	1.36077e-06
EPHX2	282.389	1.34141	0.182074	7.36739	1.73999e-13	3.0809e-12
CD302	371.279	1.33996	0.201329	6.6556	2.82142e-11	3.98957e-10
DACT1	1.09681	1.33771	1.64572	0.812839	0.416311	NA
ANKDD1B	35.766	1.33752	0.430279	3.10849	0.00188049	0.00676458
BBOX1	12.4411	1.33745	0.543804	2.45944	0.0139156	0.036542
SEC16B	1.09301	1.33709	1.68902	0.791635	0.428573	NA
C11orf53	0.70915	1.33606	3.08878	0.432553	0.66534	NA
CACNA1D	232.723	1.33557	0.284481	4.69475	2.66934e-06	1.90926e-05
RP1.130H16.18	0.603671	1.33536	3.18125	0.419761	0.67466	NA
TBX10	0.599578	1.33532	3.18706	0.418983	0.675229	NA
ABLIM1	2490.07	1.33403	0.238807	5.5862	2.32093e-08	2.31634e-07
ARHGAP29	2413.06	1.334	0.302784	4.40579	1.05398e-05	6.73936e-05
FBLIM1	147.907	1.33226	0.193054	6.901	5.16377e-12	7.94669e-11
IGSF3	436.94	1.33225	0.28253	4.71544	2.4119e-06	1.73657e-05
FCRL6	2.8872	1.33198	1.10879	1.20129	0.229639	0.350759
PCDHGC5	15.4956	1.33127	0.599679	2.21997	0.0264206	0.0621206
WFS1	901.005	1.33086	0.108779	12.2345	2.03383e-34	1.15731e-32
ITGA9	2.81132	1.33062	1.25894	1.05694	0.290538	0.419017
UNC5CL	73.7101	1.3295	0.246833	5.38626	7.19403e-08	6.61382e-07
ENAM	1.09107	1.32887	1.80339	0.736873	0.461199	NA
SNORA23	1.09107	1.32887	1.80339	0.736873	0.461199	NA
TRAPPC9	545.849	1.32887	0.151897	8.74849	2.16236e-18	5.42011e-17
TSPAN1	2167.33	1.32778	0.284668	4.66431	3.09661e-06	2.19236e-05
BCL2L1	1485.41	1.3255	0.118065	11.2268	3.01112e-29	1.35328e-27
INPP5J	70.3895	1.32532	0.236035	5.61493	1.96644e-08	1.97653e-07
EGLN2	124.84	1.32513	0.248496	5.33262	9.68035e-08	8.7346e-07
PDCD1LG2	2.66515	1.32464	1.20687	1.09759	0.272386	0.398994
RHOB	1268.49	1.32453	0.134106	9.87674	5.2512e-23	1.74776e-21
RNF182	1.08727	1.32426	1.8028	0.734554	0.462611	NA
PDE6G	1.08727	1.32426	1.8028	0.734554	0.462611	NA
CCDC183	48.6416	1.32417	0.487978	2.71359	0.00665588	0.0196214
TNXB	54.1667	1.32393	0.276424	4.78949	1.67204e-06	1.2328e-05
SCARF1	14.9858	1.32297	0.494004	2.67806	0.00740494	0.0214356
TFAP2B	3.21591	1.32166	1.64053	0.805627	0.420458	0.552629
EFEMP1	3903.23	1.32158	0.101503	13.0201	9.40395e-39	6.41104e-37
MYO6	6745.47	1.32021	0.280203	4.71161	2.45762e-06	1.76589e-05
TMEM156	836.4	1.32008	0.189741	6.95725	3.46972e-12	5.43448e-11
FNIP2	275.912	1.32	0.232822	5.66959	1.43143e-08	1.45956e-07
C16orf89	21.3694	1.31959	0.444033	2.97182	0.00296042	0.0099423
SORCS1	1.07365	1.31934	2.16048	0.610669	0.541419	NA
TNFRSF21	3240.22	1.31881	0.242078	5.44788	5.09737e-08	4.78603e-07
TACSTD2	12052.7	1.31836	0.116316	11.3343	8.87714e-30	4.12086e-28
IQCJ.SCHIP1	146.234	1.31694	0.310427	4.24236	2.21181e-05	0.000132203
SGSH	841.287	1.31635	0.150068	8.77167	1.76032e-18	4.46793e-17
KIF13B	610.904	1.31582	0.244863	5.3737	7.71368e-08	7.03655e-07
DCT	5.19612	1.31439	0.772743	1.70094	0.0889534	0.166996
GAL3ST1	1.07744	1.31439	1.85973	0.706764	0.479713	NA
SLITRK5	308.048	1.31253	0.185732	7.06682	1.58527e-12	2.56551e-11
RNU6.759P	3.38831	1.3109	1.00686	1.30196	0.192929	0.307839
IFITM10	1211.95	1.31087	0.150127	8.73173	2.508e-18	6.27534e-17
PSG9	3.28703	1.31013	1.09983	1.19121	0.233571	0.355292
FREM1	24.538	1.30768	0.392524	3.33146	0.000863926	0.00344886
CPED1	63.2997	1.30641	0.348316	3.75065	0.000176378	0.000858882
GOLGA8R	23.1172	1.30639	0.424758	3.07561	0.00210072	0.00741796
CPT1B	5.15339	1.30603	0.85348	1.53024	0.125957	0.219906
GDPD1	260.245	1.30559	0.144837	9.0142	1.98319e-19	5.33081e-18
EHD1	1209.46	1.30526	0.116383	11.2153	3.43134e-29	1.53724e-27
CIITA	27.7617	1.30463	0.363159	3.59245	0.000327589	0.00147792
C1orf115	49.3162	1.30412	0.340488	3.83014	0.00012807	0.000644324
PANK1	318.834	1.30353	0.13407	9.72275	2.41178e-22	7.73524e-21
ESYT2	2284.27	1.3022	0.215321	6.04772	1.46914e-09	1.68969e-08
MAD1L1	6.9268	1.30217	0.819656	1.58867	0.112134	0.200741
CYP2E1	50.3209	1.30177	0.294899	4.41429	1.01342e-05	6.52433e-05
ACO1	737.927	1.30147	0.165076	7.8841	3.16802e-15	6.43267e-14
X43527	51.0014	1.30015	0.270873	4.79987	1.58772e-06	1.17555e-05
ENPP4	1215.4	1.29996	0.160244	8.11239	4.9632e-16	1.06445e-14
SH3YL1	493.052	1.29809	0.190451	6.81587	9.36957e-12	1.40663e-10
EGR1	37.9351	1.2967	0.35683	3.63395	0.000279115	0.00128552
SORL1	2517.72	1.29636	0.326571	3.9696	7.19934e-05	0.0003844
PLXNB2	4756.76	1.29613	0.201558	6.43055	1.27141e-10	1.6737e-09
WLS	1399.66	1.29593	0.155056	8.35783	6.38825e-17	1.47305e-15
POTEG	15.5634	1.29583	0.808787	1.60218	0.109115	0.196758
FCGR2C	13.3858	1.29547	0.61206	2.11657	0.0342964	0.0773148
ARHGAP45	445.879	1.29514	0.145077	8.9273	4.36551e-19	1.14085e-17
RASL11A	17.1025	1.29457	0.464916	2.78452	0.00536074	0.0164387
PCDHA12	68.7605	1.29423	0.43313	2.98809	0.00280724	0.00948427
GRID1	2.31272	1.294	1.23651	1.0465	0.295331	0.4244
PDK4	371.68	1.29246	0.198589	6.50819	7.60608e-11	1.03209e-09
ACTBL2	6.70237	1.29183	0.715891	1.80451	0.0711519	0.139602
UBL3	587.465	1.29175	0.24771	5.21476	1.84051e-07	1.58085e-06
C11orf52	2.62048	1.29165	1.14114	1.13189	0.257679	0.382534
CNKSR2	56.7906	1.29161	0.273417	4.72396	2.31297e-06	1.66704e-05
DNAH5	257.891	1.29159	0.319319	4.04484	5.2358e-05	0.000289188
INHBB	3057.16	1.29155	0.191759	6.73526	1.63639e-11	2.38316e-10
LRP11	260.356	1.29106	0.442663	2.91658	0.00353889	0.0115657
FAM188B	5.74392	1.29098	0.813747	1.58647	0.112634	0.201346
LEPR	567.861	1.28849	0.252225	5.10851	3.24712e-07	2.68759e-06
MSR1	3.88516	1.28705	1.00573	1.27971	0.200646	0.317008
FOXC1	681.788	1.28701	0.125217	10.2782	8.8373e-25	3.22253e-23
PNPLA7	49.3898	1.28666	0.400272	3.21447	0.00130685	0.00492714
NOXA1	96.5347	1.2866	0.366661	3.50895	0.000449882	0.00194926
PCP2	28.1832	1.28654	0.519953	2.47435	0.013348	0.0353542
GLUD2	71.6565	1.28611	0.403081	3.19071	0.00141924	0.00528591
CTTNBP2	31.9684	1.28536	0.559975	2.29539	0.021711	0.0528905
CYP2F1	1.55889	1.28534	1.55791	0.825047	0.409345	0.541496
WTIP	24.6348	1.2851	0.421159	3.05135	0.00227817	0.00794011
GIPR	112.595	1.28439	0.252862	5.07943	3.78571e-07	3.10785e-06
ST3GAL1	45.0586	1.28334	0.376584	3.40785	0.00065476	0.0027057
ENPP5	658.226	1.28272	0.167872	7.64107	2.15424e-14	4.10819e-13
OLFML2A	1544.63	1.28163	0.238213	5.38019	7.44079e-08	6.81404e-07
TYRP1	128.675	1.28128	0.216562	5.91647	3.28927e-09	3.61512e-08
ENTPD8	54.6559	1.27952	0.338863	3.77593	0.00015941	0.000783284
SBK1	437.063	1.27806	0.19563	6.53308	6.44311e-11	8.81913e-10
SYT16	127.583	1.27805	0.408468	3.12889	0.00175469	0.00635905
ANKS6	987.13	1.27767	0.125076	10.2151	1.69725e-24	6.11008e-23
ADRA1B	190.819	1.27679	0.220582	5.78831	7.10991e-09	7.51967e-08
TLE4	362.058	1.27623	0.194101	6.57508	4.86273e-11	6.73433e-10
PELI1	876.535	1.27622	0.278537	4.58186	4.60853e-06	3.14182e-05
AZIN2	93.8467	1.27577	0.248925	5.1251	2.97376e-07	2.47293e-06
CCPG1	166.123	1.27562	0.190097	6.71037	1.94131e-11	2.79834e-10
GOLGA8K	4.66647	1.27555	0.884649	1.44188	0.149337	0.251207
MORN3	15.2037	1.27533	0.56554	2.25507	0.0241289	0.0577327
EFR3B	78.7894	1.27484	0.362828	3.51362	0.000442051	0.00192064
PLCD4	19.8997	1.2748	0.443228	2.87617	0.00402527	0.0129072
TLR4	60.9589	1.27437	0.263833	4.8302	1.36395e-06	1.0222e-05
MME	1985.83	1.27432	0.191939	6.63923	3.15328e-11	4.44103e-10
SNORD117	1.56484	1.27373	1.59818	0.796984	0.425461	0.556915
RASA4B	604.16	1.27266	0.174219	7.30496	2.77356e-13	4.80842e-12
CORO2A	474.471	1.2724	0.141387	8.99944	2.26881e-19	6.07541e-18
PLXNA1	890.053	1.27148	0.242893	5.23473	1.65222e-07	1.42956e-06
JAG1	1600.21	1.27045	0.257295	4.93771	7.90443e-07	6.10883e-06
ZC3HAV1L	137.875	1.26957	0.493298	2.57364	0.0100636	0.027803
SLC25A45	53.4612	1.26837	0.296463	4.27836	1.88279e-05	0.000114476
RNU6.431P	6.92908	1.26677	0.727643	1.74093	0.0816961	0.156071
ASAP3	293.815	1.26669	0.175256	7.22764	4.91444e-13	8.29576e-12
P2RY10	38.2687	1.26609	0.433354	2.9216	0.00348235	0.0114057
MAFF	46.8111	1.2649	0.281637	4.49124	7.08086e-06	4.68033e-05
PERM1	25.6974	1.26474	0.426522	2.96524	0.00302445	0.010126
POTEM	65.3205	1.26361	0.452042	2.79534	0.00518448	0.01602
RAB39B	1.50975	1.26301	1.82437	0.692301	0.488749	0.615218
GOLGA8S	5.38761	1.2623	0.788498	1.60089	0.109402	0.1972
C15orf65	15.383	1.2622	0.462006	2.732	0.00629514	0.0187657
MAPT	8.05131	1.26214	0.632329	1.99602	0.0459322	0.0979687
KIFC2	810.347	1.26166	0.204385	6.17298	6.70131e-10	8.08281e-09
ACSF2	640.328	1.2602	0.225155	5.59704	2.18043e-08	2.18383e-07
KDM7A	441.885	1.25927	0.249065	5.05598	4.28193e-07	3.47879e-06
SEC31B	67.0104	1.25823	0.247349	5.08686	3.64047e-07	3.00083e-06
TLE6	20.4502	1.25786	0.561473	2.24029	0.025072	0.0595152
KCNH1	11.9519	1.25611	0.52591	2.38845	0.0169196	0.0430681
SPEG	72.6653	1.2559	0.278904	4.50297	6.70108e-06	4.44387e-05
MST1	114.789	1.25466	0.23169	5.41527	6.11953e-08	5.68524e-07
SNX18	1414.71	1.25396	0.146396	8.56558	1.07534e-17	2.59404e-16
SLC48A1	277.82	1.2537	0.1696	7.39209	1.44538e-13	2.58192e-12
HLA.DMA	94.77	1.25181	0.228861	5.46974	4.50685e-08	4.27137e-07
KTN1	7705.8	1.25158	0.220593	5.67371	1.39737e-08	1.42897e-07
ID4	1537.75	1.2509	0.0965458	12.9565	2.15841e-38	1.45045e-36
GAA	2298.2	1.25031	0.144476	8.65411	4.96779e-18	1.21923e-16
TAB3	1591.59	1.25031	0.302116	4.1385	3.49585e-05	0.000200543
SESTD1	464.308	1.2499	0.242961	5.14443	2.68339e-07	2.25405e-06
AKAP6	233.672	1.24818	0.33309	3.74728	0.000178762	0.000868078
SNORD94	3.47219	1.24774	0.945348	1.31987	0.186878	0.30047
PGAP3	478.296	1.24764	0.169421	7.36414	1.78299e-13	3.14519e-12
TMEM30B	1637.04	1.24735	0.160673	7.76325	8.27793e-15	1.6384e-13
DACH1	84.6587	1.24728	0.362584	3.43997	0.000581789	0.00244352
SPATA18	27.7007	1.2471	0.360847	3.45603	0.000548198	0.00231809
RP11.949J7.8	3.59118	1.24677	0.998796	1.24827	0.211933	0.329891
FGFR2	167.32	1.2463	0.199201	6.2565	3.93704e-10	4.90375e-09
PLSCR4	184.248	1.2458	0.172046	7.24109	4.45101e-13	7.5678e-12
ABCA5	149.272	1.24508	0.214368	5.80815	6.31655e-09	6.7022e-08
MAP3K1	793.853	1.24442	0.339597	3.6644	0.000247924	0.00116082
LYNX1	369.678	1.24437	0.150091	8.29075	1.12541e-16	2.52092e-15
CMTM3	204.109	1.24405	0.239907	5.18557	2.15358e-07	1.83119e-06
RASEF	1331.31	1.24398	0.280387	4.43664	9.13724e-06	5.92305e-05
SYK	987.814	1.24342	0.172991	7.18775	6.58661e-13	1.08969e-11
CLMN	417.012	1.24248	0.184625	6.72975	1.69951e-11	2.46489e-10
WHRN	259.102	1.24206	0.170322	7.29241	3.04459e-13	5.27182e-12
SLC16A7	806.242	1.24181	0.351331	3.53459	0.000408413	0.0017927
ANK3	1378.62	1.24179	0.287404	4.3207	1.55534e-05	9.62253e-05
PLEKHM1	717.351	1.24122	0.161672	7.6774	1.62353e-14	3.12995e-13
NHS	707.361	1.24	0.347003	3.57344	0.000352318	0.00157488
ANXA4	1278.2	1.23943	0.113066	10.962	5.81812e-28	2.46562e-26
PDP2	422.304	1.23894	0.220449	5.62005	1.90902e-08	1.92567e-07
CCDC159	93.0087	1.23859	0.37759	3.28024	0.0010372	0.00403666
FBXO32	1527.81	1.236	0.132527	9.3264	1.09525e-20	3.20144e-19
IDUA	320.757	1.23559	0.18426	6.70571	2.00423e-11	2.88315e-10
MPP5	1424.62	1.23395	0.236552	5.21639	1.82447e-07	1.56898e-06
MYZAP	23.598	1.23379	0.404674	3.04884	0.00229727	0.00798892
RP11.45M22.4	5.44231	1.23362	0.910106	1.35547	0.175269	0.285447
EPOR	142.527	1.23214	0.195825	6.29207	3.1325e-10	3.94695e-09
FAM184A	45.3555	1.23192	0.372161	3.31017	0.000932386	0.0036836
CPD	3285.59	1.23132	0.313328	3.9298	8.50169e-05	0.000446837
FAM8A1	510.831	1.23088	0.176415	6.97721	3.01105e-12	4.73711e-11
ZBTB47	73.6442	1.22929	0.243919	5.03974	4.66158e-07	3.76125e-06
OPLAH	479.305	1.22883	0.121798	10.089	6.17925e-24	2.16381e-22
HSF4	203.818	1.22828	0.298644	4.11285	3.90813e-05	0.000221649
SEC14L1	3859.59	1.22747	0.254246	4.82787	1.38002e-06	1.0326e-05
FBP1	190.921	1.22738	0.275817	4.44996	8.58844e-06	5.58268e-05
RIMS3	148.116	1.22726	0.186735	6.57219	4.95793e-11	6.85273e-10
INPP4A	1125.87	1.22674	0.25599	4.79212	1.65029e-06	1.2174e-05
VAV3	729.824	1.22661	0.202645	6.05297	1.42196e-09	1.64212e-08
WWTR1	1372.58	1.22621	0.146821	8.35176	6.72506e-17	1.54065e-15
PRR36	143.678	1.22586	0.245188	4.99966	5.74304e-07	4.54548e-06
LPP	1699.45	1.22465	0.368883	3.3199	0.00090051	0.00357468
pRNA.5	2.0244	1.22448	1.33262	0.918854	0.358172	0.491924
pRNA.6	2.0244	1.22448	1.33262	0.918854	0.358172	0.491924
pRNA.7	2.0244	1.22448	1.33262	0.918854	0.358172	0.491924
CATSPERB	21.3328	1.22403	0.427277	2.86472	0.00417377	0.0133198
TLX2	3.97731	1.22387	0.952543	1.28484	0.198847	0.314765
ARHGEF17	849.662	1.22338	0.253975	4.81694	1.4578e-06	1.08619e-05
INSR	90.5729	1.22242	0.247019	4.94869	7.47141e-07	5.79916e-06
SLC16A11	4.73985	1.2223	1.06566	1.14698	0.251389	0.375527
SLC45A3	91.5693	1.22172	0.209705	5.82589	5.68102e-09	6.06892e-08
IGF2BP2	1398.27	1.22022	0.121949	10.006	1.43423e-23	4.92454e-22
CFAP157	5.15019	1.22014	0.804001	1.51758	0.129119	0.224124
FCGR1A	1.20229	1.22012	1.64215	0.743	0.457482	NA
NTN1	720.251	1.21958	0.306503	3.97903	6.91974e-05	0.000371581
CAMK2A	1.47125	1.21923	1.86472	0.653843	0.513213	0.637822
PCDH20	5.91931	1.21892	0.940506	1.29602	0.194968	0.310295
MYO18B	136.972	1.2188	0.202405	6.02159	1.72711e-09	1.96557e-08
uc_338.1	2.02693	1.21865	1.33295	0.914253	0.360584	0.494179
TAS1R3	51.161	1.2178	0.308075	3.95292	7.72023e-05	0.000409669
RP5.966M1.6	4.52071	1.21744	0.923204	1.31871	0.187267	0.300821
NPM2	30.9656	1.217	0.436229	2.78983	0.00527363	0.0162492
SLC22A13	2.03043	1.21678	1.25458	0.969874	0.33211	0.464494
SLC2A10	247.951	1.21515	0.151548	8.01827	1.07244e-15	2.25212e-14
GALNT6	1101.5	1.21409	0.138478	8.76738	1.82868e-18	4.63309e-17
EPSTI1	119.064	1.21353	0.21845	5.55521	2.77284e-08	2.72876e-07
TMEM88B	2.65767	1.21349	1.27474	0.951951	0.341122	0.474629
GABRE	177.176	1.21291	0.288325	4.20674	2.59079e-05	0.000153168
RASGEF1C	35.6177	1.21195	0.403697	3.00212	0.00268106	0.00911251
IFT140	561.987	1.2115	0.171248	7.07456	1.49926e-12	2.42911e-11
GRHL3	84.7933	1.21066	0.247122	4.89902	9.63139e-07	7.3509e-06
RGL1	265.928	1.21057	0.279538	4.33062	1.4869e-05	9.24777e-05
PYROXD2	101.141	1.21029	0.21842	5.54113	3.00531e-08	2.94112e-07
FAXC	251.298	1.21022	0.152097	7.95689	1.76421e-15	3.65052e-14
SH3BGRL2	2407.47	1.20942	0.155431	7.78106	7.19196e-15	1.42948e-13
C8orf46	1.21018	1.20877	1.68754	0.716289	0.473813	NA
CTB.102L5.4	1.21212	1.20683	1.86797	0.646068	0.518235	NA
VPS9D1	254.622	1.20669	0.208891	5.77664	7.62074e-09	8.01968e-08
AKAP3	8.32423	1.20645	0.62659	1.92542	0.0541772	0.112094
SYT12	200.857	1.20619	0.167534	7.19968	6.03532e-13	1.00437e-11
ARHGEF18	458.453	1.20608	0.141	8.55381	1.19089e-17	2.86788e-16
FAM171B	1007.48	1.20525	0.378184	3.18693	0.0014379	0.00534272
JMY	1006.37	1.20453	0.323024	3.72893	0.000192295	0.000927432
ARPIN	850.007	1.20415	0.257452	4.67718	2.90842e-06	2.06978e-05
OGFRL1	1112.75	1.20403	0.204996	5.87345	4.26808e-09	4.63317e-08
C2orf50	8.38365	1.20401	0.726561	1.65714	0.0974909	0.180172
VSIG10	796.134	1.20393	0.115633	10.4116	2.19505e-25	8.30469e-24
PTPN12	1118.16	1.20228	0.199721	6.01979	1.74645e-09	1.98597e-08
AHR	1076.05	1.20201	0.221557	5.42528	5.78644e-08	5.38998e-07
RENBP	280.819	1.2012	0.287007	4.18525	2.8485e-05	0.000166727
CDC14B	1331.83	1.20055	0.239869	5.00504	5.58505e-07	4.43339e-06
WDR64	1.19655	1.20018	1.6411	0.731329	0.464578	NA
POU6F1	17.345	1.20002	0.610202	1.9666	0.0492294	0.10369
TFAP2A	641.646	1.19993	0.177964	6.74254	1.55646e-11	2.27092e-10
ALPP	61.715	1.19961	0.273517	4.38588	1.15515e-05	7.34635e-05
SRCIN1	77.6532	1.19892	0.271721	4.41232	1.02269e-05	6.56609e-05
GNS	3323.08	1.19808	0.218156	5.49185	3.97752e-08	3.80033e-07
KLHL24	1889.1	1.19706	0.267823	4.46961	7.83609e-06	5.141e-05
PRRT4	1.19275	1.19626	1.64058	0.72917	0.465898	NA
CCDC146	115.677	1.19588	0.218186	5.48102	4.22876e-08	4.0159e-07
KITLG	1367.12	1.1958	0.305202	3.91807	8.92594e-05	0.000466529
CD24	9042.6	1.19557	0.0911854	13.1114	2.83183e-39	1.96861e-37
GGT5	6.87049	1.19528	0.707403	1.68968	0.0910892	0.170033
SPDYE2B	2.68716	1.19455	1.41366	0.845004	0.398109	0.530392
EFEMP2	102.046	1.19432	0.279038	4.28013	1.8678e-05	0.000113712
AOC1	73.9079	1.19427	0.256977	4.64738	3.36177e-06	2.36027e-05
FYCO1	1152.71	1.19283	0.304661	3.91528	9.0298e-05	0.000471259
CSTL1	27.1187	1.1927	0.503501	2.3688	0.0178457	0.0450597
DAB2	305.879	1.19251	0.284697	4.18872	2.80538e-05	0.000164409
GREB1L	28.2703	1.19246	0.379902	3.13885	0.00169609	0.00616412
RAB42	42.3164	1.19156	0.387893	3.07187	0.00212719	0.00749535
RASGEF1B	123.4	1.19144	0.250951	4.74769	2.05758e-06	1.49596e-05
ECT2L	9.94363	1.1907	0.61495	1.93626	0.0528361	0.109796
OBSCN	2329.57	1.18991	0.273323	4.35349	1.33989e-05	8.40751e-05
BMF	1692.65	1.18915	0.123921	9.59607	8.30524e-22	2.593e-20
ARX	24.7268	1.18787	0.41845	2.83874	0.00452918	0.014251
KIAA0895	258.813	1.18709	0.308171	3.85206	0.00011713	0.000595223
ZSWIM4	175.663	1.1865	0.210945	5.62467	1.85859e-08	1.87614e-07
FCGRT	399.272	1.18648	0.245363	4.8356	1.32745e-06	9.96965e-06
GJB2	10.9242	1.18628	0.55621	2.13279	0.032942	0.0748113
ANO3	7.36384	1.1858	0.686168	1.72815	0.0839622	0.159515
ATP2A3	351.094	1.18575	0.150087	7.90043	2.77945e-15	5.65181e-14
GHR	102.336	1.18483	0.234974	5.04237	4.59808e-07	3.71213e-06
PIK3CD	237.959	1.18473	0.164413	7.2058	5.77052e-13	9.65997e-12
FNDC3B	1712.13	1.18298	0.291501	4.05824	4.94441e-05	0.000274923
POU2F3	3.41192	1.1829	1.12866	1.04806	0.294613	0.423668
GUCY1A3	9.75791	1.18279	0.591715	1.99892	0.045617	0.0974784
LMO7	2910.84	1.18277	0.235054	5.03191	4.85625e-07	3.9027e-06
MYH6	1.21241	1.18114	1.94949	0.605872	0.5446	NA
SLC24A2	142.103	1.18082	0.215407	5.48181	4.20993e-08	4.00448e-07
NTRK2	731.969	1.18024	0.186661	6.32288	2.56732e-10	3.26986e-09
ARHGAP4	23.6629	1.17971	0.50388	2.34126	0.0192187	0.0479346
VIPR1	76.207	1.17965	0.285867	4.12658	3.68193e-05	0.000210192
CYP2S1	419.744	1.1795	0.16992	6.94151	3.87938e-12	6.04927e-11
PCDHGC3	259.193	1.17919	0.562557	2.09612	0.0360714	0.0805825
LPO	1.18292	1.17863	1.68369	0.700027	0.48391	NA
CDH6	51.5556	1.17829	0.348905	3.37712	0.000732496	0.00299363
DYRK2	1401.43	1.17793	0.19525	6.03293	1.61008e-09	1.83682e-08
TENM2	20.8531	1.17783	0.621632	1.89474	0.0581269	0.118504
PTPN22	3.6441	1.17737	0.991221	1.1878	0.234914	0.356889
IL1A	4.05747	1.17644	0.903619	1.30192	0.192945	0.307839
MCTP2	287.808	1.17637	0.185983	6.32516	2.52976e-10	3.22493e-09
SELL	318.789	1.17451	0.15593	7.53228	4.98612e-14	9.20996e-13
SSC4D	28.0712	1.17413	0.347978	3.37416	0.000740419	0.00302076
MFHAS1	401.896	1.17261	0.26985	4.34543	1.39e-05	8.68722e-05
SUSD6	664.886	1.17163	0.22509	5.20518	1.9381e-07	1.6566e-06
NEK5	2.85898	1.16927	1.04661	1.11719	0.263912	0.38933
RAB27B	692.086	1.16882	0.287997	4.05844	4.94008e-05	0.000274791
POLI	202.669	1.16818	0.230508	5.06786	4.0231e-07	3.28934e-06
PBXIP1	5224.23	1.16799	0.100771	11.5906	4.59977e-31	2.26174e-29
CPNE2	369.931	1.16782	0.16147	7.23241	4.74507e-13	8.0387e-12
MYO15A	15.9477	1.16737	0.570342	2.04679	0.0406784	0.088794
CEP295NL	12.4238	1.16616	0.53401	2.18378	0.0289781	0.0672045
GRAMD4	618.99	1.16547	0.146791	7.93961	2.02823e-15	4.18456e-14
NR6A1	243.592	1.16388	0.205153	5.67323	1.40129e-08	1.43194e-07
SLC16A12	29.9255	1.16359	0.433074	2.68682	0.00721362	0.0209678
TTLL3	119.279	1.16191	0.190429	6.10152	1.05067e-09	1.23456e-08
CUL7	969.245	1.16037	0.117687	9.85984	6.21459e-23	2.05869e-21
MACROD2	112.305	1.16028	0.210607	5.50924	3.60386e-08	3.46915e-07
RNA5SP108	1.17503	1.16026	1.86182	0.623184	0.533163	NA
GPR3	4.89332	1.15972	1.25301	0.925546	0.354682	0.488272
MAN2B2	1827.35	1.15927	0.110246	10.5153	7.34156e-26	2.83847e-24
PRICKLE2	171.638	1.1592	0.306618	3.7806	0.00015645	0.000769546
CYTH3	851.321	1.15807	0.187332	6.18192	6.3326e-10	7.68406e-09
CAPN12	116.47	1.15777	0.395755	2.92548	0.00343923	0.0112871
CYP4A22	1.66623	1.15697	1.32954	0.870208	0.384187	0.517629
KCNRG	2.85265	1.15662	1.15861	0.998284	0.318142	0.449681
CCDC181	2.94405	1.15603	1.52498	0.758059	0.448416	0.578413
GALNT10	988.735	1.15565	0.21508	5.37312	7.73851e-08	7.05464e-07
UTRN	1680.64	1.15487	0.414181	2.78833	0.00529799	0.0162994
ARFGEF1	4106.48	1.15482	0.264224	4.37061	1.239e-05	7.82316e-05
GSN	2753.95	1.15448	0.13336	8.6569	4.84765e-18	1.19181e-16
ARHGEF12	2792.11	1.15443	0.378981	3.04614	0.00231799	0.00804117
ZFP36L1	2815.88	1.15393	0.15299	7.54252	4.60988e-14	8.53736e-13
INSL3	4.03626	1.1528	0.993455	1.16039	0.24589	0.369345
GPR179	11.3063	1.1526	0.62012	1.85867	0.0630742	0.126904
GSDMC	19.6849	1.15191	0.511836	2.25055	0.0244139	0.0583257
LMOD1	2.14924	1.15067	1.44184	0.798057	0.424837	0.556409
SEMA3E	272.701	1.14911	0.179647	6.39648	1.59005e-10	2.07766e-09
ITPKB	329.701	1.14756	0.244956	4.68478	2.8026e-06	1.99852e-05
MYT1	1.6526	1.14727	1.32746	0.864265	0.387442	0.520772
ALAD	1313.33	1.14708	0.124084	9.24439	2.3658e-20	6.75834e-19
CTC.281F24.5	107.744	1.14602	0.425912	2.69075	0.00712911	0.0207649
LINC00854	6.22809	1.14563	0.718266	1.59499	0.110714	0.198758
TNIK	733.739	1.14507	0.2933	3.9041	9.45786e-05	0.000492325
GABBR1	238.823	1.14479	0.201635	5.67751	1.36666e-08	1.39857e-07
ANKS1B	10.2592	1.14431	0.624708	1.83174	0.0669896	0.13295
MTUS1	605.511	1.14416	0.276318	4.14075	3.46171e-05	0.000198665
S1PR3	38.3693	1.14304	0.307647	3.71544	0.000202853	0.000970393
LRRK1	140.735	1.14288	0.221498	5.15979	2.47221e-07	2.08784e-06
SVOPL	3.81986	1.14286	0.944603	1.20988	0.226325	0.346918
MAOA	893.751	1.14136	0.14775	7.72494	1.11905e-14	2.18424e-13
UBA7	97.0503	1.14129	0.225773	5.05504	4.30295e-07	3.49098e-06
MYO1C	2104.86	1.14081	0.176906	6.4487	1.12812e-10	1.49765e-09
SERAC1	93.3337	1.14068	0.254954	4.47407	7.67429e-06	5.0427e-05
USP49	290.425	1.13952	0.233421	4.88184	1.05102e-06	7.98278e-06
PIK3R1	988.406	1.13888	0.26014	4.37795	1.19802e-05	7.58818e-05
SIPA1L3	1294.85	1.13875	0.408994	2.78428	0.00536471	0.0164437
CMBL	21.4321	1.13834	0.398365	2.85754	0.00426938	0.0135667
LCN2	6.6221	1.13749	0.727742	1.56305	0.118042	0.208983
ICAM1	251.56	1.1353	0.162256	6.99697	2.61564e-12	4.13811e-11
PDZK1	6.54018	1.13528	1.02435	1.10829	0.267735	0.393822
CD163	17.3102	1.13512	0.49189	2.30766	0.0210181	0.0515123
SSH1	738.979	1.1348	0.281394	4.03279	5.51196e-05	0.000302755
TBC1D4	593.153	1.13468	0.238188	4.76378	1.89996e-06	1.39145e-05
CD82	9.70126	1.13462	0.59943	1.89282	0.0583815	0.118932
ABHD6	86.2011	1.13456	0.227891	4.97852	6.40729e-07	5.02331e-06
MAG	1.65075	1.13193	1.73922	0.650825	0.51516	0.639677
TPM1	1974.6	1.1305	0.125788	8.98729	2.5341e-19	6.77295e-18
NTN5	41.1486	1.1302	0.377101	2.99709	0.00272572	0.00924426
ADGRL2	1290.24	1.12971	0.29427	3.83901	0.000123532	0.000623938
C1orf21	469.889	1.12967	0.181077	6.23864	4.41405e-10	5.45934e-09
MYO1A	2.11819	1.12911	1.27819	0.883367	0.377038	0.510631
SLC17A7	31.9119	1.12878	0.440494	2.56253	0.0103911	0.0286015
SPRY3	76.7571	1.12871	0.349085	3.23333	0.00122356	0.00466419
MTMR3	1106.2	1.12816	0.26197	4.30643	1.65912e-05	0.000102198
STON2	229.344	1.12783	0.25542	4.41558	1.00739e-05	6.48849e-05
DUSP1	143.391	1.12756	0.211639	5.32777	9.94282e-08	8.95425e-07
ARNT2	8.22729	1.12726	0.726838	1.55091	0.120923	0.213148
IL10RB	36.9818	1.12679	0.416824	2.70327	0.00686616	0.0201153
TTC3	4723.54	1.12617	0.274877	4.09697	4.18584e-05	0.000236188
BMP2K	814.019	1.12528	0.292337	3.84925	0.000118481	0.000601442
C15orf62	59.4901	1.12478	0.287015	3.91887	8.89637e-05	0.000465156
FN3K	393.653	1.1247	0.163799	6.86632	6.58775e-12	1.00071e-10
ARFGEF3	238.592	1.12427	0.388316	2.89524	0.00378866	0.0122599
FBLN7	94.0687	1.12277	0.30611	3.66787	0.000244579	0.00114744
COL13A1	74.4587	1.12263	0.343094	3.27206	0.00106766	0.00414152
GAB1	396.726	1.12249	0.33973	3.30406	0.000952969	0.00375441
DSC1	20.3427	1.1222	0.519482	2.16023	0.030755	0.0706519
DLGAP1	13.2429	1.12154	0.540956	2.07326	0.0381484	0.0841831
DNASE1L2	10.311	1.12147	0.638381	1.75674	0.0789618	0.151834
MBD4	743.574	1.12084	0.122268	9.16705	4.86146e-20	1.3721e-18
PDE1A	10.8202	1.12036	0.626007	1.78969	0.0735042	0.143193
U4	19.1849	1.12029	0.540155	2.07402	0.0380779	0.0840799
GRIK2	271.053	1.11995	0.149228	7.50496	6.14461e-14	1.12907e-12
APOE	2130.37	1.11921	0.342518	3.26758	0.0010847	0.00420414
CERS4	105.523	1.11906	0.223929	4.9974	5.81088e-07	4.59401e-06
THSD1	23.9528	1.11864	0.493426	2.26709	0.0233849	0.0562577
GPSM1	551.305	1.1153	0.149996	7.43556	1.04123e-13	1.88383e-12
ZBED6	65.4189	1.11448	0.593889	1.87657	0.0605765	0.122736
ZNF676	284.853	1.11355	0.444834	2.5033	0.0123042	0.0330737
DAB1	1.43796	1.11301	2.16076	0.515099	0.606484	0.717704
SLA2	2.09474	1.11247	1.3369	0.832126	0.405338	0.53796
VAMP5	41.6378	1.11184	0.561002	1.98189	0.0474918	0.100705
CDC42BPB	2382.79	1.11099	0.303371	3.66215	0.000250104	0.00116986
ESYT3	66.9505	1.11057	0.264563	4.19775	2.69576e-05	0.000158908
FGF14	3.07314	1.11056	1.40777	0.788873	0.430186	0.561278
SLC27A1	186.039	1.11049	0.191122	5.81039	6.23275e-09	6.61826e-08
DNAJC5G	2.59606	1.10995	1.05997	1.04715	0.295032	0.424046
CREBRF	400.366	1.10992	0.279315	3.97373	7.07548e-05	0.000378647
ITGB6	435.094	1.10978	0.130628	8.49576	1.96646e-17	4.66398e-16
MICAL2	309.408	1.10947	0.412566	2.68919	0.00716261	0.0208377
DUSP5	65.1664	1.10932	0.261139	4.24799	2.15693e-05	0.000129361
CIB2	235.627	1.10893	0.247859	4.47404	7.67553e-06	5.0427e-05
FHOD3	140.458	1.10862	0.213684	5.18816	2.12387e-07	1.80991e-06
MTSS1L	2951.11	1.10726	0.243689	4.54376	5.52607e-06	3.7295e-05
CLN8	815.273	1.10632	0.127712	8.66262	4.61041e-18	1.13745e-16
HIPK1	1121.26	1.10612	0.359447	3.07729	0.00208892	0.00738264
AGR3	50.0232	1.10577	0.415153	2.66352	0.00773283	0.0222218
FNDC7	2.11684	1.10472	1.30228	0.848302	0.39627	0.528817
PIK3R2	1.88691	1.1033	1.57085	0.702355	0.482458	0.609584
ST6GALNAC5	306.777	1.10311	0.14528	7.59304	3.12475e-14	5.8561e-13
TEX38	1.37799	1.10265	2.08769	0.528168	0.597383	0.710037
DLG5	1261.54	1.10152	0.262733	4.19255	2.75832e-05	0.000162189
CXCL13	2.56471	1.10103	1.11135	0.990711	0.321827	0.453893
C1orf54	22.0228	1.10017	0.453918	2.42373	0.0153621	0.0396397
SEMA4A	237.212	1.09779	0.195365	5.61915	1.91898e-08	1.93433e-07
PRKG1	155.467	1.09745	0.368642	2.97702	0.00291061	0.00980533
IL33	32.7115	1.0971	0.356716	3.07557	0.00210102	0.00741796
MUSTN1	1.41313	1.09625	1.71048	0.640901	0.521587	0.64531
IQSEC1	542.808	1.09574	0.211307	5.18553	2.15404e-07	1.83119e-06
TGFB3	238.352	1.09519	0.159078	6.88465	5.79282e-12	8.84722e-11
KATNBL1	1725.08	1.09503	0.116388	9.40844	5.03552e-21	1.50554e-19
ZNF493	421.458	1.09464	0.255169	4.28986	1.78786e-05	0.000109412
GAD1	197.182	1.09391	0.175476	6.23393	4.54871e-10	5.61604e-09
JAK3	78.5774	1.09362	0.241426	4.52982	5.90327e-06	3.96511e-05
ARHGEF28	189.649	1.09336	0.226124	4.83522	1.32995e-06	9.98314e-06
ALDH8A1	21.1175	1.09233	0.401964	2.71747	0.00657825	0.0194454
LRP12	714.433	1.09223	0.212102	5.14956	2.61095e-07	2.19974e-06
ENC1	893.031	1.09117	0.229704	4.75034	2.03071e-06	1.47871e-05
VPS13C	1649.82	1.09055	0.361926	3.01317	0.00258535	0.00884042
KCNJ16	3.04638	1.09021	0.980669	1.11169	0.266269	0.39211
LSMEM1	46.9542	1.08986	0.28269	3.85532	0.00011558	0.000588407
PLK2	986.342	1.08817	0.147563	7.37424	1.65281e-13	2.93759e-12
GPC4	819.46	1.08816	0.148186	7.34322	2.08521e-13	3.64641e-12
MYRF	178.664	1.08749	0.234299	4.64147	3.45933e-06	2.42033e-05
LRRC75B	73.5118	1.0873	0.365956	2.97112	0.00296713	0.00995769
IRF2BP2	3754.72	1.08609	0.0942103	11.5284	9.49062e-31	4.5867e-29
STOX2	679.698	1.0856	0.265917	4.08247	4.45605e-05	0.000250134
ADAMTS10	3.24874	1.08555	1.15087	0.943245	0.345556	0.479299
DLL1	20.5114	1.08499	0.438898	2.47207	0.0134332	0.0355597
TMEM8B	134.953	1.08433	0.199128	5.44539	5.16924e-08	4.85028e-07
PDE7A	961.175	1.08321	0.147683	7.33469	2.22228e-13	3.87171e-12
IL11RA	85.7514	1.08292	0.375659	2.88273	0.00394248	0.012685
NAV2	1095.67	1.08263	0.363637	2.97722	0.00290871	0.00980128
MARVELD3	365.306	1.08196	0.130329	8.30174	1.02601e-16	2.30926e-15
OAT	1641.13	1.08172	0.149573	7.23205	4.75754e-13	8.05017e-12
B3GNT8	16.2087	1.08169	0.445976	2.42546	0.0152891	0.0394876
MUC13	21.4439	1.08151	0.431721	2.50511	0.0122414	0.0329551
COL26A1	4.84095	1.08125	0.905147	1.19455	0.232262	0.353793
CSGALNACT2	113.944	1.08066	0.235803	4.5829	4.58564e-06	3.12772e-05
PDLIM5	2485.14	1.08026	0.212081	5.0936	3.51332e-07	2.90111e-06
KCNK15	6.73957	1.07958	0.855856	1.26141	0.207162	0.324695
RPS6KA2	387.432	1.07932	0.217686	4.95814	7.11697e-07	5.53359e-06
WFDC2	363.757	1.0787	0.390643	2.76135	0.00575631	0.0174316
TMEM2	1847.78	1.07846	0.332008	3.24831	0.00116094	0.00446288
FAM84A	698.324	1.07752	0.124211	8.67489	4.13947e-18	1.02484e-16
SLC25A27	227.337	1.07626	0.178843	6.01788	1.76719e-09	2.00632e-08
KLHL23	387.539	1.07586	0.15371	6.9993	2.57251e-12	4.07443e-11
FAM129B	10007.5	1.07523	0.170882	6.29223	3.1294e-10	3.94657e-09
ANXA8L1	12.4603	1.0747	0.54921	1.9568	0.0503707	0.105684
GALNT12	189.626	1.0736	0.179081	5.99504	2.03435e-09	2.2912e-08
TAF1L	6.01975	1.07277	0.891572	1.20324	0.228884	0.349871
RP5.862P8.2	79.1944	1.07158	0.295646	3.62454	0.000289473	0.00132847
RNF19A	1513.45	1.0714	0.242742	4.41374	1.01599e-05	6.53198e-05
MPDZ	490.712	1.07069	0.302489	3.53961	0.000400724	0.00176244
TLE1	1583.55	1.06983	0.107165	9.983	1.8092e-23	6.19695e-22
UPB1	5.0379	1.06937	0.919634	1.16282	0.244901	0.368291
FAM53B	243.558	1.06908	0.162833	6.56549	5.18619e-11	7.15421e-10
FSTL4	94.9657	1.06883	0.207454	5.15215	2.57523e-07	2.17224e-06
ETFBKMT	47.0098	1.06852	0.388699	2.74895	0.00597863	0.0179728
MTURN	770.648	1.06822	0.137018	7.79619	6.38045e-15	1.26997e-13
PPP1R12B	339.468	1.06814	0.303408	3.52047	0.000430789	0.00187709
COL14A1	59.1771	1.06797	0.286788	3.72391	0.000196163	0.000944151
CAST	5134.07	1.06709	0.119315	8.9435	3.7704e-19	9.90836e-18
ALOX15	6.18215	1.06685	0.747915	1.42644	0.153742	0.257123
ERICH5	2.51035	1.06672	1.3445	0.793398	0.427546	0.558608
ICA1	389.711	1.06613	0.13332	7.99676	1.27741e-15	2.66275e-14
VWDE	283.413	1.06567	0.183547	5.80594	6.40066e-09	6.78124e-08
LYRM9	22.4699	1.06558	0.446574	2.38613	0.0170269	0.0433022
SCARNA6	3.25916	1.06448	1.05714	1.00694	0.313963	0.445042
RN7SL569P	0.951343	1.06285	2.29674	0.462764	0.643533	NA
DNAJC5B	0.951343	1.06285	2.29674	0.462764	0.643533	NA
CDRT4	16.2786	1.06233	0.488313	2.17552	0.0295913	0.0684018
CDK18	249.432	1.06182	0.187297	5.66921	1.43455e-08	1.46169e-07
SLC4A9	2.34132	1.06062	1.25485	0.845218	0.397989	0.530349
PON2	2028.67	1.05969	0.106831	9.91938	3.42882e-23	1.14935e-21
PNISR	1125.76	1.05857	0.153372	6.90196	5.12915e-12	7.90202e-11
RNF183	9.66153	1.05837	0.672446	1.57391	0.115508	0.205458
KCNQ4	1.4033	1.05829	1.4944	0.708171	0.478839	0.606268
CCDC13	1.4033	1.05829	1.4944	0.708171	0.478839	0.606268
PCDHGB5	532.878	1.05806	0.471226	2.24534	0.0247466	0.0589606
EFNB3	287.347	1.0572	0.174046	6.07426	1.24564e-09	1.4456e-08
NEDD4L	1095.29	1.05693	0.148923	7.09716	1.27345e-12	2.07516e-11
CALB1	3.20816	1.05685	1.12329	0.940856	0.346778	0.480438
UNC93B1	1570.68	1.05683	0.182831	5.78035	7.45474e-09	7.86258e-08
PHYHIPL	0.947251	1.05613	1.97034	0.536014	0.591949	NA
CUBN	65.9788	1.05594	0.324095	3.25812	0.00112153	0.00433378
FCHO2	361.95	1.05451	0.316378	3.33308	0.000858906	0.00343271
PRKAG2	388.383	1.05424	0.147035	7.16995	7.50244e-13	1.23541e-11
PCDHA4	245.512	1.05404	0.379726	2.77578	0.00550691	0.0167948
HIST1H4J	329.629	1.05363	0.252121	4.17904	2.92737e-05	0.000170989
CLMP	0.947547	1.05357	2.22786	0.472905	0.636281	NA
ARGLU1	2788.54	1.05352	0.136302	7.7293	1.08136e-14	2.1136e-13
SARM1	169.7	1.05299	0.176653	5.96079	2.51027e-09	2.79597e-08
LATS2	495.129	1.05213	0.339127	3.10247	0.00191913	0.00687533
MEGF8	1987.58	1.05195	0.174296	6.03542	1.58549e-09	1.81316e-08
NOXRED1	22.9318	1.05191	0.387768	2.71274	0.00667288	0.019651
ARL10	53.3968	1.05162	0.268241	3.92043	8.83923e-05	0.000462511
DYNLRB2	6.45814	1.05107	0.769021	1.36676	0.1717	0.281097
ZNF641	54.2852	1.05081	0.259925	4.04275	5.2828e-05	0.000291328
CACNA1F	6.62918	1.05058	0.738534	1.42252	0.154875	0.25865
SLCO4C1	149.746	1.05037	0.265561	3.95526	7.64508e-05	0.000406202
TMEM255A	7.07671	1.05023	0.844793	1.24319	0.213799	0.331955
IGHV4.39	0.94375	1.04982	2.29651	0.457135	0.647574	NA
FNBP1	1340.71	1.0498	0.264706	3.96592	7.31128e-05	0.000389787
PSD	7.07447	1.04971	0.844651	1.24277	0.213953	0.332113
FGF9	111.529	1.04931	0.199665	5.25538	1.47722e-07	1.29161e-06
IRX3	408.917	1.04854	0.192276	5.45329	4.94452e-08	4.66113e-07
RMND5B	238.51	1.04842	0.189048	5.54576	2.92684e-08	2.86631e-07
BRWD3	1611.52	1.0479	0.330942	3.16642	0.00154329	0.00568195
FAM47E.STBD1	0.943454	1.04643	1.91208	0.547271	0.584193	NA
RNU6.293P	0.943454	1.04643	1.91208	0.547271	0.584193	NA
GPLD1	47.2645	1.04597	0.370336	2.82437	0.00473736	0.0148103
ARSI	13.3885	1.04592	0.53094	1.96994	0.0488453	0.103128
FAM84B	3248.66	1.04523	0.211708	4.93712	7.92844e-07	6.12068e-06
CACNB3	65.1311	1.04512	0.294346	3.55066	0.000384273	0.00169942
SLC7A10	1.86345	1.04487	1.27453	0.819809	0.412325	0.544281
SAT1	1051.07	1.04456	0.176363	5.92275	3.16596e-09	3.48231e-08
OR52N1	0.939657	1.04455	1.96964	0.530326	0.595886	NA
BACH2	109.33	1.04443	0.314828	3.31745	0.000908428	0.00360144
RNF144A	214.734	1.04373	0.242889	4.29716	1.73e-05	0.000106285
ZNF714	565.827	1.04369	0.357865	2.91643	0.00354065	0.0115688
CERK	943.895	1.04351	0.126561	8.24516	1.64937e-16	3.63687e-15
STAT2	1766.34	1.04158	0.116224	8.96181	3.19383e-19	8.42456e-18
TEP1	755.478	1.04151	0.245343	4.2451	2.18492e-05	0.000130817
APOD	13.4191	1.0414	0.614083	1.69586	0.0899125	0.168338
MYLK3	14.9561	1.04084	0.465546	2.23574	0.025369	0.0601086
C1orf105	3.17337	1.03963	1.01807	1.02118	0.307168	0.437325
MATR3.1	135.733	1.03927	0.479662	2.16667	0.03026	0.0696849
PCMTD1	1217.6	1.03923	0.19769	5.25686	1.46537e-07	1.28363e-06
CBLN3	75.6825	1.03866	0.238488	4.3552	1.32946e-05	8.34581e-05
PDGFC	1025.63	1.03845	0.125102	8.30082	1.03394e-16	2.31971e-15
CCDC88C	607.953	1.03802	0.197504	5.25569	1.47467e-07	1.29098e-06
TNNI3K	1.85362	1.03771	1.2724	0.815554	0.414755	0.546768
SNORA67	4.51135	1.03639	1.1107	0.933094	0.350772	0.484685
ACOT6	0.925735	1.03509	1.9108	0.541706	0.588021	NA
ARHGAP28	1.36048	1.03508	1.82706	0.566527	0.571035	NA
GALNT11	429.138	1.03501	0.143256	7.22491	5.01433e-13	8.45426e-12
TMOD3	3948.97	1.03487	0.256658	4.03212	5.52753e-05	0.000303401
APOH	1.36652	1.03463	1.72858	0.598544	0.549477	0.669275
PPP1R3B	469.52	1.03455	0.213441	4.84702	1.25328e-06	9.43271e-06
CAMK1D	508.264	1.0339	0.190501	5.42725	5.72286e-08	5.34134e-07
ENTPD4	1678.77	1.0329	0.210133	4.91544	8.85848e-07	6.79776e-06
NPR2	157.691	1.03244	0.205913	5.01396	5.33223e-07	4.25854e-06
B3GAT2	2.68821	1.03237	1.09858	0.939735	0.347353	0.481093
GOLGA6C	2.68217	1.03223	1.0796	0.956114	0.339015	0.472324
PRKAB1	723.628	1.03107	0.167326	6.16204	7.18151e-10	8.60318e-09
SLC26A11	330.859	1.02999	0.155237	6.63496	3.24582e-11	4.5668e-10
SALL2	1.38394	1.02945	1.49018	0.690824	0.489676	0.616222
SPIDR	1172.91	1.02929	0.146546	7.02371	2.16051e-12	3.4412e-11
GSAP	103.668	1.02848	0.246371	4.17452	2.98621e-05	0.000174064
SLC8A1	226.741	1.02776	0.164123	6.26217	3.79653e-10	4.7413e-09
CPE	4531.67	1.02775	0.103501	9.92982	3.08819e-23	1.03763e-21
FAM213A	692.994	1.02739	0.179903	5.71079	1.12452e-08	1.15834e-07
BMP8B	38.4756	1.02709	0.369869	2.7769	0.00548803	0.0167598
DAPK1	1308.48	1.02605	0.298341	3.43917	0.000583491	0.00244848
PAWR	2153.98	1.025	0.138917	7.37855	1.60023e-13	2.84773e-12
FAM163A	1.7758	1.02485	1.42914	0.717111	0.473306	0.601467
SLC4A11	38.1104	1.02375	0.301686	3.39344	0.000690206	0.00283722
JCHAIN	0.926031	1.02334	1.96836	0.519894	0.603137	NA
CTAG2	0.926031	1.02334	1.96836	0.519894	0.603137	NA
IFI44L	804.784	1.02308	0.150806	6.78405	1.16856e-11	1.7276e-10
NF1	2885.05	1.02306	0.299531	3.41555	0.000636524	0.00264117
CCDC40	266.159	1.02224	0.150263	6.80302	1.02451e-11	1.52994e-10
NOS1AP	98.8017	1.02209	0.351176	2.91047	0.00360886	0.0117563
TK2	278.73	1.02195	0.139186	7.34234	2.09898e-13	3.66593e-12
ATP11A	971.474	1.0216	0.335623	3.04388	0.0023355	0.00809198
C3orf20	2.67234	1.02144	1.1168	0.914613	0.360395	0.494016
TANC1	1625.73	1.02126	0.321983	3.1718	0.00151499	0.00559379
SLC34A2	38.7406	1.0208	0.373657	2.73192	0.00629667	0.0187663
TRIM72	1.77774	1.02065	1.49843	0.681144	0.495781	0.621576
MYO9A	1122.94	1.02062	0.322058	3.16905	0.00152937	0.00563723
GRIN2C	0.906075	1.02006	2.29579	0.444319	0.656812	NA
IGF2BP3	350.011	1.01968	0.211228	4.82738	1.38341e-06	1.03404e-05
FNDC5	0.927887	1.01961	2.22651	0.457941	0.646995	NA
PTPRG	809.22	1.0191	0.344672	2.95672	0.0031093	0.0103634
ARHGAP26	163.251	1.01844	0.257265	3.95871	7.53543e-05	0.000400829
CAPN8	249.857	1.01831	0.187496	5.4311	5.60075e-08	5.23083e-07
MANSC1	261.945	1.0182	0.144231	7.05953	1.67067e-12	2.69138e-11
VMAC	62.959	1.01808	0.284498	3.57851	0.000345557	0.00154908
SLC29A4	51.5394	1.01776	0.273034	3.72757	0.000193332	0.000931477
SGK223	467.76	1.01774	0.184546	5.51484	3.49095e-08	3.37427e-07
DCST2	33.8041	1.0174	0.486289	2.09217	0.0364233	0.0811759
STKLD1	49.3916	1.01693	0.286001	3.55567	0.00037702	0.00167312
FCGBP	15.9513	1.0167	0.514689	1.97537	0.0482259	0.102003
TMEM120B	574.72	1.01664	0.123683	8.21977	2.03899e-16	4.48198e-15
RNA5SP156	0.93392	1.01662	1.91029	0.532182	0.5946	NA
SCARNA14	0.923794	1.01651	1.9098	0.532262	0.594545	NA
PTCH1	256.58	1.01636	0.379355	2.67917	0.00738043	0.0213734
KCNC3	270.921	1.0163	0.191017	5.32047	1.03502e-07	9.27968e-07
CPQ	160.302	1.01589	0.172823	5.87821	4.14723e-09	4.50544e-08
SSH3	859.799	1.01567	0.16802	6.04494	1.49467e-09	1.71679e-08
X43534	85.4983	1.01547	0.247992	4.09476	4.22605e-05	0.000238171
ETS2	825.2	1.0152	0.120235	8.44348	3.08028e-17	7.23277e-16
CRY2	193.362	1.015	0.156358	6.49155	8.49556e-11	1.14398e-09
FRY	131.608	1.01476	0.36194	2.80367	0.00505243	0.0156497
ACSS3	1.76218	1.01443	1.42626	0.711252	0.476928	0.604592
CPNE7	58.1767	1.01393	0.273164	3.71181	0.000205781	0.000982072
ACTA1	0.929827	1.0139	1.73051	0.585896	0.557945	NA
USP53	1022.9	1.01346	0.354467	2.85912	0.00424815	0.0135205
WDTC1	1046.81	1.01303	0.281005	3.60503	0.000312122	0.00141857
ABCB4	2.23	1.01301	1.41156	0.717651	0.472973	0.601206
PLCB4	240.393	1.01232	0.257286	3.93461	8.33322e-05	0.00043962
TTLL11	80.8557	1.01116	0.243939	4.14516	3.39578e-05	0.000195198
RN7SL558P	3.39375	1.01072	1.02149	0.989453	0.322441	0.45462
PQLC3	103.973	1.01052	0.224818	4.49484	6.96213e-06	4.61049e-05
PIWIL4	8.49281	1.01045	0.752775	1.34229	0.179501	0.291095
SHROOM3	2659.15	1.00894	0.289115	3.48977	0.000483432	0.00207677
PFKFB2	453.499	1.0088	0.19315	5.22288	1.76166e-07	1.51867e-06
TMOD1	12.5154	1.00861	0.549358	1.83599	0.0663599	0.132046
TM9SF4	973.275	1.00842	0.213898	4.71448	2.42329e-06	1.74388e-05
FMO5	228.513	1.00839	0.172619	5.84171	5.16675e-09	5.54895e-08
RNF213	5633.64	1.00831	0.361841	2.78662	0.00532609	0.0163766
AKAP13	3629.31	1.0081	0.349439	2.8849	0.00391535	0.0126178
PHLPP1	1012.21	1.00795	0.28997	3.47607	0.000508829	0.00216871
LAMA5	12019.2	1.00699	0.263624	3.8198	0.000133562	0.0006685
MANBA	1182.87	1.00594	0.131495	7.65005	2.00894e-14	3.84669e-13
DNAH1	59.3185	1.00548	0.251671	3.99522	6.46337e-05	0.000348533
TULP1	0.916201	1.00528	1.90906	0.526584	0.598482	NA
ADGRB1	8.97498	1.00497	0.595823	1.68669	0.0916621	0.17099
MFSD6	2025.51	1.00496	0.14795	6.79255	1.10165e-11	1.6382e-10
COL23A1	3.43406	1.00495	1.53493	0.654721	0.512648	0.637568
DRAXIN	8.11888	1.00457	0.629984	1.5946	0.110801	0.198833
ADAMTS1	61.5714	1.00454	0.258933	3.87952	0.000104662	0.00053905
TNFRSF10D	277.762	1.0032	0.261386	3.83799	0.000124045	0.000626307
PTPRS	1874.66	1.00294	0.412187	2.4332	0.0149659	0.0387804
HS6ST1	420.482	1.00214	0.208951	4.79607	1.61808e-06	1.19614e-05
VCL	1451.79	1.00196	0.320001	3.13112	0.00174139	0.00631249
SNORA37	0.92409	1.00166	1.90918	0.524658	0.599821	NA
ADGRL3	139.719	1.00133	0.327511	3.05738	0.00223279	0.00779792
ACRBP	8.10525	1.00121	0.622569	1.60819	0.107794	0.194899
TTC29	0.919998	1.00085	1.72974	0.578617	0.562848	NA
SNORD73B	0.919998	1.00085	1.72974	0.578617	0.562848	NA
CXCL2	4.72154	1.00077	0.913642	1.09536	0.27336	0.400105
CCDC149	624.2	1.00049	0.131411	7.61344	2.66897e-14	5.05564e-13
IGIP	87.0666	1.00027	0.283157	3.53256	0.000411554	0.00180326
B3GNT3	644.812	1.00026	0.142445	7.02205	2.18643e-12	3.47465e-11
ZMAT3	338.88	0.999436	0.208481	4.79389	1.63577e-06	1.20796e-05
MAGI1	522.555	0.999405	0.233331	4.28321	1.84219e-05	0.000112395
SEZ6L2	1042.41	0.999182	0.129973	7.68759	1.49937e-14	2.91046e-13
FBXL17	566.231	0.999147	0.130015	7.68485	1.53176e-14	2.96518e-13
EZR	6580.21	0.999045	0.0859541	11.623	3.14853e-31	1.57004e-29
TECTA	4.659	0.998815	0.825522	1.20992	0.22631	0.346918
PLXND1	228.624	0.998783	0.162231	6.15655	7.43466e-10	8.88383e-09
MPRIP	5738.15	0.998763	0.238742	4.18344	2.87126e-05	0.000167851
CPT1A	1806.84	0.997713	0.095079	10.4935	9.25258e-26	3.55783e-24
PLPP3	293.492	0.996599	0.208612	4.77728	1.77681e-06	1.30663e-05
CCDC30	58.246	0.996169	0.300385	3.31631	0.000912145	0.00361477
VEGFC	120.549	0.995916	0.212698	4.68231	2.83662e-06	2.02173e-05
STK32A	336.908	0.99494	0.143141	6.95078	3.6327e-12	5.67715e-11
NXNL2	40.2375	0.994738	0.379859	2.6187	0.0088265	0.0249069
HLA.DRB5	11.6063	0.994232	0.673543	1.47612	0.139911	0.238776
P4HA3	31.9824	0.994136	0.326844	3.04163	0.00235304	0.00814474
TBC1D1	1530.26	0.99413	0.103659	9.59036	8.77789e-22	2.73451e-20
MROH1	1061.99	0.993869	0.105272	9.44096	3.69386e-21	1.11862e-19
USP43	230.788	0.993293	0.197377	5.03246	4.84217e-07	3.89582e-06
PCCA	268.024	0.993202	0.169238	5.86867	4.393e-09	4.76145e-08
GAS6	136.372	0.992491	0.248108	4.00023	6.32814e-05	0.000342156
LGALS8	907.442	0.991939	0.181981	5.45077	5.0151e-08	4.72136e-07
CRYGN	4.88332	0.991467	0.967595	1.02467	0.305518	0.435632
GCNT1	3752.7	0.991257	0.160835	6.16318	7.12966e-10	8.54832e-09
CAMK2G	812.313	0.99115	0.119285	8.30907	9.64586e-17	2.18145e-15
B3GNT6	58.5235	0.990574	0.275446	3.59626	0.000322826	0.00145783
LRRC9	42.8183	0.990569	0.381749	2.59482	0.00946409	0.026426
C14orf39	3.72731	0.990546	0.925783	1.06995	0.28464	0.412448
TJP2	168.495	0.990446	0.516217	1.91866	0.0550274	0.113398
RHBDF1	427.554	0.989875	0.151689	6.52569	6.7688e-11	9.24698e-10
GOLGA6D	3.35667	0.989819	0.948874	1.04315	0.296879	0.42607
PPP1R14C	214.797	0.98941	0.167025	5.92373	3.14726e-09	3.46714e-08
RNU1.134P	2.43072	0.988886	1.28298	0.77077	0.440843	0.571589
OCLN	997.307	0.988141	0.151962	6.50255	7.8968e-11	1.06845e-09
MRC2	729.358	0.98773	0.161955	6.09881	1.06862e-09	1.2546e-08
DOPEY2	519.684	0.985944	0.240058	4.10711	4.00632e-05	0.000226784
MCOLN3	130.304	0.985822	0.198736	4.96046	7.03271e-07	5.47109e-06
FRRS1L	3.35726	0.984721	1.00126	0.983481	0.325371	0.457471
PAM	3218.82	0.984361	0.231671	4.24896	2.14769e-05	0.000128863
SNORA2B	2.201	0.983259	1.61327	0.609481	0.542205	0.663568
ALDH1A1	21.4548	0.982756	0.562827	1.74611	0.0807922	0.154742
F2RL2	15.4888	0.982528	0.513222	1.91443	0.055565	0.114336
NKAIN2	3.33195	0.982275	1.07823	0.91101	0.36229	0.495987
RDH16	11.6671	0.981027	0.571092	1.71781	0.0858316	0.162236
GSTK1	1327.59	0.980841	0.184004	5.33055	9.79182e-08	8.82389e-07
ECHDC2	915.276	0.980789	0.217152	4.51659	6.28428e-06	4.20302e-05
GNA14	12.4089	0.98074	0.540335	1.81506	0.0695149	0.13703
PPP1R9B	1954.68	0.980337	0.20579	4.76378	1.90003e-06	1.39145e-05
PTPN3	591.006	0.97934	0.264997	3.69566	0.000219318	0.00103999
REPS2	215.068	0.978596	0.245725	3.98248	6.82007e-05	0.000366508
CLCNKB	11.9345	0.978572	0.521131	1.87778	0.0604106	0.122453
KRT86	45.3045	0.978335	0.306886	3.18794	0.00143288	0.00532829
MSANTD1	9.43718	0.977725	0.616798	1.58516	0.112929	0.201729
GATSL3	10.4622	0.977518	0.741943	1.31751	0.187667	0.30143
HPGD	436.969	0.977119	0.176393	5.53944	3.03439e-08	2.96341e-07
KLHL38	2.45059	0.977064	1.14347	0.854476	0.392841	0.525645
HIST1H3J	47.8822	0.976972	0.360879	2.7072	0.00678527	0.0199031
ITGB4	4650.32	0.976351	0.152846	6.38779	1.68302e-10	2.19103e-09
IL17RE	39.9148	0.975996	0.322354	3.02772	0.00246409	0.00848748
KBTBD12	2.43891	0.975906	1.1116	0.877931	0.379981	0.513157
ITPR3	1456.47	0.975808	0.314369	3.10402	0.00190912	0.0068478
PLXNB3	429.388	0.975132	0.423276	2.30377	0.0212353	0.0519454
RHPN1	1122.67	0.975102	0.279991	3.48261	0.000496545	0.00212276
GALNT3	771.638	0.974791	0.312221	3.12212	0.00179552	0.00648207
XDH	70.5559	0.974653	0.353014	2.76095	0.00576338	0.0174422
EXT1	3061.66	0.974366	0.152737	6.37937	1.77817e-10	2.30639e-09
SLC26A7	81.8711	0.974023	0.27227	3.57741	0.00034701	0.0015546
TMEM64	887.523	0.973974	0.261688	3.72189	0.000197739	0.000949794
FOXD1	275.611	0.973295	0.191564	5.08079	3.75864e-07	3.08742e-06
STYK1	59.6447	0.972971	0.273486	3.55766	0.000374174	0.00166229
SGSM2	1035.71	0.972928	0.158384	6.14283	8.10652e-10	9.62956e-09
PRAM1	8.54994	0.972734	0.612412	1.58837	0.112204	0.200789
SLC5A2	6.20049	0.97249	0.902846	1.07714	0.281419	0.408831
RRAGD	41.6665	0.971155	0.302615	3.20921	0.00133099	0.0050061
CHPF	2697.19	0.970736	0.18268	5.31386	1.07329e-07	9.60447e-07
SLC29A3	362.048	0.970526	0.177588	5.46505	4.62772e-08	4.38004e-07
ZFHX4	418.081	0.970349	0.361142	2.68689	0.00721207	0.0209676
HMGA2	511.566	0.968093	0.263599	3.67259	0.000240101	0.00112776
HK2	962.431	0.967745	0.188777	5.12638	2.95362e-07	2.45908e-06
STK3	814.08	0.967494	0.132993	7.27479	3.46968e-13	5.94224e-12
NFIB	1521.25	0.967358	0.187914	5.14788	2.63441e-07	2.21554e-06
H6PD	1528.11	0.966792	0.186682	5.17881	2.23306e-07	1.89609e-06
JUN	1754.05	0.966174	0.118738	8.13703	4.05095e-16	8.71449e-15
SAMD12	1504.89	0.965777	0.2902	3.32797	0.000874802	0.00348439
CIART	262.371	0.965519	0.15101	6.39373	1.6189e-10	2.11145e-09
ARHGAP39	543.209	0.963781	0.151539	6.35996	2.01806e-10	2.58899e-09
EPB41L1	1140.83	0.963663	0.171091	5.63247	1.77646e-08	1.7983e-07
ATP13A5	2.82474	0.963628	1.15458	0.834612	0.403936	0.536565
C6orf163	29.0334	0.963027	0.535945	1.79688	0.072355	0.141345
AR	6.38272	0.96292	0.704702	1.36642	0.171807	0.281177
PSG3	16.229	0.962588	0.493879	1.94903	0.0512913	0.107217
FES	118.349	0.961859	0.24734	3.88881	0.000100738	0.000520545
EHD2	1167.75	0.960604	0.185726	5.17217	2.31395e-07	1.96231e-06
SLC45A1	34.8096	0.960125	0.353724	2.71434	0.00664083	0.0195853
CELSR2	811.283	0.959508	0.374632	2.5612	0.010431	0.0287
ANKRA2	293.566	0.958281	0.153906	6.22639	4.77299e-10	5.87753e-09
SLC13A3	146.045	0.958002	0.193949	4.93945	7.83444e-07	6.06138e-06
ZNF235	128.749	0.957807	0.201778	4.74684	2.06621e-06	1.50146e-05
SBF2	438.451	0.957301	0.329174	2.90819	0.00363522	0.0118258
STRADA	153.899	0.956836	0.364535	2.62481	0.00866966	0.0245232
SCARB2	6148.68	0.956624	0.154617	6.18705	6.13023e-10	7.46418e-09
PRRG4	290.989	0.956486	0.167799	5.70019	1.19671e-08	1.23001e-07
GALNT14	240.024	0.956411	0.164126	5.82729	5.6336e-09	6.02739e-08
CD9	5876.4	0.956076	0.262173	3.64674	0.000265588	0.00123199
CLK4	332.729	0.955632	0.154014	6.20484	5.4752e-10	6.69549e-09
TMOD2	254.342	0.955217	0.241324	3.95824	7.55031e-05	0.000401469
IQCH	68.4819	0.954799	0.274597	3.47709	0.000506893	0.00216307
TMC1	103.023	0.954783	0.224032	4.26181	2.02781e-05	0.000122502
KLRD1	7.78296	0.954386	0.901583	1.05857	0.289797	0.418161
CCDC62	17.279	0.95419	0.496513	1.92178	0.0546329	0.112739
HEATR4	10.072	0.953293	0.650346	1.46583	0.142696	0.242559
HPS1	199.845	0.953221	0.211633	4.50411	6.66511e-06	4.4221e-05
[truncated: 13,971 more rows]
