# Supplementary material for: Hedgehog signalling is involved in acquired resistance to KRASG12C inhibitors in lung cancer cells
Source: Cell Death Dis. 2024 Jan 16;15(1):56. doi: 10.1038/s41419-024-06436-9 (PMC10789740; doi:10.1038/s41419-024-06436-9)
Supplement: Supplementary file 6 — Supplementary Table S4 [file 41419_2024_6436_MOESM6_ESM.xlsx]

## Sheet: Extended_data_Table_4
Supplemental Table S4-DEGs of ARS-1620 + Son treated H358 for 48 h vs ARS-1620 treated H358 48 h
	baseMean	log2FoldChange	lfcSE	stat	pvalue	padj
GFPT1	8390.14	2.06222	0.0526452	39.172	0	0
MTHFD2	4009.75	2.17776	0.0533794	40.7977	0	0
SLC20A1	4790.15	2.49352	0.0557585	44.72	0	0
STC2	2783.53	3.01877	0.0612965	49.2486	0	0
CCND1	3295.89	-2.40972	0.0555772	-43.3581	0	0
SCD	18914.6	2.30818	0.051513	44.8078	0	0
KRT4	1324.14	-4.60538	0.100912	-45.6376	0	0
XPOT	8784.14	1.98948	0.0491442	40.4826	0	0
THBS1	4214.65	-1.95625	0.0509909	-38.3647	0	0
AARS	8031.96	1.8754	0.0476296	39.3747	0	0
SLC7A5	14819.4	2.07152	0.0413015	50.156	0	0
TRIB3	1660.33	2.89104	0.0759161	38.082	0	0
MKNK2	7113.97	2.03946	0.0519395	39.266	0	0
PIM3	6444.64	2.16287	0.0507768	42.5956	0	0
SNX31	30.3012	5.46887	0.771941	7.08457	1.39477e-12	8.39262e-12
RASGRP1	45.3377	3.90634	0.419106	9.32064	1.15637e-20	1.2019e-19
PPM1E	10.4077	3.86615	0.860001	4.49552	6.94004e-06	2.16915e-05
GDF15	2374.21	3.63732	0.130141	27.9491	6.76054e-172	2.19953e-169
TCP11	2.32765	3.58451	1.53606	2.33357	0.0196181	0.0360843
SDS	2.15868	3.46905	1.56584	2.21545	0.026729	0.0476052
CD247	6.96024	3.22945	0.945026	3.41732	0.000632418	0.00151473
RDH12	4.95757	3.15713	1.07818	2.92819	0.00340937	0.00726757
GCNT3	128.648	3.03678	0.218877	13.8743	9.06278e-44	2.53071e-42
RBM44	33.609	3.02565	0.41039	7.37263	1.6729e-13	1.08754e-12
SYNDIG1L	2.96483	3.00677	1.36959	2.19538	0.0281361	0.0498574
SLC1A4	431.268	2.96094	0.11994	24.6869	1.47956e-134	3.13622e-132
DDIT3	838.801	2.93951	0.0933862	31.4769	1.80058e-217	9.32967e-215
SYCP2L	9.59277	2.85265	0.728533	3.91561	9.01744e-05	0.000244627
HRH4	3.97049	2.80598	1.16186	2.41508	0.0157318	0.0295617
PSAT1	1108.31	2.64901	0.0821655	32.24	4.86367e-228	2.83512e-225
MRGPRE	9.48299	2.59445	0.718894	3.60894	0.00030745	0.000772628
CEBPG	1424.6	2.57578	0.0770414	33.4337	4.4374e-245	2.95616e-242
ASIC4	4.65157	2.57246	1.0059	2.55736	0.0105471	0.0204794
LGI3	3.47493	2.57031	1.15016	2.23475	0.0254339	0.0455653
SPAM1	5.62622	2.53418	0.913372	2.77453	0.00552817	0.0113268
ATP6V0D2	19.1863	2.52904	0.495041	5.10875	3.2429e-07	1.20372e-06
ALDH1L2	195.959	2.5247	0.157162	16.0643	4.54226e-58	1.99205e-56
SLC7A11	828.651	2.47068	0.08809	28.0472	4.32274e-173	1.475e-170
SLC7A1	1601.37	2.4494	0.0663728	36.9036	4.03863e-298	3.76669e-295
IL36G	20.3585	2.4378	0.477091	5.10972	3.22644e-07	1.19824e-06
HERPUD1	3251.06	2.42683	0.0676431	35.8769	6.99201e-282	6.11364e-279
CREB3L3	5.26504	2.42494	0.937842	2.58566	0.00971917	0.0189824
SERPINA5	10.2876	2.36197	0.663205	3.56145	0.000368807	0.0009145
NDUFA4L2	37.3571	2.34423	0.348083	6.73468	1.64289e-11	9.0954e-11
HSD11B2	115.538	2.32555	0.200724	11.5858	4.86423e-31	8.28874e-30
DUSP5	276.797	2.31497	0.136336	16.9799	1.15692e-64	6.10768e-63
ERN1	620.791	2.31294	0.093097	24.8444	2.97009e-136	6.39254e-134
KIF21B	150.769	2.30617	0.175987	13.1042	3.11643e-39	7.25439e-38
BTBD11	11.754	2.2792	0.607353	3.75268	0.000174953	0.00045657
KLF4	1740.67	2.18074	0.0643126	33.9085	4.9925e-252	3.49225e-249
CHAC1	135.44	2.17911	0.187761	11.6058	3.85146e-31	6.61127e-30
COX6B2	14.6849	2.17828	0.54586	3.99055	6.59206e-05	0.000181827
PIM1	2495.33	2.17452	0.0657379	33.0786	6.03653e-240	3.83869e-237
NR1D1	692.83	2.13548	0.0921406	23.1763	7.89482e-119	1.26952e-116
SLC1A5	3757.28	2.10859	0.0606735	34.7531	1.24378e-264	9.66692e-262
LVRN	39.6149	2.09531	0.324101	6.465	1.01301e-10	5.26839e-10
PIWIL2	35.4278	2.06151	0.342781	6.01406	1.80933e-09	8.41505e-09
CLEC1A	5.94075	2.04536	0.845551	2.41897	0.0155647	0.0292753
NUPR1	6.77102	2.02603	0.795392	2.54721	0.0108587	0.0210465
CEBPB	2162.82	2.0237	0.0706914	28.6272	3.08205e-180	1.10559e-177
SLC3A2	5559.88	2.02333	0.0578174	34.9951	2.66969e-268	2.197e-265
THEMIS2	785.065	2.0223	0.0824231	24.5356	6.16794e-133	1.26896e-130
PITX1	473.144	2.01739	0.0986075	20.4588	5.01516e-93	5.23598e-91
NFIL3	848.621	1.9916	0.0811748	24.5347	6.29961e-133	1.27727e-130
MFSD2A	49.558	1.98095	0.296173	6.68849	2.2549e-11	1.2342e-10
MID1IP1	1174.1	1.97388	0.0722343	27.326	2.0804e-164	6.1925e-162
EIF4EBP1	966.013	1.96787	0.0824274	23.874	5.70926e-126	1.03731e-123
NKAIN3	12.2622	1.96185	0.564052	3.47813	0.000504922	0.00123064
IL6R	483.87	1.9618	0.098564	19.9039	3.76763e-88	3.46771e-86
SLC15A2	13.7642	1.94151	0.537259	3.61373	0.000301825	0.000759449
ASNS	160.651	1.93755	0.162186	11.9465	6.77021e-33	1.25617e-31
RNU6.1069P	114.432	1.91137	0.191131	10.0003	1.51906e-23	1.85928e-22
IL1B	11.0823	1.90633	0.594289	3.20775	0.00133779	0.00305512
INSIG1	948.712	1.89015	0.0797859	23.6903	4.53693e-124	7.93395e-122
ABCA1	1745.17	1.86847	0.06953	26.8728	4.56724e-159	1.25286e-156
AGPAT5	1110.68	1.85773	0.0730946	25.4154	1.7025e-142	3.8416e-140
SEC24D	4101.95	1.84932	0.0587955	31.4534	3.77468e-217	1.88599e-214
TTC9	2299.14	1.83877	0.0562764	32.674	3.65897e-234	2.22561e-231
KRT16	17.3328	1.82688	0.489944	3.72876	0.000192424	0.000498891
GREB1	92.3388	1.80984	0.209278	8.64802	5.24022e-18	4.69338e-17
DUSP13	12.7824	1.80938	0.567675	3.18734	0.00143586	0.00326522
SNTB1	1204.97	1.8011	0.0687661	26.1918	3.29949e-151	8.09821e-149
RRAGD	127.886	1.79659	0.182097	9.86614	5.83703e-23	6.92622e-22
STRIP2	32.6486	1.78691	0.347742	5.13861	2.76771e-07	1.03337e-06
PHGDH	1625.82	1.7751	0.0646297	27.4657	4.50773e-166	1.37094e-163
LRP4	22.9057	1.77173	0.409907	4.32226	1.54437e-05	4.62353e-05
LRRC32	10.2843	1.76451	0.607217	2.90589	0.00366205	0.00775303
MXD1	985.386	1.76346	0.0793568	22.2219	2.10748e-109	2.89055e-107
BHLHE40	2853.1	1.7599	0.0632647	27.8181	2.62218e-170	8.15206e-168
YARS	1761.04	1.74604	0.0626513	27.8692	6.31315e-171	2.00729e-168
COBLL1	1031.62	1.74289	0.0757162	23.0188	3.02334e-117	4.69961e-115
CTSL	3004.91	1.7423	0.050792	34.3026	7.17405e-258	5.28237e-255
MATR3	15.2525	1.74169	0.496845	3.5055	0.000455748	0.00111662
KCNG3	23.0361	1.72588	0.403383	4.27853	1.88133e-05	5.5668e-05
FRZB	6.47189	1.71954	0.767359	2.24086	0.0250352	0.0449085
GARS	3543.62	1.71411	0.0551124	31.102	2.26132e-212	1.09089e-209
DCDC2	9.22553	1.71015	0.709413	2.41065	0.0159239	0.0298868
IL1A	12.0735	1.70105	0.576447	2.95092	0.00316829	0.00680134
AURKC	28.2913	1.69888	0.368959	4.60451	4.13443e-06	1.33335e-05
AMN1	280.889	1.69258	0.12209	13.8634	1.0557e-43	2.90734e-42
NRARP	40.9188	1.69248	0.304122	5.56513	2.61956e-08	1.09135e-07
FABP5	706.888	1.69052	0.084762	19.9443	1.68058e-88	1.57794e-86
TTC39B	602.806	1.68448	0.0893771	18.8469	3.11751e-79	2.27156e-77
MAP1B	1351.18	1.68326	0.0761385	22.1079	2.65299e-108	3.60343e-106
EAF2	12.6048	1.6791	0.550796	3.0485	0.00229989	0.00506541
BLNK	80.8732	1.67487	0.228173	7.34034	2.13046e-13	1.37161e-12
PMAIP1	1631.96	1.66037	0.0689612	24.0769	4.36614e-128	8.25436e-126
LURAP1L	566.117	1.65763	0.0906262	18.2908	9.79362e-75	6.28499e-73
NPC1	1758.18	1.63893	0.0617149	26.5565	2.16109e-155	5.81417e-153
THSD7A	426.449	1.63085	0.102944	15.842	1.59558e-56	6.72354e-55
GOLGA5	3078.89	1.62764	0.0615175	26.4582	2.93729e-154	7.75335e-152
CD68	9.39224	1.62662	0.663857	2.45026	0.0142754	0.0270651
PDE2A	6.80098	1.62373	0.737651	2.20122	0.0277208	0.0491962
MNT	919.74	1.62103	0.0808238	20.0564	1.77578e-89	1.72522e-87
GADD45A	1119.37	1.62046	0.074015	21.8937	2.98575e-106	3.86765e-104
SLC6A9	296.336	1.60702	0.121802	13.1938	9.5317e-40	2.27946e-38
JDP2	716.286	1.60661	0.0807778	19.8893	5.03963e-88	4.54867e-86
CKMT1B	41.0733	1.60591	0.302604	5.30696	1.11469e-07	4.34265e-07
CBX4	4213.65	1.59836	0.0520126	30.7303	2.24044e-207	1.01109e-204
PLEKHF1	1068.49	1.59118	0.0686621	23.1741	8.3166e-119	1.32215e-116
CCSAP	89.5393	1.58471	0.206943	7.65771	1.89271e-14	1.3286e-13
KDELR3	214.112	1.58297	0.137819	11.4858	1.55419e-30	2.58538e-29
UGDH	5895.67	1.58025	0.0525719	30.0588	1.67738e-198	6.90194e-196
YRDC	394.495	1.57863	0.104626	15.0883	1.93373e-51	6.90124e-50
GALNT3	2112.95	1.57598	0.0599963	26.2679	4.46524e-152	1.11551e-149
KIAA1551	4632.25	1.57554	0.0493575	31.9211	1.36143e-223	7.61857e-221
PDLIM3	32.503	1.56571	0.360437	4.34392	1.39965e-05	4.21009e-05
GPR180	646.442	1.56088	0.0944984	16.5175	2.74585e-61	1.32922e-59
KLF9	1205.41	1.56021	0.0696874	22.3887	5.07192e-111	7.31507e-109
CDKN2D	105.347	1.55801	0.198259	7.85842	3.89e-15	2.84183e-14
MOCOS	135.713	1.558	0.173464	8.98168	2.66665e-19	2.55e-18
DNAJB9	659.782	1.55162	0.0889695	17.4399	4.10836e-68	2.35557e-66
LY6D	57.0338	1.54812	0.253336	6.11092	9.90563e-10	4.72646e-09
SESN2	369.31	1.54523	0.119948	12.8825	5.64702e-38	1.26681e-36
ATF3	162.195	1.54354	0.165741	9.31298	1.24293e-20	1.28804e-19
NR5A2	410.862	1.53541	0.105624	14.5366	7.10249e-48	2.27899e-46
RASGEF1B	344.89	1.52419	0.113759	13.3984	6.17448e-41	1.55083e-39
MED8	663.181	1.50993	0.0817354	18.4734	3.38352e-76	2.21194e-74
CPEB3	334.439	1.50978	0.1236	12.2151	2.582e-34	5.03095e-33
MCTP1	157.439	1.50702	0.157608	9.56184	1.15683e-21	1.28547e-20
TC2N	1289.19	1.50398	0.0681915	22.0552	8.51225e-108	1.14506e-105
SLC25A25	594.902	1.50332	0.0944269	15.9205	4.56864e-57	1.94864e-55
PPP1R15B	2492.37	1.49939	0.058328	25.7062	9.9655e-146	2.32362e-143
TUBE1	246.237	1.49606	0.126527	11.824	2.93341e-32	5.30898e-31
SLCO4A1	136.945	1.49229	0.175054	8.52477	1.5312e-17	1.33052e-16
IFRD1	1972.87	1.48796	0.0578826	25.7065	9.8917e-146	2.32362e-143
RAP1GAP	847.591	1.48484	0.0787094	18.8649	2.21751e-79	1.63279e-77
NDNF	49.3039	1.483	0.283037	5.2396	1.60924e-07	6.15956e-07
CLIP4	1352.7	1.47543	0.0657658	22.4346	1.80767e-111	2.63431e-109
LONRF1	183.402	1.46676	0.147195	9.96473	2.17461e-23	2.63401e-22
TRIM9	9.49336	1.46446	0.639776	2.28903	0.0220778	0.0401285
SIPA1L2	254.317	1.46238	0.124317	11.7633	6.03559e-32	1.07291e-30
KCNIP4	8.76927	1.46232	0.646168	2.26306	0.0236319	0.0425825
TNNT2	11.2554	1.46222	0.559806	2.61201	0.00900122	0.0176876
SPIRE1	2224.51	1.45975	0.0595274	24.5223	8.54043e-133	1.70687e-130
XKR8	238.171	1.45556	0.130336	11.1677	5.86704e-29	9.18119e-28
NLRC5	428.56	1.45203	0.0977942	14.8478	7.19178e-50	2.448e-48
KCNK1	390.916	1.44887	0.103516	13.9966	1.63536e-44	4.66913e-43
CDR2	738.367	1.44818	0.0783004	18.4952	2.25586e-76	1.48866e-74
CPEB2	942.489	1.44737	0.0777099	18.6253	2.00325e-77	1.3874e-75
PCK2	410.235	1.44721	0.0999052	14.4859	1.48801e-47	4.72045e-46
EIF1	3337.52	1.44436	0.0588361	24.5489	4.44338e-133	9.27803e-131
MPC1	147.594	1.44122	0.168933	8.53129	1.4472e-17	1.25988e-16
GOLT1B	528.352	1.43044	0.0970172	14.7442	3.35277e-49	1.12483e-47
CDCP1	3736.39	1.4293	0.0497068	28.7546	7.92882e-182	2.99795e-179
SFN	1482.72	1.42137	0.0660291	21.5264	8.81787e-103	1.03734e-100
KLHL41	92.6173	1.42074	0.204975	6.93129	4.17024e-12	2.40386e-11
IL15	63.6505	1.41466	0.239072	5.91733	3.27212e-09	1.48434e-08
TSC22D3	1905.66	1.41375	0.065543	21.5698	3.44917e-103	4.12427e-101
CCDC9	957.3	1.4095	0.0757748	18.6012	3.14052e-77	2.16433e-75
SUSD3	96.2618	1.40862	0.194752	7.23287	4.72902e-13	2.96014e-12
ACBD3	3787.27	1.4076	0.0533178	26.4003	1.36024e-153	3.52404e-151
BLVRB	819.406	1.40647	0.0765841	18.365	2.50354e-75	1.62151e-73
MTHFD1L	577.784	1.40184	0.0897038	15.6274	4.73849e-55	1.91042e-53
PLCG2	51.9548	1.3978	0.269196	5.19249	2.07496e-07	7.84137e-07
PER1	1068.43	1.39313	0.0699249	19.9233	2.55808e-88	2.37004e-86
RAB3IL1	18.7318	1.39164	0.435059	3.19874	0.00138031	0.00314555
NCOA7	482.913	1.38707	0.0956154	14.5067	1.09806e-47	3.49929e-46
ANKRD22	105.695	1.3854	0.187965	7.3705	1.69995e-13	1.10359e-12
CKMT1A	34.3106	1.38459	0.322064	4.29912	1.71477e-05	5.10636e-05
SLC31A1	1156.42	1.38238	0.0755428	18.2994	8.37352e-75	5.39841e-73
KNDC1	30.7404	1.37908	0.354529	3.8899	0.000100286	0.000270694
C8orf4	252.945	1.37423	0.135153	10.168	2.75569e-24	3.49203e-23
LHFPL2	989.211	1.37199	0.0730753	18.775	1.20985e-78	8.59176e-77
FAM129A	419.531	1.37154	0.102914	13.327	1.61233e-40	3.98524e-39
OSGIN2	2707.09	1.37046	0.0575374	23.8186	2.14434e-125	3.84607e-123
AK5	13.0401	1.36945	0.530799	2.57998	0.00988056	0.0192707
RHBDL1	129.008	1.3681	0.180324	7.58687	3.27729e-14	2.24972e-13
CDKN1A	1959.8	1.36515	0.0613008	22.2697	7.26302e-110	1.0161e-107
DDIT4	711.046	1.36239	0.0799547	17.0395	4.18448e-65	2.25157e-63
AHI1	357.233	1.36014	0.112291	12.1127	9.05215e-34	1.72533e-32
TMEM52	33.0427	1.35628	0.342036	3.96533	7.3294e-05	0.000201134
SLC9A1	1970.81	1.35602	0.0625219	21.6887	2.62061e-104	3.21599e-102
GRPEL2	963.558	1.34717	0.083608	16.113	2.06857e-58	9.158e-57
CCDC186	1551.43	1.34378	0.0672128	19.9929	6.35214e-89	6.08675e-87
PHKG1	17.0275	1.33998	0.46318	2.89299	0.00381591	0.0080544
LINGO2	10.6069	1.33972	0.575205	2.32911	0.0198534	0.0364883
ZNF598	1910.49	1.33884	0.0683028	19.6015	1.50261e-85	1.31384e-83
PPFIA3	831.169	1.33216	0.078186	17.0383	4.27001e-65	2.28879e-63
CISH	106.99	1.32783	0.184877	7.18226	6.85701e-13	4.24655e-12
ASS1	1533.87	1.32666	0.0676994	19.5964	1.6597e-85	1.44219e-83
SUN3	26.1266	1.31667	0.374458	3.5162	0.000437774	0.00107503
MCEE	328.36	1.31489	0.110745	11.8731	1.63249e-32	2.98153e-31
GUCA1B	156.773	1.31484	0.17072	7.70174	1.34221e-14	9.48357e-14
NXPH4	46.3245	1.3114	0.279735	4.688	2.75883e-06	9.08996e-06
EPRS	4419.54	1.31085	0.0598883	21.8883	3.35451e-106	4.30547e-104
LRRC3B	39.4839	1.30963	0.309816	4.2271	2.36719e-05	6.92534e-05
RP5.862P8.2	194.751	1.30769	0.141441	9.24552	2.3411e-20	2.39241e-19
ENG	14.6565	1.30731	0.518007	2.52373	0.0116118	0.022413
HMGB2	1001.08	1.30713	0.0714673	18.2899	9.96841e-75	6.36795e-73
PSD2	10.4595	1.30531	0.575918	2.26649	0.0234215	0.0422735
BNIP1	117.472	1.30512	0.178565	7.30894	2.69255e-13	1.71768e-12
CARS	1277.52	1.30412	0.0670668	19.4451	3.20842e-84	2.72035e-82
ARTN	108.677	1.30373	0.18399	7.08583	1.3821e-12	8.32715e-12
GPX8	1294.22	1.30298	0.0643187	20.2581	3.01238e-91	3.07614e-89
DMGDH	73.0446	1.3017	0.22277	5.84326	5.11893e-09	2.27779e-08
RP5.994D16.11	33.4184	1.30166	0.328534	3.96202	7.43195e-05	0.000203789
GABRA2	23.7184	1.29873	0.397874	3.26418	0.00109781	0.00254073
MUC13	52.628	1.29728	0.26267	4.93883	7.85946e-07	2.78435e-06
UPP2	13.2241	1.29309	0.536173	2.4117	0.0158784	0.0298054
SLC2A13	209.312	1.29192	0.139337	9.27186	1.82928e-20	1.88035e-19
LGALSL	345.985	1.29134	0.110525	11.6838	1.54296e-31	2.70163e-30
HSD17B13	28.6557	1.28786	0.36152	3.56235	0.000367543	0.000912013
ACSL1	5162.59	1.28447	0.0475631	27.0056	1.26999e-160	3.62595e-158
PRKCE	447.947	1.27846	0.0958399	13.3396	1.36228e-40	3.37913e-39
FRMD4B	806.656	1.27653	0.0788441	16.1906	5.87809e-59	2.61893e-57
GCAT	67.6262	1.27652	0.236432	5.39912	6.69701e-08	2.66926e-07
XBP1	3326.78	1.27548	0.0497187	25.6539	3.82267e-145	8.76707e-143
FHIT	39.2109	1.27544	0.307429	4.14873	3.34331e-05	9.56502e-05
KCNF1	270.042	1.27286	0.120802	10.5367	5.85092e-26	8.06446e-25
IARS	3629.4	1.2717	0.0529392	24.0218	1.64531e-127	3.02867e-125
CDS1	1885.57	1.27053	0.0568413	22.3521	1.1508e-110	1.64282e-108
TNFSF9	29.9551	1.26422	0.347988	3.63295	0.000280201	0.000708477
MARS	4428.75	1.25802	0.047723	26.3609	3.84984e-153	9.79258e-151
PLK3	197.677	1.25754	0.152102	8.26773	1.36535e-16	1.1086e-15
ARG2	37.7917	1.25363	0.308458	4.06418	4.82026e-05	0.000135712
GOLGA4	7830.5	1.24886	0.0568912	21.9517	8.33702e-107	1.10033e-104
JMJD6	1075.46	1.24628	0.078092	15.9591	2.46224e-57	1.05342e-55
LAMP3	104.745	1.24424	0.192962	6.44809	1.13266e-10	5.8667e-10
KLF16	709.529	1.2422	0.0801262	15.503	3.3101e-54	1.29353e-52
S1PR1	14.151	1.24102	0.505018	2.45737	0.0139958	0.0265817
ZNF750	623.315	1.23936	0.0897231	13.8131	2.12407e-43	5.74772e-42
PYCR1	2499.65	1.2393	0.0571488	21.6855	2.80969e-104	3.41805e-102
HLA.G	33.2694	1.23724	0.334369	3.70021	0.000215418	0.000553988
VEGFA	4103.74	1.23723	0.0514266	24.0582	6.84435e-128	1.2767e-125
CTH	465.724	1.23627	0.0946964	13.0551	5.94186e-39	1.36273e-37
COQ10B	733.088	1.23404	0.0868996	14.2007	9.0688e-46	2.70517e-44
LYPD6B	14.3415	1.22634	0.507272	2.41752	0.0156265	0.0293759
SARS	3476.72	1.22584	0.0521797	23.4927	4.8474e-122	8.37224e-120
RASD1	43.8716	1.22582	0.289715	4.23113	2.32516e-05	6.81379e-05
TMEM38B	561.766	1.22581	0.0920243	13.3205	1.75941e-40	4.33348e-39
FAM114A1	2322.46	1.22093	0.0540144	22.6037	3.98346e-113	5.86617e-111
ZC3H6	525.632	1.22079	0.0944843	12.9205	3.44704e-38	7.77808e-37
SDCBP2	80.2752	1.22022	0.21452	5.68813	1.2844e-08	5.51358e-08
GPT2	2491.66	1.21808	0.0536556	22.7018	4.3009e-114	6.46985e-112
TRAF4	2094.38	1.21748	0.0673603	18.0741	5.09871e-73	3.15624e-71
KRT10	1057.11	1.21566	0.0822554	14.7791	1.99921e-49	6.7558e-48
MSMO1	2475.81	1.21508	0.0697599	17.418	6.02407e-68	3.42643e-66
TAF1D	2772.53	1.21222	0.0638306	18.9912	2.01548e-80	1.5408e-78
SEC23A	2971.58	1.21088	0.057221	21.1614	2.16808e-99	2.50673e-97
ACSM3	67.4473	1.21005	0.232064	5.2143	1.84516e-07	7.01654e-07
NAMPT	4574.38	1.20716	0.0571813	21.1111	6.28923e-99	7.15336e-97
RTN4R	68.8642	1.20649	0.230541	5.2333	1.66506e-07	6.3628e-07
UPP1	394.201	1.20228	0.0994714	12.0867	1.24197e-33	2.35117e-32
FOSB	20.3608	1.20193	0.416805	2.88367	0.00393073	0.00828051
TXNRD1	12054.8	1.20067	0.0428696	28.0075	1.31623e-172	4.38429e-170
GLI3	242.158	1.19872	0.125777	9.53057	1.56429e-21	1.72318e-20
CDC25B	757.306	1.1986	0.0788984	15.1917	4.01584e-52	1.45926e-50
IL15RA	23.7294	1.19842	0.392685	3.05185	0.00227432	0.00501067
HES1	315.523	1.19713	0.119774	9.99492	1.6042e-23	1.95495e-22
UHRF1BP1	1200.44	1.1945	0.0722424	16.5347	2.06466e-61	1.00643e-59
HSPA13	1159.85	1.19345	0.0778425	15.3316	4.69925e-53	1.77203e-51
RFFL	871.362	1.19319	0.0745241	16.0107	1.07531e-57	4.6431e-56
SREBF1	4114.75	1.19303	0.0546962	21.8119	1.7878e-105	2.23316e-103
SERPINE2	583.786	1.19263	0.0907656	13.1397	1.94982e-39	4.60777e-38
PELO	516.498	1.19229	0.0992358	12.0147	2.97508e-33	5.55693e-32
ME1	1133.93	1.19224	0.0667352	17.8653	2.19892e-71	1.32029e-69
SAT1	2404.55	1.18868	0.0606077	19.6127	1.20465e-85	1.05994e-83
RNF19B	782.533	1.18864	0.0792602	14.9966	7.72463e-51	2.68825e-49
TSKU	2643.3	1.18753	0.0549999	21.5915	2.15801e-103	2.60263e-101
GSR	4926.52	1.18729	0.0459219	25.8546	2.15905e-147	5.20778e-145
TPD52L1	699.839	1.18709	0.0787464	15.0749	2.37048e-51	8.41701e-50
SIAH1	880.327	1.18703	0.0757794	15.6643	2.65182e-55	1.08477e-53
RIPK2	888.866	1.18696	0.0720632	16.4711	5.915e-61	2.79564e-59
CREB3L1	121.742	1.1834	0.171418	6.90361	5.06975e-12	2.9056e-11
MERTK	1048.72	1.1805	0.06902	17.1037	1.39164e-65	7.66496e-64
HIST1H2BD	2181.72	1.17892	0.0568258	20.7462	1.32593e-95	1.43797e-93
BACH2	249.865	1.17702	0.133452	8.81985	1.14614e-18	1.05768e-17
MEIOB	87.0587	1.17563	0.205496	5.72095	1.05927e-08	4.58232e-08
MAPK6	1915.77	1.17516	0.0633649	18.5459	8.80166e-77	5.91997e-75
NFE2	340.138	1.17365	0.109271	10.7407	6.5541e-27	9.4821e-26
PPARGC1B	85.1722	1.16839	0.211771	5.51724	3.44371e-08	1.41366e-07
CDYL2	49.2501	1.16802	0.272571	4.28519	1.82582e-05	5.41284e-05
RMND5A	4130.98	1.166	0.0492025	23.698	3.7805e-124	6.69483e-122
SIAH2	1256.53	1.16551	0.0702773	16.5844	9.03543e-62	4.41978e-60
YIF1A	940.145	1.1623	0.0755055	15.3936	1.80587e-53	6.92169e-52
FHL2	335.888	1.16125	0.111059	10.4561	1.374e-25	1.86082e-24
PPTC7	1840.61	1.15886	0.0615778	18.8195	5.23027e-79	3.77172e-77
FAM102A	903.211	1.1588	0.0737134	15.7204	1.09696e-55	4.54038e-54
EIF2AK3	1236.54	1.15804	0.0714838	16.2	5.04017e-59	2.25278e-57
TMEM39A	1024.48	1.1572	0.070005	16.5302	2.22466e-61	1.08066e-59
MZT1	289.803	1.15606	0.113689	10.1686	2.73951e-24	3.47784e-23
NGEF	283.796	1.15577	0.121421	9.51877	1.75248e-21	1.9199e-20
SLC25A33	267.385	1.15478	0.118176	9.77172	1.48899e-22	1.73302e-21
ARF4	3709.65	1.15423	0.0575167	20.0677	1.4138e-89	1.39289e-87
PIR	159.542	1.15236	0.16015	7.19552	6.2222e-13	3.86368e-12
ZFAND1	1748.89	1.15201	0.0601681	19.1466	1.03366e-81	8.03383e-80
TRMT11	204.521	1.15166	0.136858	8.415	3.92903e-17	3.31927e-16
EGF	85.6216	1.1515	0.204632	5.62721	1.8315e-08	7.75037e-08
ARFGEF3	546.641	1.14952	0.0926516	12.4069	2.3961e-35	4.84413e-34
GPR157	1124.47	1.14704	0.0699927	16.388	2.33154e-60	1.09457e-58
DVL1	3831.9	1.14366	0.0474271	24.114	1.78369e-128	3.41834e-126
WARS	2158.2	1.14197	0.0590259	19.347	2.16069e-83	1.76772e-81
DIAPH2	371.485	1.14169	0.103206	11.0622	1.91273e-28	2.9245e-27
ST3GAL1	107.005	1.13994	0.181201	6.29105	3.15328e-10	1.57833e-09
EML2	1631.58	1.13633	0.0667404	17.0261	5.25665e-65	2.80689e-63
NECTIN4	2841.37	1.13498	0.0508276	22.3299	1.89187e-110	2.67346e-108
NXT1	366.444	1.13491	0.108952	10.4166	2.083e-25	2.79665e-24
KCMF1	2145.28	1.13408	0.0610929	18.5631	6.38635e-77	4.31619e-75
CLINT1	3798.43	1.13361	0.0499822	22.6803	7.00558e-114	1.04264e-111
CDYL	1731.94	1.13258	0.0566349	19.998	5.73743e-89	5.53563e-87
PCLO	393.11	1.13093	0.23909	4.73016	2.24343e-06	7.48346e-06
ARFGAP3	2148.29	1.12763	0.0632339	17.8327	3.9383e-71	2.35456e-69
ULK1	2304.4	1.12581	0.0567814	19.8271	1.73629e-87	1.54717e-85
PWWP2B	580.455	1.12451	0.0843062	13.3384	1.38379e-40	3.42641e-39
SEC24A	1788.88	1.12398	0.0664153	16.9236	3.01595e-64	1.55694e-62
WIPI1	677.722	1.12346	0.0853721	13.1596	1.49852e-39	3.57144e-38
MID2	216.671	1.12104	0.141154	7.94195	1.9902e-15	1.48337e-14
PXK	510.254	1.11869	0.0900925	12.4171	2.10998e-35	4.27186e-34
CEP85	486.019	1.11779	0.0979407	11.4129	3.60338e-30	5.93773e-29
TGDS	382.006	1.11701	0.106942	10.445	1.54533e-25	2.08277e-24
TMF1	2606.07	1.11691	0.062497	17.8714	1.97107e-71	1.18859e-69
RPL22L1	166.62	1.11581	0.159782	6.98331	2.88314e-12	1.68414e-11
LONP1	2204.25	1.11454	0.0533728	20.8822	7.7718e-97	8.56122e-95
WHAMM	564.064	1.11444	0.0848304	13.1372	2.01498e-39	4.74571e-38
ENOX1	20.0328	1.11416	0.422545	2.63679	0.00836951	0.0165497
ATP8B1	1543.01	1.11325	0.0715761	15.5533	1.51029e-54	6.05416e-53
SOCS7	1341.51	1.11222	0.063893	17.4076	7.22777e-68	4.09378e-66
GNL3	1715.91	1.10759	0.0617175	17.9462	5.14076e-72	3.14058e-70
NADK2	812.62	1.1033	0.0763401	14.4525	2.41799e-47	7.51725e-46
SLCO3A1	761.98	1.10166	0.0792238	13.9057	5.85163e-44	1.64386e-42
TMEM106B	4454.07	1.101	0.0579274	19.0065	1.50642e-80	1.15796e-78
GCC1	964.222	1.10064	0.0746834	14.7374	3.71024e-49	1.23881e-47
TMEM81	61.1374	1.0982	0.244666	4.48857	7.17042e-06	2.23616e-05
ENTPD7	272.352	1.09758	0.126639	8.66698	4.43745e-18	3.99485e-17
ETS1	2706.94	1.09736	0.051867	21.1572	2.36847e-99	2.71598e-97
IRAK2	94.6188	1.09492	0.208654	5.24751	1.54167e-07	5.91552e-07
DGKE	255.217	1.09396	0.122084	8.96072	3.22556e-19	3.06351e-18
POLR3D	1234.25	1.09391	0.0646636	16.9169	3.37792e-64	1.7374e-62
B4GALT5	3037.85	1.09189	0.0524517	20.817	3.03324e-96	3.31524e-94
GALNT9	189.187	1.08938	0.14065	7.74535	9.53186e-15	6.78975e-14
SLC19A2	825.608	1.08873	0.0792426	13.7392	5.91458e-43	1.58212e-41
CHI3L1	31.8584	1.08551	0.345649	3.1405	0.00168661	0.0037929
RNF187	2025.72	1.08524	0.0574396	18.8936	1.28824e-79	9.53573e-78
PGM3	1410.45	1.0843	0.0700959	15.4688	5.63164e-54	2.18852e-52
C9orf72	154.342	1.08394	0.153243	7.07334	1.51243e-12	9.05774e-12
SLC9A7	2182.19	1.08392	0.0617788	17.5452	6.47584e-69	3.79067e-67
RNF125	63.5138	1.08259	0.253026	4.27856	1.88108e-05	5.5668e-05
OSGIN1	209.359	1.082	0.141033	7.672	1.69341e-14	1.19109e-13
FTH1	53387.7	1.08193	0.0541902	19.9654	1.10081e-88	1.04764e-86
GNE	755.64	1.07876	0.0760168	14.191	1.04116e-45	3.09911e-44
GAS2L3	134.08	1.07845	0.167073	6.45498	1.08234e-10	5.61439e-10
MAGEH1	285.185	1.07628	0.128606	8.36882	5.81966e-17	4.84914e-16
BUB1	87.4537	1.07575	0.219772	4.89482	9.83943e-07	3.43447e-06
FKBP5	171.596	1.07492	0.152418	7.05246	1.75779e-12	1.04734e-11
RAB3A	68.6965	1.07364	0.234988	4.56892	4.90253e-06	1.56626e-05
PRRC1	2414.5	1.07321	0.0579871	18.5077	1.7895e-76	1.19215e-74
DBP	873.267	1.07013	0.0814849	13.1329	2.13305e-39	5.00694e-38
GNA13	3378.62	1.06872	0.0609833	17.5247	9.27969e-69	5.40928e-67
RABGGTB	1165.52	1.06729	0.0740114	14.4205	3.84272e-47	1.19201e-45
TAP1	916.465	1.06728	0.0700709	15.2315	2.18592e-52	8.00551e-51
SLK	2870.06	1.06716	0.0589973	18.0882	3.94593e-73	2.45349e-71
BCL3	497.319	1.06614	0.100039	10.6572	1.61322e-26	2.29593e-25
LARP1B	621.083	1.06601	0.0946703	11.2602	2.06209e-29	3.29323e-28
TMEM51	219.813	1.06468	0.130821	8.13847	4.00306e-16	3.14093e-15
STARD4	600.422	1.06464	0.0846915	12.5708	3.05768e-36	6.41333e-35
OBFC1	350.755	1.06444	0.107234	9.92639	3.19608e-23	3.83146e-22
MAPRE3	430.85	1.06433	0.101704	10.465	1.25101e-25	1.69919e-24
GRB10	1081.29	1.0639	0.070259	15.1426	8.48039e-52	3.05775e-50
COG3	1236.01	1.06354	0.0746846	14.2404	5.14503e-46	1.54131e-44
SLC16A14	1355.53	1.06228	0.0622823	17.0559	3.16016e-65	1.72026e-63
LCORL	930.486	1.06222	0.0790236	13.4417	3.44218e-41	8.73976e-40
ATF4	6144.41	1.06147	0.054081	19.6274	9.02035e-86	7.98701e-84
SH3BP5	358.418	1.05929	0.104325	10.1537	3.18948e-24	4.01627e-23
MAFF	105.557	1.0584	0.188484	5.61536	1.96157e-08	8.26827e-08
PFDN2	2110.22	1.05706	0.0541303	19.528	6.34169e-85	5.47656e-83
LYN	1845.75	1.05684	0.0565345	18.6938	5.56091e-78	3.9094e-76
GLIS2	1256.3	1.05485	0.0688874	15.3127	6.2888e-53	2.35872e-51
IL20RB	530.966	1.05435	0.0888812	11.8624	1.85473e-32	3.37422e-31
KIF16B	1146	1.05275	0.0727266	14.4755	1.73168e-47	5.45635e-46
OTUD3	518.471	1.05117	0.0875792	12.0026	3.44477e-33	6.41708e-32
PANX3	25.4239	1.05069	0.377514	2.78319	0.00538265	0.0110496
NUCB2	425.022	1.04939	0.0983828	10.6664	1.46189e-26	2.08693e-25
ZNF143	324.628	1.04909	0.117832	8.90326	5.42291e-19	5.07808e-18
IER5L	1876.65	1.04829	0.0703373	14.9038	3.11448e-50	1.06532e-48
GCLM	613.219	1.04611	0.0838981	12.4688	1.10447e-35	2.26894e-34
UCK2	962.286	1.04431	0.0706863	14.7739	2.15951e-49	7.26237e-48
CTAGE5	1158.32	1.04227	0.0720444	14.467	1.95788e-47	6.15523e-46
PDIK1L	636.952	1.04218	0.083576	12.4698	1.09078e-35	2.24412e-34
PRKRA	628.329	1.04181	0.0826327	12.6077	1.91536e-36	4.05999e-35
FKBP14	306.046	1.03923	0.119276	8.71283	2.96387e-18	2.68726e-17
DOPEY2	1093.6	1.03613	0.0662008	15.6514	3.25181e-55	1.32247e-53
PPM1H	523.088	1.03509	0.0909637	11.3792	5.30902e-30	8.70729e-29
AGAP1	3327.8	1.03351	0.0580991	17.7888	8.63466e-71	5.1186e-69
ZFP36	591.958	1.03283	0.0887723	11.6346	2.74883e-31	4.75354e-30
GOLGA2	6890.77	1.03198	0.0411821	25.0589	1.39494e-138	3.09766e-136
TAF4B	60.3137	1.03073	0.247597	4.16295	3.14158e-05	9.02479e-05
ZXDB	335.704	1.03061	0.109528	9.40952	4.98393e-21	5.27821e-20
PJA2	3974.25	1.0302	0.0542814	18.9789	2.54989e-80	1.92827e-78
SRPRA	3646.97	1.0295	0.0530474	19.4072	6.70885e-84	5.58672e-82
IRS2	770.47	1.02801	0.0823798	12.4789	9.73333e-36	2.0084e-34
GCLC	2873.66	1.02574	0.0485944	21.1082	6.68788e-99	7.54544e-97
SLC9A9	36.5745	1.02514	0.314061	3.26415	0.00109795	0.00254073
ANKRD29	37.4721	1.02502	0.305978	3.34997	0.000808189	0.00190699
CARD19	655.802	1.02407	0.083631	12.2452	1.78334e-34	3.49424e-33
RAPGEF4	20.238	1.02314	0.407041	2.51361	0.0119502	0.0229806
PPP1R18	1399.34	1.02297	0.0627794	16.2948	1.07528e-59	4.9322e-58
TMEM178A	128.8	1.02046	0.167071	6.10792	1.00938e-09	4.80968e-09
SLC27A2	319.093	1.01992	0.113294	9.00237	2.20904e-19	2.12402e-18
PROSER2	212.144	1.01991	0.133613	7.63334	2.28755e-14	1.59535e-13
NCK1	743.28	1.01461	0.081918	12.3857	3.12345e-35	6.26032e-34
CDA	248.16	1.01341	0.127233	7.96497	1.65265e-15	1.23838e-14
PCBP1	5730.99	1.01311	0.0508185	19.936	1.98456e-88	1.85093e-86
C10orf88	132.84	1.01245	0.16663	6.07604	1.23188e-09	5.82033e-09
MAFG	1562.63	1.01219	0.0596592	16.9662	1.46159e-64	7.62973e-63
AKNA	317.138	1.01213	0.109334	9.25724	2.0979e-20	2.15015e-19
SLC17A5	1047.39	1.01163	0.0693736	14.5823	3.64094e-48	1.17909e-46
RHBDD1	517.73	1.01107	0.0879299	11.4986	1.34074e-30	2.23563e-29
STK39	1165.12	1.01089	0.0698258	14.4773	1.68526e-47	5.32207e-46
LARP1	6823.72	1.00969	0.0458314	22.0304	1.47195e-107	1.9612e-105
BEST1	60.5933	1.00954	0.24581	4.10697	4.00879e-05	0.000113782
CLCN5	634.158	1.00882	0.0831435	12.1334	7.02518e-34	1.35003e-32
MYO10	3849.48	1.00859	0.0560057	18.0088	1.66208e-72	1.01985e-70
ABHD3	239.655	1.00837	0.139253	7.24125	4.44561e-13	2.78523e-12
GTF2E2	1158.21	1.00573	0.0684365	14.6959	6.85116e-49	2.27667e-47
UAP1	1016.53	1.00524	0.0727896	13.8102	2.21068e-43	5.97056e-42
ABCA12	154.594	1.00491	0.156814	6.40831	1.47138e-10	7.55119e-10
FAM84B	6821.89	1.00445	0.041432	24.2433	7.78293e-130	1.53357e-127
FAM81A	87.7353	1.00343	0.198319	5.05968	4.19952e-07	1.53961e-06
NDUFV2	198.865	1.00291	0.141708	7.07727	1.47026e-12	8.82366e-12
ZNF467	340.058	1.00288	0.109668	9.14464	5.98311e-20	5.97031e-19
EMP3	185.027	0.997914	0.139832	7.13653	9.5714e-13	5.85244e-12
EPHA6	86.114	0.996764	0.201615	4.94389	7.65789e-07	2.71638e-06
JMY	2179.56	0.995313	0.0747303	13.3187	1.80161e-40	4.42961e-39
TVP23B	1585.32	0.994974	0.0681344	14.6031	2.68311e-48	8.7498e-47
RBM15	544.003	0.994735	0.104368	9.53101	1.55764e-21	1.7172e-20
NT5DC3	600.087	0.99417	0.0914363	10.8728	1.55327e-27	2.28981e-26
OSBP	4408.92	0.994144	0.049994	19.8852	5.46148e-88	4.89783e-86
TEX19	28.5954	0.992982	0.357809	2.77518	0.00551714	0.0113058
ERICH2	35.7456	0.989594	0.312412	3.16759	0.00153709	0.00347735
HSPA5	35694.9	0.988157	0.0511773	19.3085	4.55437e-83	3.68299e-81
DCK	549.019	0.986957	0.0885626	11.1442	7.6452e-29	1.18973e-27
TMEM55A	181.777	0.985565	0.142056	6.93788	3.98039e-12	2.29821e-11
PDIA5	358.486	0.983045	0.110474	8.89844	5.66349e-19	5.29063e-18
HSPA9	6175.72	0.982607	0.0515617	19.0569	5.75667e-81	4.44949e-79
LYST	1097.46	0.98246	0.0894749	10.9803	4.75411e-28	7.15161e-27
TANC2	5995.26	0.982408	0.0576236	17.0487	3.57246e-65	1.92968e-63
ARF6	8277.94	0.981108	0.0426129	23.0237	2.69835e-117	4.24157e-115
MSL1	3691.86	0.981051	0.0479211	20.4722	3.81074e-93	4.00844e-91
C15orf48	171.92	0.978821	0.145014	6.74985	1.47996e-11	8.22266e-11
YIPF2	1687.74	0.977534	0.0585069	16.708	1.14595e-62	5.76687e-61
MESP1	21.6523	0.976987	0.399027	2.44842	0.0143482	0.0271921
TBC1D8B	621.471	0.97631	0.0856402	11.4001	4.17416e-30	6.85405e-29
FYB	655.251	0.976074	0.0845819	11.54	8.29471e-31	1.39643e-29
MGLL	366.108	0.975103	0.103336	9.43621	3.86494e-21	4.12752e-20
RBBP8	367.102	0.974834	0.104265	9.34955	8.80238e-21	9.1831e-20
IRF2BPL	3305.6	0.973712	0.0499759	19.4836	1.51178e-84	1.28962e-82
ARRDC3	2211.16	0.972433	0.0572643	16.9815	1.12611e-64	5.96751e-63
ZBTB21	501.504	0.972414	0.0995933	9.76386	1.60915e-22	1.86822e-21
PRSS22	955.541	0.971983	0.0770301	12.6182	1.67577e-36	3.56292e-35
GNL2	1184.34	0.970967	0.0699713	13.8766	8.77694e-44	2.45579e-42
PATL1	1577.92	0.970125	0.0591992	16.3875	2.35014e-60	1.09961e-58
CLIP2	1707.47	0.96854	0.0587841	16.4762	5.43733e-61	2.59105e-59
DIRAS1	96.9216	0.96525	0.194362	4.96624	6.82634e-07	2.435e-06
COG6	905.458	0.964899	0.0710588	13.5789	5.3446e-42	1.38465e-40
SLC39A14	857.426	0.964811	0.0775532	12.4406	1.57265e-35	3.21189e-34
RSRC2	3638.54	0.964483	0.0484627	19.9015	3.94546e-88	3.60765e-86
LMAN1	4982.42	0.9644	0.0517699	18.6286	1.88393e-77	1.31125e-75
GGH	118.804	0.964285	0.170608	5.65205	1.58543e-08	6.74578e-08
AGT	134.061	0.963592	0.163019	5.91091	3.40219e-09	1.53897e-08
DNAJC2	786.442	0.961264	0.0760361	12.6422	1.23537e-36	2.6386e-35
RHPN2	710.073	0.961228	0.0781705	12.2966	9.45238e-35	1.87307e-33
DHRS2	27823.6	0.961045	0.046532	20.6534	9.09544e-95	9.78809e-93
PLEKHH3	526.798	0.9588	0.0904283	10.6029	2.88952e-26	4.0384e-25
EIF2S2	4843.79	0.9586	0.0476665	20.1105	5.96699e-90	5.96273e-88
ING1	418.07	0.956666	0.106734	8.96306	3.15794e-19	3.00133e-18
ZXDA	74.1614	0.956589	0.229372	4.17046	3.03981e-05	8.75221e-05
SEMA3C	870.803	0.956556	0.079151	12.0852	1.26465e-33	2.39087e-32
SPAG9	2579.9	0.956426	0.0639171	14.9635	1.27076e-50	4.38962e-49
ZBTB18	553.803	0.956266	0.0919983	10.3944	2.62971e-25	3.50378e-24
AVPI1	82.0455	0.954471	0.20717	4.60718	4.08169e-06	1.31725e-05
CLDN7	1488.72	0.954113	0.0668483	14.2728	3.23272e-46	9.74694e-45
KDM7A	949.782	0.953533	0.0886119	10.7608	5.27246e-27	7.65163e-26
PDHX	374.699	0.952726	0.104633	9.10542	8.59295e-20	8.51987e-19
PLD1	508.233	0.952549	0.0897239	10.6164	2.49894e-26	3.51359e-25
HSPA4L	1105.74	0.951978	0.0785582	12.1181	8.46709e-34	1.61823e-32
VIMP	916.139	0.951533	0.0753402	12.6298	1.44597e-36	3.07901e-35
PARD6B	960.674	0.951038	0.0720137	13.2063	8.06521e-40	1.93537e-38
MTSS1L	6130.5	0.950773	0.0441791	21.5209	9.91955e-103	1.15645e-100
MAPRE2	436.124	0.949848	0.106321	8.93375	4.11817e-19	3.88753e-18
KDELR2	2968.62	0.948853	0.0543494	17.4584	2.97182e-68	1.71093e-66
STARD3NL	618.383	0.948796	0.0863078	10.9932	4.1217e-28	6.22706e-27
MBOAT2	4736.75	0.947297	0.0509317	18.5993	3.25274e-77	2.23068e-75
TMEM144	272.558	0.946206	0.117409	8.05904	7.68987e-16	5.93389e-15
METRNL	1323.88	0.945449	0.0624892	15.1298	1.02992e-51	3.70402e-50
TBX18	35.6348	0.94415	0.315717	2.99049	0.00278532	0.00603478
FRMPD3	55.1369	0.942632	0.257328	3.66315	0.000249137	0.000634522
CIB1	1077.08	0.942605	0.0717882	13.1304	2.20593e-39	5.16933e-38
ELF4	294.766	0.942206	0.123542	7.62659	2.41052e-14	1.67694e-13
TMEM268	457.431	0.941391	0.0994242	9.46843	2.84077e-21	3.04772e-20
SEC13	1791.6	0.939455	0.0620034	15.1517	7.38835e-52	2.6778e-50
ST6GALNAC3	111.625	0.937668	0.178818	5.2437	1.57392e-07	6.03429e-07
GPAT3	374.905	0.936823	0.102141	9.17183	4.65064e-20	4.66733e-19
SRSF4	2843.3	0.936417	0.0488378	19.174	6.10038e-82	4.79463e-80
MYO16	107.079	0.936255	0.181102	5.16976	2.34389e-07	8.82192e-07
LDLR	1591.64	0.93613	0.0661374	14.1543	1.75604e-45	5.19388e-44
SNAPC2	120.527	0.935909	0.186851	5.00886	5.47545e-07	1.9809e-06
PPP1R15A	1153.23	0.935398	0.068984	13.5596	6.94766e-42	1.79001e-40
LIN54	453.921	0.934478	0.0978839	9.5468	1.33762e-21	1.48048e-20
PHF1	679.748	0.934223	0.0845222	11.053	2.12016e-28	3.22402e-27
TRAF3IP2	293.581	0.932461	0.112176	8.31251	9.37011e-17	7.67943e-16
GRK3	44.0939	0.931743	0.278276	3.34827	0.000813189	0.00191782
SLC25A32	210.236	0.930995	0.134645	6.91444	4.69722e-12	2.69873e-11
PIGA	392.3	0.930215	0.110243	8.43788	3.23137e-17	2.7448e-16
ZBTB20	146.817	0.929942	0.334581	2.77943	0.00544551	0.0111672
TFEB	215.224	0.929806	0.132313	7.0273	2.10569e-12	1.24508e-11
GALK2	511.31	0.929601	0.0915667	10.1522	3.24064e-24	4.07703e-23
SPTBN1	15776.7	0.927369	0.0598993	15.4821	4.58027e-54	1.7849e-52
SHMT2	2603.11	0.925941	0.0576441	16.0631	4.63076e-58	2.02191e-56
DENND4C	1250.47	0.925751	0.0682612	13.5619	6.73813e-42	1.73923e-40
ASCL5	23.1799	0.925414	0.389434	2.3763	0.0174871	0.032498
BACH1	879.846	0.924386	0.0772703	11.963	5.5508e-33	1.03128e-31
GULP1	4085.71	0.923773	0.0530355	17.418	6.02503e-68	3.42643e-66
RUNX2	1116.28	0.92224	0.0667385	13.8187	1.96572e-43	5.33988e-42
AP1AR	890.472	0.920975	0.0710405	12.9641	1.9558e-38	4.44182e-37
CIART	521.546	0.920803	0.0904672	10.1783	2.47821e-24	3.15183e-23
NDUFAF2	273.529	0.920201	0.124742	7.37681	1.62128e-13	1.05545e-12
MCRIP2	527.848	0.919514	0.0891009	10.3199	5.72699e-25	7.48092e-24
ITPKB	682.351	0.919481	0.0837077	10.9844	4.54142e-28	6.84639e-27
HEY1	217.354	0.918164	0.12944	7.09337	1.30888e-12	7.90299e-12
PITPNM2	591.932	0.917603	0.0864687	10.612	2.62172e-26	3.68251e-25
SMNDC1	627.098	0.917018	0.0874972	10.4805	1.06134e-25	1.44438e-24
WDYHV1	182.284	0.916868	0.143439	6.39206	1.63668e-10	8.37495e-10
PSPH	255.004	0.916838	0.12784	7.17176	7.404e-13	4.5671e-12
UQCRC2	845.364	0.916764	0.0796036	11.5166	1.08815e-30	1.82314e-29
SPP1	1218	0.916679	0.0690615	13.2734	3.30387e-40	8.05247e-39
LRRC59	2424.64	0.916421	0.0539812	16.9767	1.22218e-64	6.42795e-63
COPB1	2233.65	0.915213	0.0596828	15.3346	4.4897e-53	1.69759e-51
CALU	6282.84	0.914345	0.0469095	19.4917	1.29196e-84	1.10887e-82
GRK5	199.31	0.912214	0.141433	6.44977	1.12017e-10	5.80412e-10
TKT	15411.5	0.911924	0.0454436	20.0672	1.42971e-89	1.39871e-87
CNNM2	440.84	0.911776	0.0973432	9.36661	7.48985e-21	7.84304e-20
N4BP3	46.3625	0.911722	0.277892	3.28086	0.00103493	0.00240669
LIG3	579.696	0.911245	0.0849013	10.733	7.12528e-27	1.02872e-25
PCGF1	333.194	0.910092	0.108479	8.38954	4.88065e-17	4.08619e-16
CTBP2	1199.02	0.909692	0.0655682	13.874	9.10769e-44	2.53818e-42
NBEA	1681.78	0.908646	0.0819117	11.093	1.35667e-28	2.09029e-27
STBD1	283.931	0.908242	0.122398	7.42041	1.1676e-13	7.66886e-13
ATG101	1406.98	0.907687	0.0699451	12.9771	1.64925e-38	3.75782e-37
MANF	3481.96	0.905225	0.0582061	15.552	1.54098e-54	6.15953e-53
C4orf32	262.11	0.905091	0.119451	7.57708	3.53432e-14	2.42259e-13
FAM46B	126.636	0.904768	0.17587	5.14451	2.68213e-07	1.00302e-06
SYVN1	1251.24	0.904758	0.0688006	13.1504	1.692e-39	4.00526e-38
SETD5	4091.61	0.903774	0.0489198	18.4746	3.30739e-76	2.17232e-74
DOT1L	1338.9	0.903117	0.0644458	14.0136	1.28706e-44	3.70492e-43
BEND6	149.954	0.902286	0.156008	5.78359	7.31215e-09	3.20178e-08
RASSF6	93.9455	0.902022	0.191069	4.72091	2.34789e-06	7.79659e-06
INPP1	392.279	0.901775	0.100398	8.98197	2.6596e-19	2.54499e-18
AQP3	146.821	0.901098	0.157288	5.72898	1.01036e-08	4.37612e-08
FOXN2	582.767	0.899897	0.0847007	10.6244	2.29392e-26	3.23507e-25
DDX21	3200.82	0.899413	0.0541396	16.6129	5.62547e-62	2.78093e-60
C2CD2L	269.605	0.89933	0.119361	7.53457	4.8996e-14	3.30978e-13
PDZD8	645.147	0.89871	0.0957865	9.38243	6.44713e-21	6.79181e-20
ELOVL5	3003.52	0.898577	0.0586986	15.3083	6.7278e-53	2.51663e-51
FAM98A	1182.79	0.898375	0.0691801	12.986	1.46861e-38	3.35169e-37
ZBTB41	1471.51	0.898324	0.0736867	12.1911	3.46569e-34	6.72469e-33
CREBRF	813.315	0.898083	0.0809976	11.0878	1.43817e-28	2.21098e-27
LONRF3	169.065	0.897367	0.147472	6.08502	1.16479e-09	5.522e-09
ARCN1	6648.73	0.89692	0.0507898	17.6594	8.61122e-70	5.06181e-68
ACSL3	5347.37	0.896819	0.0530374	16.9092	3.8502e-64	1.97305e-62
PSME4	2537.47	0.894035	0.056555	15.8082	2.73007e-56	1.14352e-54
DESI2	1032.59	0.893372	0.0772408	11.5661	6.12274e-31	1.03801e-29
ZNF639	701.03	0.893193	0.0844794	10.5729	3.97932e-26	5.5065e-25
PDXDC1	4441.3	0.891986	0.0473107	18.8538	2.7346e-79	2.00299e-77
SLC30A5	1709.59	0.890796	0.0616277	14.4545	2.34884e-47	7.33487e-46
FADS1	1736.23	0.889787	0.0566537	15.7057	1.38175e-55	5.6855e-54
RAB32	174.731	0.889571	0.142753	6.23155	4.6185e-10	2.28556e-09
ZNF451	1970.63	0.888442	0.0630589	14.0891	4.43359e-45	1.30033e-43
SYT1	1959.04	0.888313	0.0620015	14.3273	1.47781e-46	4.49448e-45
GCGR	41.7113	0.886476	0.288477	3.07295	0.00211951	0.00469324
ATXN2L	3355.05	0.885259	0.0497412	17.7973	7.41426e-71	4.41385e-69
AXIN1	945.556	0.885127	0.0711446	12.4412	1.56064e-35	3.19201e-34
SLC39A9	2390.45	0.884946	0.060126	14.7182	4.92646e-49	1.64098e-47
CRTC3	560.391	0.884636	0.0869986	10.1684	2.74392e-24	3.48028e-23
TMEM167B	999.483	0.882711	0.0785911	11.2317	2.84973e-29	4.52529e-28
SGPP1	247.774	0.880708	0.126829	6.94408	3.80935e-12	2.20309e-11
FASN	22394.9	0.880649	0.043093	20.436	8.00054e-93	8.29093e-91
P2RY1	36.5003	0.880279	0.316042	2.78532	0.00534743	0.0109838
TBC1D30	194.686	0.879431	0.137083	6.4153	1.40547e-10	7.22887e-10
TMEM126A	168.976	0.879035	0.158453	5.5476	2.89617e-08	1.1991e-07
LRP8	145.896	0.877422	0.155669	5.63647	1.73571e-08	7.36058e-08
ADGRG1	6350.13	0.87661	0.0465225	18.8427	3.37325e-79	2.44517e-77
SLC22A18	211.614	0.876438	0.142498	6.15052	7.72312e-10	3.74134e-09
SLAIN2	2437.81	0.875274	0.0539362	16.2279	3.20072e-59	1.43981e-57
NOTCH1	765.992	0.874695	0.0801683	10.9107	1.02423e-27	1.52112e-26
USP32	3137.81	0.874615	0.0595187	14.6948	6.96131e-49	2.30779e-47
ACACA	2240.1	0.874447	0.0621087	14.0793	5.09106e-45	1.48693e-43
KAT2B	74.6465	0.873716	0.214565	4.07204	4.66023e-05	0.000131365
DOK6	269.917	0.873282	0.115757	7.54407	4.55539e-14	3.09219e-13
GAD1	394.349	0.872075	0.101867	8.56087	1.12015e-17	9.83737e-17
MEF2D	2330.43	0.871988	0.0535127	16.295	1.07138e-59	4.93048e-58
MYDGF	1276.34	0.870351	0.0686643	12.6755	8.08831e-37	1.73818e-35
ZBTB11	1115.46	0.870293	0.0749444	11.6125	3.56008e-31	6.11861e-30
HMMR	57.3117	0.869207	0.263889	3.29384	0.000988299	0.002304
ZNF697	470.332	0.869086	0.101017	8.60337	7.74081e-18	6.84971e-17
OCLN	1943.37	0.867726	0.0567221	15.2979	7.90182e-53	2.94791e-51
PLEKHA3	744.822	0.866377	0.0785967	11.0231	2.95825e-28	4.47415e-27
PGM1	1399.47	0.866292	0.0628882	13.7751	3.59883e-43	9.68224e-42
ABHD4	1279.14	0.865433	0.0675355	12.8145	1.36015e-37	3.00609e-36
HINT3	1057.3	0.864773	0.0737836	11.7204	1.00199e-31	1.76988e-30
DCAF10	1382.68	0.864465	0.0687574	12.5727	2.98424e-36	6.27813e-35
HEATR5A	710.212	0.86416	0.0794407	10.8781	1.46647e-27	2.16412e-26
KIAA1671	1126.51	0.863504	0.0746589	11.566	6.12861e-31	1.03801e-29
CHST6	28.1572	0.863127	0.344696	2.50402	0.012279	0.0235609
RAB12	2379.81	0.862579	0.0555457	15.5292	2.2015e-54	8.70026e-53
TMEM11	454.136	0.862078	0.095369	9.0394	1.57532e-19	1.5326e-18
SDE2	841.309	0.861669	0.0805242	10.7007	1.00966e-26	1.44873e-25
KCTD8	43.3328	0.861655	0.287787	2.99407	0.00275283	0.00597086
WDR17	77.2371	0.861396	0.212268	4.05806	4.94814e-05	0.000139005
LIN7B	129.155	0.861154	0.177363	4.85531	1.20198e-06	4.14384e-06
PPRC1	510.753	0.86099	0.0905203	9.51157	1.87815e-21	2.05276e-20
CLDND1	1000.36	0.860767	0.0729535	11.7989	3.95646e-32	7.10538e-31
CSRNP1	284.643	0.860362	0.11728	7.33598	2.20106e-13	1.41511e-12
S100A14	779.913	0.860227	0.0836169	10.2877	8.00582e-25	1.03609e-23
RDH11	1749.22	0.859815	0.0676893	12.7024	5.7362e-37	1.24033e-35
RAB11FIP5	521.9	0.859005	0.0934892	9.18828	3.99162e-20	4.02036e-19
SMURF1	2798.68	0.858472	0.0535819	16.0217	9.01919e-58	3.90646e-56
TARS	4504.24	0.857625	0.0452491	18.9534	4.13866e-80	3.11289e-78
PCGF5	46.4469	0.857614	0.272288	3.14965	0.00163465	0.00368434
PIK3C2B	780.095	0.857492	0.0771757	11.1109	1.11038e-28	1.71839e-27
MDM4	1853.52	0.857214	0.0698261	12.2764	1.21248e-34	2.39246e-33
BNIP2	2042.23	0.857021	0.0617766	13.8729	9.24639e-44	2.56661e-42
STRN	1668.61	0.856965	0.0625392	13.7028	9.76371e-43	2.59685e-41
LMO4	623.646	0.85653	0.0914171	9.36948	7.28902e-21	7.64992e-20
FBXO45	833.855	0.856409	0.0738173	11.6017	4.03797e-31	6.92294e-30
MYO1E	1396.67	0.856305	0.0710999	12.0437	2.09401e-33	3.93754e-32
JTB	357.894	0.856083	0.103155	8.29898	1.05011e-16	8.57117e-16
YIPF5	1467.01	0.855599	0.0594783	14.3851	6.42263e-47	1.97913e-45
FAM46A	716.861	0.854501	0.0773722	11.044	2.34282e-28	3.54719e-27
ZNF25	95.6006	0.854128	0.192166	4.44473	8.80024e-06	2.7106e-05
ADM	116.14	0.852812	0.171919	4.96055	7.02922e-07	2.5029e-06
KCNH5	99.2398	0.851931	0.19721	4.31991	1.5609e-05	4.66802e-05
CELF4	51.7894	0.851725	0.265234	3.21122	0.00132173	0.00301943
PANK4	235.079	0.851513	0.126838	6.71338	1.90164e-11	1.0474e-10
COPG1	3503.09	0.850707	0.0499739	17.023	5.54431e-65	2.94924e-63
OSTC	1451.25	0.850377	0.0739322	11.5021	1.28723e-30	2.14896e-29
GPD2	3077.83	0.850014	0.0605694	14.0337	9.6928e-45	2.8017e-43
METTL21A	196.831	0.849351	0.13655	6.22007	4.96929e-10	2.45395e-09
CLK3	1115.47	0.849106	0.0686741	12.3643	4.07896e-35	8.15209e-34
SQLE	1593.92	0.847603	0.0606415	13.9773	2.14527e-44	6.10006e-43
SAMD8	1155.19	0.846896	0.071885	11.7813	4.8755e-32	8.73345e-31
PKN1	2731.77	0.846691	0.054787	15.4542	7.06449e-54	2.73773e-52
DHCR7	1116.55	0.845288	0.0658128	12.8438	9.31488e-38	2.07178e-36
GKAP1	73.6163	0.844617	0.227483	3.71287	0.000204919	0.000528834
RINT1	459.38	0.844075	0.105753	7.98154	1.44521e-15	1.08643e-14
CPNE8	1149.65	0.843597	0.0719775	11.7203	1.00322e-31	1.76988e-30
KLF7	1060.97	0.842006	0.0686826	12.2594	1.4963e-34	2.94005e-33
SNX27	3594.1	0.841717	0.0553282	15.2132	2.89239e-52	1.05376e-50
SPRYD3	504.656	0.841181	0.0939907	8.94962	3.56719e-19	3.3811e-18
FXR2	794.412	0.841025	0.0767264	10.9613	5.86241e-28	8.79047e-27
MLLT10	771.649	0.840621	0.0792953	10.6012	2.9433e-26	4.10945e-25
C1orf174	414.963	0.840259	0.0989929	8.48807	2.10091e-17	1.8065e-16
CRYBG3	1139.69	0.840094	0.0875028	9.60076	7.93563e-22	8.91007e-21
TJP3	2560.52	0.839673	0.0525942	15.9651	2.23608e-57	9.62546e-56
DUSP7	564.676	0.83847	0.0872145	9.61388	6.98625e-22	7.87571e-21
ARHGEF3	750.325	0.838236	0.080203	10.4514	1.44318e-25	1.95262e-24
FZD5	3502.07	0.837432	0.0511139	16.3836	2.50305e-60	1.16726e-58
FIGNL1	548.153	0.837259	0.0906655	9.23459	2.5927e-20	2.63987e-19
SUCO	3268.77	0.837052	0.0575894	14.5348	7.28893e-48	2.33346e-46
C15orf61	150.573	0.836972	0.156295	5.35509	8.55132e-08	3.36899e-07
RAD23B	9347.49	0.836013	0.0431779	19.3621	1.61285e-83	1.32728e-81
NCOA6	2425.25	0.834975	0.0519814	16.063	4.63925e-58	2.02191e-56
FAM131A	409.652	0.834778	0.104397	7.99616	1.28359e-15	9.7015e-15
SCARB1	262.488	0.834768	0.125673	6.6424	3.08625e-11	1.67416e-10
ARL4D	176.85	0.833627	0.141488	5.89184	3.81922e-09	1.71859e-08
SLC16A3	9155.28	0.833505	0.0411765	20.2422	4.15819e-91	4.21544e-89
RPS6KA2	759.799	0.833056	0.0782852	10.6413	1.9143e-26	2.71339e-25
LGALS1	535.697	0.831922	0.0974237	8.53921	1.35142e-17	1.1787e-16
RCN3	691.953	0.831724	0.0804464	10.3389	4.70085e-25	6.16354e-24
SKAP2	1961.29	0.831317	0.0559322	14.8629	5.73589e-50	1.9572e-48
TMEM263	2103.95	0.83112	0.0563928	14.738	3.67297e-49	1.2293e-47
COPG2	258.589	0.831025	0.121207	6.85627	7.06804e-12	4.01306e-11
STIM1	867.156	0.831015	0.0711543	11.6791	1.63093e-31	2.85209e-30
CYP51A1	177.919	0.8309	0.149883	5.54365	2.96227e-08	1.22465e-07
TBC1D15	1538.71	0.830431	0.0669899	12.3964	2.73496e-35	5.50534e-34
TM4SF19	38.5159	0.830365	0.298989	2.77724	0.00548224	0.0112376
KATNBL1	3383.2	0.830095	0.0599964	13.8357	1.55114e-43	4.2301e-42
KLF3	2216.58	0.829619	0.0540311	15.3545	3.30523e-53	1.26339e-51
RAP1GDS1	760.966	0.829529	0.0780483	10.6284	2.19836e-26	3.10343e-25
NR1D2	1882.59	0.829056	0.0570958	14.5204	8.99204e-48	2.87212e-46
GTF2IRD1	1177.57	0.829045	0.0644137	12.8706	6.58627e-38	1.47192e-36
DBF4	151.548	0.82804	0.151965	5.44887	5.06912e-08	2.04548e-07
LIFR	2320.49	0.827899	0.0758323	10.9175	9.50805e-28	1.41358e-26
KIF13A	2092.67	0.827771	0.0619039	13.3719	8.83037e-41	2.21392e-39
NEK2	78.3632	0.827697	0.222773	3.71543	0.000202856	0.000524769
LNX2	855.855	0.826503	0.080151	10.3118	6.23108e-25	8.13179e-24
NR2F6	3159.85	0.82637	0.0596362	13.8568	1.15649e-43	3.17241e-42
OTUD1	40.5648	0.826303	0.291637	2.83333	0.00460661	0.00958455
TBC1D22B	674.959	0.826283	0.0808348	10.2219	1.58261e-24	2.03313e-23
OVOL1	165.542	0.824803	0.144198	5.71993	1.06566e-08	4.60569e-08
CAMSAP3	780.753	0.824549	0.0738272	11.1686	5.80597e-29	9.09581e-28
UBE2J1	1032.96	0.824492	0.0678877	12.1449	6.10356e-34	1.17615e-32
AIM1L	343.924	0.824309	0.121974	6.75807	1.39843e-11	7.78822e-11
CPPED1	335.344	0.823248	0.110019	7.48275	7.27838e-14	4.86268e-13
KLHDC10	1457.15	0.822583	0.0650855	12.6385	1.29523e-36	2.76223e-35
LSMEM1	91.1218	0.822211	0.192893	4.26253	2.02128e-05	5.96325e-05
PRICKLE3	289.636	0.821574	0.114664	7.16508	7.77395e-13	4.79319e-12
NCKAP1	5901.06	0.821402	0.0477738	17.1936	2.96768e-66	1.6541e-64
AVL9	2690.12	0.821174	0.0612064	13.4165	4.843e-41	1.21859e-39
SEC23B	1671.24	0.81978	0.0605352	13.5422	8.81029e-42	2.26573e-40
CDC20	106.797	0.819468	0.189689	4.32005	1.5599e-05	4.66604e-05
SNAI1	126.133	0.818304	0.188102	4.35031	1.35944e-05	4.09442e-05
PPP3CC	118.386	0.817919	0.169262	4.83226	1.3499e-06	4.62643e-06
CKAP4	2946.34	0.817614	0.0479573	17.0488	3.56801e-65	1.92968e-63
ESRRA	1617.35	0.817526	0.0642918	12.7159	4.82721e-37	1.04864e-35
ATP11B	1856.43	0.816446	0.0691169	11.8125	3.36243e-32	6.06972e-31
NBAS	1175.34	0.816288	0.0748207	10.9099	1.03348e-27	1.53323e-26
PLCXD1	798.144	0.815497	0.0742089	10.9892	4.30651e-28	6.49925e-27
TADA1	283.489	0.814775	0.114085	7.14181	9.21094e-13	5.64684e-12
RBM47	5294.88	0.814511	0.0425319	19.1506	9.56786e-82	7.4779e-80
ARL5B	1143.42	0.814388	0.0824073	9.88246	4.95977e-23	5.91536e-22
CTSB	13051.7	0.814322	0.0408152	19.9515	1.4555e-88	1.37584e-86
CLIP1	3280.11	0.813837	0.0509782	15.9644	2.26205e-57	9.70738e-56
KIAA1211	425.458	0.81337	0.0965733	8.42231	3.69139e-17	3.12606e-16
PRDM10	466.475	0.812912	0.0945053	8.60176	7.85044e-18	6.94233e-17
ING2	397.043	0.81275	0.0980811	8.28651	1.16621e-16	9.50221e-16
RAB5A	2159.33	0.811533	0.0579628	14.0009	1.53852e-44	4.41064e-43
SH3BP2	2455.4	0.811469	0.054772	14.8154	1.16505e-49	3.95609e-48
GIT1	1826.56	0.811354	0.0567065	14.308	1.95159e-46	5.90968e-45
INAFM1	101.417	0.811331	0.187675	4.32306	1.53879e-05	4.6088e-05
HECTD1	7794.96	0.810826	0.0608826	13.3179	1.82256e-40	4.47326e-39
C1orf21	918.813	0.81067	0.0716218	11.3188	1.05964e-29	1.71579e-28
SH3BP1	103.025	0.809476	0.194524	4.16131	3.16432e-05	9.08348e-05
CHD2	7563.11	0.809214	0.0520351	15.5513	1.55838e-54	6.21133e-53
CLMN	837.287	0.808015	0.0767083	10.5336	6.04731e-26	8.31877e-25
MAP3K2	2772.18	0.80626	0.0573902	14.0487	7.84139e-45	2.28069e-43
TMEM214	2169.02	0.80612	0.0603256	13.3628	9.97194e-41	2.4912e-39
CD44	840.439	0.804845	0.0773858	10.4004	2.46823e-25	3.3012e-24
HK2	1813.54	0.802493	0.0578282	13.8772	8.70756e-44	2.44126e-42
SBNO2	2572.13	0.802371	0.0526211	15.2481	1.69554e-52	6.2753e-51
DCXR	491.297	0.801606	0.0944164	8.49012	2.06427e-17	1.77608e-16
HYOU1	8040.81	0.801503	0.0417556	19.1951	4.06774e-82	3.23339e-80
C15orf65	30.7128	0.801451	0.339651	2.35963	0.0182932	0.0338566
HIVEP2	1069.36	0.800636	0.0762385	10.5017	8.48099e-26	1.15755e-24
SLC35A2	1600.58	0.800359	0.0661294	12.1029	1.01912e-33	1.93716e-32
TACSTD2	24447.6	0.800254	0.043245	18.5051	1.87775e-76	1.24501e-74
ADRB1	383.557	0.799564	0.101654	7.86553	3.67539e-15	2.69067e-14
USP1	985.784	0.799475	0.0716859	11.1525	6.96488e-29	1.08565e-27
SQSTM1	7090.92	0.799282	0.0471922	16.9367	2.411e-64	1.24926e-62
GRAMD1A	1360.36	0.798977	0.0689167	11.5934	4.45229e-31	7.61461e-30
TNKS2	1757.85	0.797738	0.0602591	13.2385	5.26127e-40	1.26905e-38
RNF41	1000.64	0.797658	0.0686002	11.6276	2.98274e-31	5.15167e-30
TBC1D23	964.314	0.797631	0.0763242	10.4506	1.45663e-25	1.96891e-24
OSTF1	1604.95	0.796392	0.0634482	12.5519	3.88329e-36	8.12066e-35
IMPAD1	3451.87	0.79607	0.0545337	14.5978	2.90192e-48	9.44137e-47
SPTY2D1	833.674	0.796014	0.0779668	10.2097	1.79504e-24	2.29339e-23
TRHDE	30.2416	0.795537	0.334444	2.37868	0.0173747	0.0323104
SRXN1	173.419	0.795341	0.146007	5.44726	5.11505e-08	2.06342e-07
NDEL1	1031.26	0.79514	0.0694978	11.4412	2.60214e-30	4.30306e-29
MBP	512.107	0.794771	0.0888545	8.94464	3.7316e-19	3.52975e-18
RIOK1	679.82	0.793996	0.080607	9.85021	6.83998e-23	8.05483e-22
PIK3CB	1178.48	0.793924	0.0676629	11.7335	8.58096e-32	1.51767e-30
MEF2A	1458.39	0.793388	0.0587413	13.5065	1.43218e-41	3.66292e-40
SBF2	820.964	0.792906	0.0784485	10.1073	5.1259e-24	6.40852e-23
STRN4	2963.57	0.792855	0.048301	16.4149	1.49642e-60	7.04879e-59
NOCT	101.747	0.792513	0.195947	4.04453	5.24273e-05	0.000146604
ZFAND2A	160.514	0.79238	0.151687	5.22377	1.75319e-07	6.68315e-07
SLBP	1090.17	0.792238	0.0672659	11.7777	5.08531e-32	9.07442e-31
HOMER2	881.719	0.791719	0.0716123	11.0556	2.05876e-28	3.13748e-27
SORBS1	40.2339	0.791321	0.292606	2.70439	0.00684294	0.0137705
CNTNAP1	419.335	0.790977	0.0947293	8.34986	6.83429e-17	5.6642e-16
MEX3C	988.811	0.790502	0.069739	11.3351	8.78831e-30	1.42963e-28
KIAA1522	6987.43	0.79035	0.0435768	18.1369	1.62841e-73	1.02159e-71
ATL2	2590.67	0.789902	0.0569558	13.8687	9.80613e-44	2.71122e-42
PDE4DIP	5051.25	0.789836	0.0502803	15.7087	1.31956e-55	5.44564e-54
OLFML2B	421.969	0.788878	0.0987599	7.98783	1.37331e-15	1.03367e-14
NLN	1199.55	0.78853	0.070591	11.1704	5.69216e-29	8.9275e-28
RGMB	573.398	0.788352	0.0875237	9.0073	2.11189e-19	2.0334e-18
TUFT1	1362.73	0.788343	0.0625355	12.6063	1.94902e-36	4.12507e-35
CAMTA2	424.608	0.787963	0.0980587	8.03562	9.31042e-16	7.11764e-15
PPAT	880.193	0.787384	0.0811354	9.70457	2.88293e-22	3.30591e-21
ZBTB43	927.964	0.78606	0.0758181	10.3677	3.47806e-25	4.59607e-24
HS6ST1	793.523	0.785496	0.0811597	9.67839	3.72525e-22	4.25786e-21
ERMP1	1573.21	0.78528	0.0638817	12.2927	9.91073e-35	1.96112e-33
SRP54	3201.74	0.784926	0.0577396	13.5943	4.33176e-42	1.12852e-40
ADPRM	68.1544	0.784551	0.231555	3.38818	0.00070359	0.00167516
FAM178B	197.575	0.782753	0.135558	5.77431	7.72675e-09	3.37909e-08
CAPG	2903.9	0.782713	0.0552561	14.1652	1.50452e-45	4.45936e-44
NANP	460.867	0.78207	0.095492	8.1899	2.61442e-16	2.09004e-15
SIPA1	2001.85	0.782012	0.0577672	13.5373	9.42033e-42	2.41817e-40
ZRSR2	508.46	0.781977	0.0956452	8.17581	2.93887e-16	2.34005e-15
ENOPH1	769.402	0.78178	0.0737943	10.594	3.17607e-26	4.42563e-25
TTC13	496.137	0.781485	0.0982432	7.95459	1.79723e-15	1.34241e-14
MIDN	3016.79	0.781099	0.0565787	13.8055	2.36035e-43	6.36247e-42
ETV6	715.752	0.780956	0.0814862	9.58391	9.34428e-22	1.04665e-20
TBC1D10A	416.698	0.780765	0.0980489	7.96302	1.67891e-15	1.25738e-14
G6PD	3760.76	0.780665	0.0508667	15.3473	3.69507e-53	1.40473e-51
COPB2	5598.83	0.780394	0.0502632	15.5261	2.309e-54	9.09942e-53
HPCAL1	880.871	0.780281	0.0775843	10.0572	8.53923e-24	1.05069e-22
HSD17B14	737.354	0.778809	0.0857738	9.0798	1.08775e-19	1.06865e-18
ALKBH5	2240.23	0.7785	0.0569811	13.6624	1.70249e-42	4.48548e-41
ARHGAP32	1314.68	0.778064	0.0733349	10.6097	2.68504e-26	3.76768e-25
MATR3.1	257.588	0.77765	0.12015	6.47235	9.64913e-11	5.03323e-10
SEMA5A	390.976	0.777468	0.10724	7.24977	4.1747e-13	2.62605e-12
DSG2	3315.91	0.77723	0.0533091	14.5797	3.78225e-48	1.21921e-46
PPARA	1472.38	0.777137	0.0753868	10.3087	6.4387e-25	8.3871e-24
SSFA2	2630.09	0.775791	0.054432	14.2525	4.32633e-46	1.29883e-44
STAT5A	40.8898	0.775748	0.293279	2.64508	0.00816709	0.0161999
PTPRM	525.326	0.775695	0.0898136	8.63673	5.78466e-18	5.16119e-17
CCDC107	277.873	0.775676	0.124159	6.24745	4.17208e-10	2.07218e-09
NAB2	417.827	0.775307	0.0999833	7.75436	8.87887e-15	6.35048e-14
H1F0	9738.62	0.775103	0.0480501	16.1312	1.54106e-58	6.84425e-57
CFDP1	1137.31	0.774307	0.0675012	11.471	1.84496e-30	3.06543e-29
VAT1	5188.04	0.773667	0.0469467	16.4797	5.13285e-61	2.4592e-59
PPP1R32	140.575	0.773209	0.165537	4.6709	2.99881e-06	9.85051e-06
PRSS8	2019.03	0.772644	0.0654725	11.801	3.85497e-32	6.93201e-31
SH3GLB1	2527.37	0.77201	0.0570849	13.5239	1.13056e-41	2.8968e-40
CYC1	2672.8	0.771948	0.0506577	15.2385	1.96297e-52	7.20787e-51
AHCTF1	2059.62	0.771744	0.0649816	11.8763	1.57081e-32	2.87263e-31
GBP2	777.774	0.771147	0.0751907	10.2559	1.1136e-24	1.43853e-23
MPP7	854.347	0.769673	0.074044	10.3948	2.61829e-25	3.49188e-24
EDEM3	2403.18	0.768977	0.0556679	13.8136	2.10884e-43	5.71757e-42
CSGALNACT2	218.014	0.768848	0.130168	5.90657	3.49299e-09	1.5789e-08
WASF2	3595.62	0.768189	0.0472033	16.2741	1.50824e-59	6.85072e-58
STAT4	80.5381	0.767878	0.206649	3.71586	0.000202516	0.000523986
ARF1	5877.62	0.766769	0.0499827	15.3407	4.0872e-53	1.54959e-51
RRBP1	11702.8	0.766742	0.0399636	19.186	4.8427e-82	3.82765e-80
ZNF787	1661.76	0.766411	0.0606131	12.6443	1.20269e-36	2.57272e-35
NTN1	1412.26	0.765919	0.0638945	11.9872	4.14475e-33	7.71078e-32
NFKBIB	384.983	0.765685	0.101033	7.57859	3.4933e-14	2.39565e-13
REEP6	459.115	0.765258	0.099677	7.67738	1.62373e-14	1.1438e-13
JUND	2394.21	0.76513	0.0572213	13.3714	8.88268e-41	2.22305e-39
SIRT1	570.675	0.764696	0.0848987	9.00716	2.11465e-19	2.03466e-18
LAMA3	1317.49	0.764535	0.0806264	9.48244	2.48411e-21	2.67534e-20
RFK	627.36	0.764365	0.0819738	9.32451	1.11501e-20	1.16064e-19
RPIA	485.025	0.764342	0.0893695	8.55261	1.20338e-17	1.05418e-16
MYLIP	1451.14	0.763989	0.0632041	12.0876	1.22751e-33	2.32695e-32
SERTAD3	278.326	0.76329	0.113649	6.7162	1.86527e-11	1.02823e-10
SMOX	282.066	0.763039	0.116403	6.55515	5.55866e-11	2.94902e-10
RASA2	202.837	0.762433	0.137831	5.53167	3.17201e-08	1.30788e-07
SSR1	3740.09	0.761666	0.0487741	15.6162	5.64775e-55	2.27046e-53
RNF139	1364.3	0.761414	0.0640233	11.8928	1.29062e-32	2.37263e-31
MARK2	3053.45	0.76099	0.0481305	15.811	2.61408e-56	1.09823e-54
GOLIM4	675.736	0.760912	0.0811389	9.37789	6.73042e-21	7.08492e-20
HES6	68.3387	0.7609	0.226652	3.35713	0.000787561	0.00186115
CSNK1A1	6530.92	0.760834	0.0457618	16.626	4.51948e-62	2.24211e-60
ZNF628	159.127	0.760706	0.155356	4.89654	9.75402e-07	3.40721e-06
PKIB	285.583	0.76068	0.115057	6.61135	3.80826e-11	2.04914e-10
CLIC4	2556.33	0.760388	0.0610393	12.4573	1.2754e-35	2.61625e-34
APOL6	2493.4	0.76027	0.0624243	12.1791	4.01881e-34	7.77638e-33
UHRF1BP1L	862.497	0.759951	0.0831792	9.13631	6.46181e-20	6.4388e-19
ACAT1	880.821	0.759308	0.0737325	10.2982	7.18292e-25	9.33913e-24
STX5	650.044	0.759147	0.0803885	9.44348	3.60617e-21	3.85706e-20
ALPK1	919.336	0.758984	0.0779613	9.73539	2.12991e-22	2.46057e-21
ST6GALNAC4	430.387	0.758799	0.0959958	7.90451	2.68991e-15	1.99216e-14
PTEN	1946.44	0.758537	0.0640834	11.8367	2.52133e-32	4.57502e-31
UCHL1	105.783	0.758451	0.183973	4.12262	3.74589e-05	0.000106731
IGF2BP3	655.249	0.757077	0.0797769	9.48992	2.31215e-21	2.50363e-20
CCNB2	83.4272	0.756601	0.199191	3.79837	0.000145648	0.000384166
DLG1	2358.82	0.756252	0.0575077	13.1505	1.69164e-39	4.00526e-38
SLC38A1	5306.24	0.75595	0.0574762	13.1524	1.64892e-39	3.91654e-38
CIITA	55.2763	0.755904	0.247597	3.05296	0.00226599	0.00499624
P2RY10	74.5343	0.755869	0.223927	3.37551	0.000736778	0.00174911
SPINK5	98.0759	0.755747	0.194207	3.89144	9.96495e-05	0.000269027
SERTAD2	2819.26	0.75573	0.0528001	14.3131	1.81348e-46	5.5034e-45
GMDS	373.003	0.755593	0.104922	7.2015	5.95539e-13	3.70458e-12
AIMP2	314.463	0.755371	0.11624	6.4984	8.11806e-11	4.25203e-10
RGS14	215.15	0.754724	0.134264	5.6212	1.89634e-08	8.00778e-08
OXR1	2564.13	0.754689	0.0540031	13.9749	2.21735e-44	6.29224e-43
SERP1	3003.34	0.754323	0.0566496	13.3156	1.87899e-40	4.60368e-39
SRGAP2C	1243.59	0.75422	0.0747585	10.0887	6.19541e-24	7.69066e-23
STAG2	4726.81	0.753752	0.0533901	14.1178	2.94923e-45	8.70458e-44
PPP2R5A	873.399	0.753054	0.0722729	10.4196	2.01829e-25	2.71238e-24
SNX18	2776.16	0.752504	0.0524589	14.3447	1.15073e-46	3.5227e-45
C6orf136	128.312	0.752477	0.164631	4.5707	4.86102e-06	1.55442e-05
FAM72C	85.6103	0.751687	0.210752	3.56669	0.000361521	0.000898428
FDFT1	1738.24	0.751583	0.0608866	12.344	5.24929e-35	1.04761e-33
CASK	1688.36	0.751455	0.0635176	11.8307	2.71e-32	4.91099e-31
IMPA2	3410.63	0.751274	0.0500359	15.0147	5.88254e-51	2.06776e-49
CRLS1	290.734	0.751009	0.122887	6.11138	9.87762e-10	4.71498e-09
CUTC	128.875	0.749377	0.171446	4.37091	1.23728e-05	3.74504e-05
LOX	75.7443	0.749329	0.21264	3.52393	0.000425198	0.00104598
LSM10	278.602	0.748993	0.115565	6.48115	9.10258e-11	4.75168e-10
ZFAND5	6022.28	0.748371	0.0436337	17.1512	6.15324e-66	3.40252e-64
DDX59	248.477	0.748103	0.126375	5.91973	3.22474e-09	1.46522e-08
CDK7	483.775	0.74796	0.0963622	7.76197	8.36232e-15	5.98715e-14
NUP58	1319.44	0.747808	0.0617454	12.1112	9.21876e-34	1.7547e-32
NOV	302.911	0.747382	0.112491	6.64395	3.05389e-11	1.65789e-10
ACVR1C	45.7226	0.747315	0.275988	2.70778	0.00677348	0.0136425
PUSL1	298.62	0.746958	0.118405	6.30851	2.81736e-10	1.41272e-09
FZD7	261.342	0.74651	0.118077	6.32223	2.57815e-10	1.29835e-09
ZNF503	198.946	0.746267	0.135937	5.4898	4.02391e-08	1.64172e-07
APBB2	552.179	0.746104	0.0977555	7.63235	2.3052e-14	1.60686e-13
AOC2	38.0321	0.744886	0.296314	2.51384	0.0119425	0.022972
RSAD1	515.247	0.744763	0.0883477	8.42991	3.45945e-17	2.93497e-16
TRIM36	67.2766	0.744541	0.235786	3.1577	0.00159019	0.00359051
STK24	3343.92	0.744493	0.0496863	14.9839	9.36212e-51	3.24198e-49
COX7A2L	2115.8	0.744414	0.0582225	12.7857	1.97144e-37	4.35022e-36
DYRK2	2696.76	0.743925	0.0600392	12.3907	2.93646e-35	5.89399e-34
EPHB2	2074.66	0.743569	0.0543838	13.6726	1.47942e-42	3.90512e-41
SOX9	1489.64	0.742809	0.0636213	11.6755	1.70092e-31	2.96707e-30
MAEL	3309.52	0.742359	0.053508	13.8738	9.13383e-44	2.5404e-42
INTS10	520.097	0.74194	0.0905366	8.19492	2.50765e-16	2.00928e-15
RYBP	2152.79	0.741536	0.057541	12.8871	5.32196e-38	1.19701e-36
NARS	2940.71	0.740109	0.0530934	13.9398	3.6311e-44	1.02211e-42
KLHL15	334.769	0.739857	0.110073	6.72154	1.7982e-11	9.9277e-11
BCAR3	682.921	0.739538	0.0824169	8.97314	2.88191e-19	2.7502e-18
IER3IP1	339.886	0.738849	0.105468	7.00545	2.4619e-12	1.44775e-11
ISG20	395.978	0.738081	0.099514	7.41686	1.19931e-13	7.86238e-13
DRAM2	660.482	0.737735	0.0811769	9.088	1.00878e-19	9.93857e-19
HPS3	1389.13	0.737291	0.0700063	10.5318	6.166e-26	8.47371e-25
ZFP91	1901.05	0.736395	0.0609345	12.085	1.26722e-33	2.39249e-32
GNG5	479.107	0.736113	0.0902776	8.15388	3.52421e-16	2.78237e-15
TIPRL	2948.43	0.735546	0.0578473	12.7153	4.8624e-37	1.05465e-35
NDUFS7	342.599	0.735465	0.107345	6.85141	7.31272e-12	4.14694e-11
MED26	112.494	0.735099	0.176916	4.15507	3.25187e-05	9.31673e-05
STT3A	4757.86	0.734767	0.0478553	15.354	3.33246e-53	1.27033e-51
WAC	3939	0.734757	0.0469088	15.6635	2.68516e-55	1.0952e-53
CDC42EP1	617.994	0.734494	0.0886519	8.28515	1.17964e-16	9.60605e-16
ERLEC1	2358.38	0.734412	0.0570505	12.873	6.38622e-38	1.42949e-36
ARSG	69.9723	0.734077	0.229372	3.20038	0.00137245	0.00312917
USP36	1690.29	0.733276	0.056018	13.09	3.75585e-39	8.71381e-38
LTN1	1327.13	0.733265	0.0746182	9.82688	8.62453e-23	1.01138e-21
DCAF1	893.924	0.733176	0.0766298	9.56776	1.09242e-21	1.21583e-20
TSPAN13	725.341	0.733077	0.0831518	8.81613	1.18487e-18	1.09198e-17
KIFAP3	934.382	0.732848	0.0715687	10.2398	1.31538e-24	1.69606e-23
RHOT1	833.813	0.732552	0.0771746	9.49214	2.26336e-21	2.45271e-20
CCDC88C	1128.82	0.731448	0.0659455	11.0917	1.37651e-28	2.11853e-27
MTCL1	827.589	0.730876	0.0770305	9.48813	2.35211e-21	2.54494e-20
TRIP10	1177.3	0.730086	0.0689455	10.5893	3.33999e-26	4.64016e-25
ZBTB10	3650.02	0.730062	0.0543264	13.4384	3.60001e-41	9.12393e-40
GSK3B	2295.86	0.730011	0.0551969	13.2256	6.24598e-40	1.50398e-38
ELK1	599.074	0.729489	0.0821489	8.88008	6.68136e-19	6.22733e-18
CTBS	278.832	0.728928	0.119851	6.08193	1.18744e-09	5.62177e-09
CNOT6L	1168.14	0.728547	0.0712846	10.2203	1.60911e-24	2.06527e-23
DEXI	393.423	0.728416	0.102014	7.14036	9.30844e-13	5.70412e-12
AAK1	2886.23	0.72797	0.0610326	11.9276	8.50282e-33	1.57139e-31
SLC44A1	3338.01	0.727863	0.0516042	14.1047	3.55135e-45	1.04597e-43
GTPBP2	1412.95	0.727855	0.0644683	11.2901	1.46834e-29	2.36933e-28
SPOPL	1189.97	0.727774	0.0754455	9.64635	5.09351e-22	5.78864e-21
TOX3	163.633	0.727701	0.146978	4.9511	7.37955e-07	2.62097e-06
ZBTB7B	2395.58	0.727349	0.0585189	12.4293	1.81224e-35	3.67971e-34
ITSN2	1555	0.726072	0.0657152	11.0488	2.22247e-28	3.37227e-27
ESRP1	4455.39	0.724525	0.0474571	15.2669	1.26983e-52	4.71217e-51
REL	361.351	0.723942	0.123706	5.85211	4.85373e-09	2.16461e-08
TCEA1	4188.48	0.723225	0.048338	14.9618	1.30388e-50	4.49292e-49
TFE3	1119.34	0.722884	0.0684072	10.5674	4.22173e-26	5.83617e-25
AMPD2	830.269	0.722601	0.0735171	9.82902	8.44347e-23	9.91807e-22
LRRC8A	3908.12	0.722033	0.046838	15.4155	1.28676e-53	4.95916e-52
YOD1	588.093	0.721951	0.0946105	7.63078	2.33345e-14	1.62574e-13
ANO8	496.248	0.721708	0.0927635	7.78008	7.24759e-15	5.21305e-14
RELB	154.308	0.720849	0.152452	4.72837	2.26328e-06	7.54068e-06
LARS	2988.02	0.719967	0.058595	12.2872	1.06151e-34	2.09753e-33
EHD4	875.417	0.719542	0.0742207	9.69463	3.17793e-22	3.64121e-21
MKRN1	4608.45	0.71952	0.0440125	16.3481	4.49068e-60	2.0872e-58
MIB1	2077.34	0.719317	0.0677435	10.6182	2.45128e-26	3.45004e-25
EPB41L4B	4728.54	0.71815	0.0443114	16.2069	4.50655e-59	2.02073e-57
POLR3K	149.945	0.71735	0.154768	4.63501	3.56922e-06	1.15989e-05
SOCS1	36.3777	0.716761	0.31349	2.28639	0.0222316	0.0403555
CRYL1	254.622	0.716741	0.121344	5.90668	3.49069e-09	1.57837e-08
FAM72D	83.5104	0.716355	0.211803	3.38217	0.000719163	0.00170962
ABLIM3	425.778	0.716185	0.0949649	7.54157	4.64342e-14	3.14888e-13
ODC1	1726.8	0.716077	0.0580586	12.3337	5.96381e-35	1.18682e-33
ABCC4	2751.76	0.715642	0.0564662	12.6738	8.26066e-37	1.77249e-35
TPD52	1847.1	0.714263	0.0635604	11.2376	2.66672e-29	4.2443e-28
FOXP2	136.45	0.714255	0.1646	4.33933	1.42916e-05	4.29331e-05
RLIM	2830.39	0.713923	0.0584045	12.2238	2.32063e-34	4.52798e-33
SRPRB	1292.64	0.713621	0.0706058	10.1071	5.13753e-24	6.41733e-23
BDH1	144.563	0.713441	0.155146	4.59853	4.25489e-06	1.37062e-05
RASSF9	60.4161	0.713328	0.240812	2.96218	0.00305472	0.00656863
JUNB	2750.37	0.712983	0.056949	12.5197	5.82726e-36	1.21315e-34
KCNJ14	48.6868	0.712514	0.267159	2.667	0.00765312	0.0152474
ATG4D	266.124	0.711453	0.120266	5.91566	3.30546e-09	1.49752e-08
CTU1	195.158	0.711216	0.141198	5.03702	4.72847e-07	1.72269e-06
FERMT2	1113.38	0.711085	0.0648806	10.9599	5.95642e-28	8.91233e-27
SH3PXD2B	784.094	0.710882	0.0808173	8.79616	1.41584e-18	1.30142e-17
RGS3	1113.6	0.71049	0.0669898	10.606	2.79596e-26	3.91546e-25
PHKA1	814.723	0.710412	0.0875881	8.11083	5.02759e-16	3.925e-15
PHLDA2	294.786	0.709762	0.119794	5.92484	3.12597e-09	1.42404e-08
EXOSC7	375.261	0.709746	0.1011	7.02022	2.21519e-12	1.30817e-11
FGD4	881.719	0.709132	0.0724657	9.78575	1.29629e-22	1.51126e-21
DHDDS	687.36	0.708351	0.0836961	8.46337	2.59759e-17	2.22265e-16
RAP2B	1364.83	0.707622	0.0621906	11.3783	5.36396e-30	8.7871e-29
JADE3	403.172	0.707531	0.0999099	7.08169	1.42403e-12	8.55763e-12
BOLA2B	1110.82	0.706817	0.0759099	9.31127	1.26313e-20	1.30608e-19
ESPN	59.1503	0.706532	0.239964	2.94433	0.00323659	0.00693732
SMAD4	1354.77	0.705837	0.0602818	11.709	1.14675e-31	2.01799e-30
ATP2B4	1971.73	0.705542	0.0622902	11.3267	9.68039e-30	1.57292e-28
TXNDC11	580.188	0.704947	0.0866117	8.13916	3.9802e-16	3.12475e-15
RAB11FIP4	3148.57	0.704452	0.0496781	14.1803	1.21246e-45	3.60135e-44
ARL1	1670.96	0.704254	0.0596317	11.8101	3.46304e-32	6.23526e-31
PTTG1	91.5539	0.703193	0.194097	3.6229	0.000291322	0.000734738
SEC31A	6561.49	0.703059	0.0507017	13.8666	1.00998e-43	2.78692e-42
KIAA0513	319.6	0.702682	0.112475	6.24743	4.1725e-10	2.07218e-09
BET1L	577.314	0.701488	0.0857036	8.18504	2.72209e-16	2.17116e-15
DPAGT1	384.146	0.701289	0.101792	6.88946	5.60042e-12	3.19795e-11
KIAA1958	737.406	0.7011	0.0837664	8.36971	5.77621e-17	4.8158e-16
TSSC4	344.718	0.700729	0.109819	6.38075	1.76228e-10	8.98805e-10
BORA	81.3689	0.700202	0.212526	3.29467	0.000985372	0.00229794
UHRF2	847.716	0.700191	0.0843268	8.30331	1.0125e-16	8.27385e-16
MORC3	876.719	0.699519	0.0794693	8.80238	1.33943e-18	1.23362e-17
CLGN	81.181	0.699377	0.206187	3.39196	0.000693939	0.00165359
ZCCHC7	520.075	0.698139	0.0868333	8.03999	8.98422e-16	6.88331e-15
DCAF13	1970.69	0.697022	0.071935	9.6896	3.33839e-22	3.81882e-21
PPP1R9B	3525.62	0.696264	0.0463987	15.0061	6.69741e-51	2.34829e-49
KLHL28	1066.32	0.696182	0.0744447	9.35167	8.62741e-21	9.014e-20
PLD6	218.725	0.695838	0.128617	5.41016	6.297e-08	2.517e-07
SLC4A7	1178.34	0.6955	0.072774	9.55698	1.21238e-21	1.34506e-20
ATP6V0B	403.954	0.695352	0.0974996	7.13184	9.90348e-13	6.0344e-12
DHX32	735.834	0.69531	0.0758304	9.16928	4.762e-20	4.77223e-19
PHF3	3522.66	0.695143	0.0617646	11.2547	2.19546e-29	3.49824e-28
PGM2L1	3685.26	0.694958	0.0560383	12.4015	2.56552e-35	5.17918e-34
SMAGP	665.707	0.694797	0.0804282	8.63873	5.68437e-18	5.07819e-17
TESK1	523.357	0.694785	0.0914752	7.59534	3.06992e-14	2.11672e-13
BRPF1	583.59	0.694356	0.083143	8.35134	6.74934e-17	5.60043e-16
ENTPD6	1987.67	0.694334	0.055832	12.4361	1.66364e-35	3.38781e-34
PTPN12	2116.91	0.694101	0.0553841	12.5325	4.95778e-36	1.03367e-34
SLC25A30	232.001	0.694035	0.131975	5.25884	1.44967e-07	5.58701e-07
BRIX1	1045.18	0.693172	0.0703307	9.85589	6.46398e-23	7.62488e-22
C5AR1	182.277	0.693166	0.142311	4.87077	1.11164e-06	3.85231e-06
BCL9L	6486.88	0.69273	0.0483231	14.3354	1.3153e-46	4.00894e-45
FAM63B	869.131	0.69267	0.0777027	8.91436	4.90662e-19	4.60078e-18
DSC1	38.2674	0.692517	0.304179	2.27668	0.0228054	0.0412847
LEMD1	108.321	0.692324	0.182217	3.79944	0.000145021	0.000382583
SLC39A7	6260.92	0.691407	0.0445723	15.512	2.87584e-54	1.13014e-52
STK26	492.739	0.691184	0.0937389	7.37351	1.66198e-13	1.08144e-12
ERO1A	3808.72	0.691104	0.0503108	13.7367	6.12128e-43	1.63429e-41
SLC10A7	340.512	0.690867	0.106744	6.47221	9.65811e-11	5.03604e-10
LARP6	444.458	0.690689	0.0978005	7.06223	1.63854e-12	9.78785e-12
DRAP1	2173.25	0.690184	0.0588148	11.7349	8.44451e-32	1.49732e-30
SEC61A1	5551.94	0.689844	0.045921	15.0224	5.23673e-51	1.85005e-49
CIC	2201.38	0.689722	0.0597331	11.5467	7.6692e-31	1.29424e-29
SYNGR3	339.844	0.689507	0.106855	6.45274	1.09848e-10	5.69385e-10
MIER1	1214.81	0.689495	0.0800921	8.60877	7.38469e-18	6.54286e-17
EIF2A	2316.38	0.689491	0.0585289	11.7804	4.92873e-32	8.80624e-31
STAMBPL1	50.8691	0.689387	0.259011	2.66162	0.00777661	0.0154802
TNFRSF10A	415.051	0.688821	0.103693	6.64289	3.07582e-11	1.66915e-10
MTO1	470.336	0.688656	0.0910135	7.56652	3.83357e-14	2.62001e-13
ANXA7	915.475	0.688343	0.077098	8.92815	4.33207e-19	4.08119e-18
ANP32B	5007.82	0.688207	0.0607927	11.3206	1.03803e-29	1.68274e-28
CKS2	247.381	0.688117	0.129766	5.30274	1.14076e-07	4.43927e-07
SNRPA1	917.819	0.687679	0.0730917	9.40845	5.03521e-21	5.32849e-20
TIMM44	561.464	0.687536	0.0848986	8.09831	5.57257e-16	4.33353e-15
CBFA2T2	957.06	0.687403	0.0697442	9.85605	6.45392e-23	7.61943e-22
PPDPF	2006.37	0.687361	0.16365	4.20019	2.66691e-05	7.74712e-05
ZRANB1	784.903	0.687021	0.0747467	9.19132	3.88043e-20	3.91682e-19
RAB3GAP1	2360.92	0.686773	0.053884	12.7454	3.30731e-37	7.21829e-36
ARPC1B	385.789	0.686463	0.110844	6.19304	5.9013e-10	2.89073e-09
SVIP	488.431	0.686394	0.0902924	7.6019	2.91818e-14	2.01507e-13
WNK1	3412.44	0.68624	0.0684085	10.0315	1.10829e-23	1.36009e-22
FCHO1	183.153	0.686226	0.144347	4.75401	1.99426e-06	6.70022e-06
QPCTL	180.085	0.68621	0.147327	4.65772	3.1973e-06	1.04632e-05
CDKN1B	1098.87	0.68563	0.0651325	10.5267	6.50813e-26	8.92635e-25
TNFRSF10B	1429.79	0.685622	0.0627453	10.9271	8.55721e-28	1.27357e-26
SLC17A7	59.5733	0.685432	0.270538	2.53358	0.0112903	0.0218466
NQO2	730.927	0.685158	0.0878118	7.80257	6.0658e-15	4.37651e-14
NGLY1	625.103	0.685134	0.085658	7.99848	1.25967e-15	9.52584e-15
SLC52A2	1190.08	0.684945	0.0697163	9.82474	8.8102e-23	1.03228e-21
RAD23A	1373.77	0.684815	0.0624657	10.9631	5.75259e-28	8.64434e-27
STK40	1102.56	0.684648	0.0677727	10.1021	5.40598e-24	6.73461e-23
OSBPL6	321.251	0.684439	0.108857	6.28752	3.22579e-10	1.61232e-09
USO1	3546.26	0.684113	0.055024	12.433	1.73014e-35	3.51811e-34
PRELID3B	1421.55	0.683536	0.0685893	9.96564	2.15477e-23	2.61224e-22
TACC1	601.043	0.683498	0.0812034	8.41711	3.85879e-17	3.26388e-16
KIAA1024	132.11	0.683262	0.164075	4.16432	3.12284e-05	8.97649e-05
FOXM1	85.5749	0.683178	0.224638	3.04125	0.00235601	0.00517677
TRIM69	170.954	0.682878	0.166746	4.09531	4.21613e-05	0.000119328
DLG4	288.626	0.682697	0.112757	6.05459	1.40777e-09	6.61563e-09
PIM2	188.328	0.68256	0.14632	4.66484	3.0886e-06	1.01241e-05
LRIG1	161.967	0.682518	0.148836	4.58571	4.52448e-06	1.45111e-05
H2AFZ	1923.01	0.681937	0.0610272	11.1743	5.44697e-29	8.55254e-28
DONSON	226.921	0.68165	0.12825	5.315	1.06656e-07	4.16442e-07
FNIP1	1118.56	0.681335	0.0682202	9.98728	1.73272e-23	2.10973e-22
UBOX5	271.579	0.681257	0.11861	5.74366	9.26506e-09	4.02791e-08
KDM6B	3248.76	0.680831	0.0509885	13.3526	1.14333e-40	2.84107e-39
CEP63	371.199	0.680829	0.10107	6.7362	1.6258e-11	9.00431e-11
E2F5	480.954	0.680544	0.0952219	7.14693	8.87392e-13	5.44979e-12
BOD1	598.964	0.680449	0.0832345	8.17509	2.95653e-16	2.35278e-15
CHSY3	88.6666	0.680081	0.19598	3.47015	0.000520171	0.0012645
P4HA2	1039.01	0.680046	0.0683799	9.94511	2.64875e-23	3.19448e-22
MARK4	1178.23	0.6791	0.0656045	10.3514	4.12337e-25	5.42161e-24
TNC	2829.84	0.679048	0.0688638	9.86073	6.16007e-23	7.29716e-22
FRRS1	248.934	0.67887	0.12396	5.47652	4.33782e-08	1.7631e-07
C9orf40	124.051	0.677513	0.173407	3.90706	9.34255e-05	0.000253005
PIP4K2A	709.594	0.67651	0.0793154	8.52936	1.47155e-17	1.28028e-16
BTG3	561.885	0.675364	0.0912439	7.40174	1.34413e-13	8.78706e-13
NFIC	1513.34	0.675086	0.0598019	11.2887	1.49233e-29	2.39974e-28
PLPP5	460.886	0.674781	0.0904918	7.45682	8.86357e-14	5.87127e-13
RNF168	846.926	0.674546	0.073057	9.23314	2.62806e-20	2.67199e-19
SEC16A	5239.93	0.674452	0.0465582	14.4862	1.48118e-47	4.70949e-46
ACAP2	1422.45	0.673761	0.0696679	9.67104	4.00294e-22	4.56035e-21
PHACTR4	2174.94	0.673672	0.0524194	12.8516	8.42775e-38	1.87745e-36
ARHGAP21	868.21	0.673663	0.0718743	9.37279	7.06389e-21	7.4192e-20
FAM107B	1191.71	0.673329	0.0632232	10.65	1.74329e-26	2.4735e-25
STX3	2810.44	0.673207	0.0514093	13.095	3.51474e-39	8.16798e-38
FAF1	787.937	0.673082	0.076871	8.75599	2.02311e-18	1.84868e-17
AEN	154.185	0.672141	0.154552	4.34897	1.36781e-05	4.11786e-05
KLF11	1196.7	0.671953	0.0755233	8.8973	5.72232e-19	5.34057e-18
LRP12	1308.82	0.671829	0.0683449	9.82998	8.36365e-23	9.83257e-22
GPSM2	667.24	0.671455	0.0802747	8.36446	6.03901e-17	5.02592e-16
BAZ1A	2467.65	0.671037	0.0532237	12.6079	1.91117e-36	4.05726e-35
DOCK10	78.4267	0.671015	0.21482	3.12361	0.00178645	0.00400071
R3HDM2	996.413	0.670834	0.0687096	9.76332	1.61774e-22	1.87663e-21
PTPRR	37.6841	0.670303	0.297538	2.25283	0.0242696	0.043636
ZFAND3	1737.28	0.670262	0.0568362	11.7929	4.24822e-32	7.61957e-31
VAMP4	330.033	0.670224	0.110875	6.04487	1.49534e-09	7.01067e-09
WHSC1L1	2544.07	0.66999	0.0580199	11.5476	7.59283e-31	1.28289e-29
SERINC5	1858.34	0.669808	0.0580549	11.5375	8.53721e-31	1.43552e-29
ZCCHC2	352.312	0.669318	0.106382	6.29164	3.14136e-10	1.57293e-09
LATS1	834.286	0.669017	0.0756385	8.84492	9.159e-19	8.48573e-18
PLEKHG6	466.281	0.668834	0.093213	7.17533	7.21317e-13	4.45528e-12
PITPNM3	978.172	0.668195	0.0709343	9.41991	4.51468e-21	4.80307e-20
CBARP	169.71	0.667809	0.14819	4.50643	6.59282e-06	2.06709e-05
KCTD13	426.606	0.667588	0.103247	6.46592	1.00681e-10	5.23811e-10
G0S2	84.0213	0.667134	0.200112	3.3338	0.000856675	0.0020146
PAX9	1382.91	0.666731	0.0601423	11.0859	1.46873e-28	2.25302e-27
RELL1	351.262	0.66572	0.11441	5.81873	5.92955e-09	2.62182e-08
CABYR	295.182	0.665339	0.117621	5.65665	1.54354e-08	6.58557e-08
CCPG1	313.815	0.664867	0.109602	6.06619	1.30978e-09	6.16547e-09
RALA	1282.75	0.664773	0.0656432	10.1271	4.19027e-24	5.25286e-23
GNA15	202.958	0.664546	0.133757	4.9683	6.7542e-07	2.41234e-06
GBP6	130.304	0.664352	0.16115	4.12256	3.74679e-05	0.000106735
BRPF3	2219.62	0.664153	0.0546277	12.1578	5.21387e-34	1.00749e-32
FBXL5	1089.21	0.663604	0.069835	9.50246	2.04995e-21	2.23356e-20
TCF12	1607.95	0.662891	0.0633067	10.4711	1.17262e-25	1.59427e-24
RBM27	433.842	0.662787	0.0952285	6.95997	3.40355e-12	1.97739e-11
OXNAD1	179.975	0.662619	0.14335	4.62239	3.79342e-06	1.22904e-05
AKR1C3	85.2381	0.662238	0.198306	3.33948	0.000839362	0.00197688
GPNMB	1974.31	0.662178	0.05606	11.8119	3.3862e-32	6.10475e-31
LRP11	495.634	0.662048	0.0972881	6.80503	1.0103e-11	5.67409e-11
RNF24	822.018	0.661823	0.0728548	9.08414	1.04525e-19	1.02762e-18
TTL	480.864	0.661639	0.0948272	6.97731	3.00884e-12	1.7561e-11
FOXO3	2393.41	0.661396	0.0536144	12.3362	5.78452e-35	1.15278e-33
MUC21	46.1817	0.66083	0.272681	2.42345	0.0153739	0.028932
TMEM189	996.416	0.66077	0.0700347	9.4349	3.91361e-21	4.17312e-20
CLDN12	1203.99	0.660652	0.0649817	10.1667	2.79085e-24	3.5302e-23
STX1A	406.458	0.660233	0.097241	6.78966	1.12401e-11	6.30255e-11
FMR1	2472.68	0.660161	0.0573076	11.5196	1.05097e-30	1.76295e-29
ADAMTS15	160.375	0.659646	0.146654	4.49798	6.86026e-06	2.14661e-05
ZNRF3	492.975	0.659526	0.0900985	7.32005	2.47876e-13	1.58636e-12
RRAGC	534.605	0.659477	0.0935334	7.05071	1.7801e-12	1.06018e-11
CDKN3	55.8722	0.659027	0.243205	2.70977	0.00673308	0.013569
B3GNT2	1038.97	0.65897	0.0693677	9.49967	2.10563e-21	2.29065e-20
NDUFB9	2898.16	0.6589	0.0587093	11.2231	3.14081e-29	4.98185e-28
INSIG2	570.359	0.658206	0.087518	7.5208	5.44401e-14	3.66868e-13
HIPK3	1319.77	0.658187	0.0732519	8.98525	2.58155e-19	2.47199e-18
LPIN2	1282.33	0.657858	0.0702864	9.35968	7.99778e-21	8.3624e-20
ZNF213	315.394	0.657167	0.110391	5.9531	2.63105e-09	1.20683e-08
CFAP97	1504.68	0.657087	0.0659212	9.96776	2.10927e-23	2.55929e-22
ALKBH7	228.89	0.656887	0.130396	5.03765	4.71286e-07	1.71745e-06
ZNF449	274.843	0.656796	0.114987	5.71193	1.11701e-08	4.81718e-08
PCYT2	915.246	0.656706	0.0727322	9.02909	1.73098e-19	1.67587e-18
MARK3	2863.54	0.655968	0.0501822	13.0717	4.7756e-39	1.09886e-37
GORASP2	3219.23	0.655478	0.0488194	13.4266	4.22354e-41	1.06464e-39
REXO1	586.466	0.655293	0.0868191	7.5478	4.42689e-14	3.00788e-13
PPP4R3A	2035.67	0.655069	0.0581973	11.256	2.16375e-29	3.45163e-28
CCNG1	402.246	0.654341	0.104233	6.27769	3.43642e-10	1.71453e-09
ZNF592	1399.32	0.654262	0.0657436	9.95172	2.47871e-23	2.99457e-22
PRNP	2911.01	0.653631	0.0514414	12.7063	5.45487e-37	1.18132e-35
SRP72	3643.52	0.6527	0.0485046	13.4565	2.82102e-41	7.18873e-40
KIAA2026	963.981	0.652508	0.0794917	8.20851	2.23952e-16	1.80166e-15
SLC22A15	230.957	0.652504	0.129019	5.05742	4.24963e-07	1.55716e-06
PPM1K	642.38	0.652179	0.0882828	7.38738	1.49749e-13	9.77595e-13
PDGFB	74.098	0.651958	0.221897	2.93812	0.00330212	0.00706478
DYM	322.426	0.651618	0.110075	5.91976	3.2242e-09	1.46522e-08
HDLBP	14958	0.651205	0.0413945	15.7317	9.17463e-56	3.8087e-54
SWI5	236.406	0.65113	0.125458	5.19003	2.10264e-07	7.94167e-07
BRF2	215.795	0.650605	0.127879	5.08766	3.62502e-07	1.33951e-06
DSP	11477.3	0.65024	0.0594984	10.9287	8.40457e-28	1.25218e-26
EIF2S3L	304.234	0.649883	0.109361	5.94257	2.80594e-09	1.28453e-08
RASSF5	478.827	0.649455	0.0940525	6.90523	5.01212e-12	2.87375e-11
IER5	1066.94	0.648568	0.0750561	8.64112	5.56661e-18	4.98253e-17
ARAP2	906.056	0.648461	0.0766747	8.4573	2.73633e-17	2.33707e-16
BRI3	1787.15	0.647953	0.0624777	10.371	3.36123e-25	4.45299e-24
IRF7	345.974	0.647555	0.108538	5.96616	2.429e-09	1.11635e-08
EPCAM	15769.3	0.647388	0.0450616	14.3667	8.36872e-47	2.56751e-45
IER2	1446.35	0.646973	0.0600864	10.7674	4.9078e-27	7.13723e-26
C2orf69	251.673	0.646907	0.118795	5.44556	5.16423e-08	2.08086e-07
DAZAP1	2364.11	0.646822	0.0543926	11.8917	1.30668e-32	2.39902e-31
HLA.E	5694.64	0.646805	0.0428823	15.0833	2.08702e-51	7.42936e-50
ALG3	490.877	0.646648	0.0962819	6.71619	1.86537e-11	1.02823e-10
X43529	933.142	0.646573	0.071825	9.00206	2.21517e-19	2.12845e-18
KIAA0368	3920.23	0.646401	0.0513284	12.5934	2.29476e-36	4.8349e-35
FANCE	106.749	0.646063	0.182233	3.54526	0.000392227	0.000969821
MRPL34	473.755	0.64569	0.0904555	7.1382	9.45576e-13	5.79035e-12
HOXD1	117.459	0.645531	0.175295	3.68255	0.000230914	0.000591124
ETS2	1468.28	0.645464	0.058882	10.962	5.82045e-28	8.73692e-27
WDR36	1094.04	0.645347	0.0684535	9.42753	4.19861e-21	4.47021e-20
ZNF275	168.997	0.645233	0.145796	4.4256	9.61731e-06	2.95187e-05
KLHL2	2555.64	0.64457	0.0542332	11.8852	1.4136e-32	2.59192e-31
HAGHL	217.292	0.644141	0.136133	4.73172	2.22629e-06	7.43337e-06
ZDHHC18	630.049	0.643353	0.0894918	7.18897	6.5284e-13	4.05021e-12
B4GALT4	469.097	0.64335	0.0954913	6.73726	1.61402e-11	8.94265e-11
LRRFIP1	2349.54	0.642977	0.058751	10.9441	7.09193e-28	1.05774e-26
EPAS1	2084.54	0.642938	0.0534813	12.0217	2.73187e-33	5.11631e-32
RNF217	262.843	0.642746	0.127337	5.04759	4.47407e-07	1.63554e-06
GPRC5C	946.014	0.642611	0.068422	9.39188	5.89384e-21	6.21363e-20
POP7	309.46	0.642534	0.119541	5.37501	7.65797e-08	3.02727e-07
RHOF	1984.94	0.64226	0.0650835	9.86825	5.71555e-23	6.78782e-22
SAE1	2161.25	0.642141	0.0525289	12.2245	2.29896e-34	4.49197e-33
AZGP1	124.633	0.64179	0.181311	3.53972	0.000400559	0.000989199
SART1	4706.82	0.64148	0.0455033	14.0975	3.93701e-45	1.15712e-43
TMEM68	460.095	0.641242	0.100387	6.3877	1.68404e-10	8.60473e-10
DHRS7	2579.02	0.641098	0.054825	11.6935	1.37537e-31	2.4112e-30
LSM12	1399.58	0.640929	0.065966	9.71604	2.57595e-22	2.96117e-21
TBL2	664.073	0.640752	0.0838378	7.64275	2.12625e-14	1.48657e-13
CASC3	1933.68	0.640537	0.0545896	11.7337	8.56485e-32	1.51674e-30
IL1R1	383.74	0.640528	0.101116	6.33457	2.3801e-10	1.20251e-09
STK4	667.81	0.640436	0.0840701	7.61788	2.57879e-14	1.79132e-13
PSMB9	176.92	0.639796	0.147888	4.32622	1.51692e-05	4.54622e-05
CPD	6111.27	0.639267	0.0532206	12.0117	3.08571e-33	5.75588e-32
CAMK2D	2794.51	0.638949	0.0495348	12.899	4.56064e-38	1.02743e-36
GPCPD1	1091	0.638764	0.0663806	9.62276	6.40859e-22	7.24202e-21
KAT6A	3641.85	0.638619	0.062006	10.2993	7.09745e-25	9.23659e-24
ASCC3	813.752	0.637986	0.0963446	6.62191	3.54578e-11	1.91231e-10
GADD45G	110.654	0.637941	0.188412	3.38589	0.000709486	0.00168776
SLC30A1	1037.59	0.637905	0.0700543	9.10587	8.55799e-20	8.49123e-19
SACM1L	748.365	0.637515	0.0815649	7.81605	5.45074e-15	3.95313e-14
GEM	69.2014	0.636758	0.226737	2.80835	0.0049796	0.0102826
RPP25	401.81	0.636738	0.101869	6.25055	4.09013e-10	2.03272e-09
OSBPL11	476.212	0.635709	0.0925932	6.86562	6.6205e-12	3.76354e-11
RPN1	4320.58	0.63505	0.0480936	13.2045	8.26946e-40	1.98099e-38
THAP2	285.673	0.634519	0.117462	5.40189	6.59439e-08	2.62986e-07
NTMT1	678.892	0.634107	0.0813014	7.79946	6.21721e-15	4.48344e-14
ATAD1	1134.48	0.632759	0.0648649	9.75503	1.75545e-22	2.03469e-21
LRRC42	396.369	0.632405	0.100099	6.31778	2.65355e-10	1.3344e-09
KRT81	179.281	0.63236	0.153317	4.12453	3.71498e-05	0.000105915
UTP18	620.291	0.632319	0.0886322	7.13419	9.73601e-13	5.94343e-12
TTI2	224.358	0.632217	0.125726	5.02852	4.94274e-07	1.79841e-06
MT1X	258.849	0.632084	0.122633	5.15428	2.54608e-07	9.54694e-07
UST	272.029	0.631972	0.114809	5.50453	3.70157e-08	1.51462e-07
COG5	820.026	0.631878	0.0762081	8.29148	1.11849e-16	9.1187e-16
TDRD3	347.296	0.631228	0.108002	5.84461	5.07763e-09	2.26158e-08
PPP3R1	1129.65	0.63104	0.0648036	9.73772	2.08169e-22	2.40684e-21
AKAP13	6406.4	0.630583	0.0674462	9.34943	8.81252e-21	9.18682e-20
INF2	7016.19	0.630555	0.0416961	15.1226	1.14836e-51	4.11939e-50
CLDN10	171.551	0.629965	0.148891	4.23104	2.3261e-05	6.8138e-05
BRD2	7696.57	0.629903	0.0429065	14.6808	8.55208e-49	2.82845e-47
KIF21A	1152.22	0.629444	0.0732459	8.59357	8.43053e-18	7.4336e-17
ARHGEF28	342.134	0.629138	0.113546	5.54082	3.01062e-08	1.24353e-07
ADAM17	3824.29	0.629061	0.0485571	12.9551	2.19901e-38	4.98609e-37
TUBGCP3	521.529	0.629058	0.0879319	7.15392	8.43351e-13	5.18614e-12
FAM83E	624.423	0.629051	0.0844504	7.44877	9.42145e-14	6.23787e-13
RAB2A	4081.35	0.628847	0.0474219	13.2607	3.91416e-40	9.47389e-39
ELMSAN1	2255.5	0.628567	0.054445	11.545	7.82428e-31	1.31882e-29
STRBP	1707.67	0.628354	0.0618257	10.1633	2.89084e-24	3.65338e-23
GATAD2A	2487.27	0.628346	0.0522519	12.0253	2.61538e-33	4.90471e-32
MRPS10	1553.55	0.627964	0.060979	10.298	7.19072e-25	9.34059e-24
TSC22D2	1464.95	0.627559	0.0605111	10.371	3.36054e-25	4.45299e-24
USP18	355.07	0.627237	0.109656	5.72003	1.06504e-08	4.6044e-08
ALDOA	797.528	0.627196	0.0800362	7.8364	4.63647e-15	3.37132e-14
LTBR	1793.25	0.627186	0.0661749	9.4777	2.59949e-21	2.79745e-20
FBXO16	62.0837	0.626986	0.233866	2.68096	0.00734112	0.0146843
SOAT1	785.662	0.626816	0.0778199	8.0547	7.96726e-16	6.14116e-15
GTPBP1	873.017	0.626777	0.0719791	8.70777	3.09922e-18	2.80634e-17
EMC7	722.951	0.62676	0.0851924	7.35699	1.88106e-13	1.21721e-12
LAD1	1515.07	0.626732	0.0638938	9.80897	1.0302e-22	1.20304e-21
FAM171B	1854.15	0.62647	0.06582	9.51791	1.76689e-21	1.93266e-20
FNIP2	520.83	0.626132	0.0997693	6.2758	3.47852e-10	1.73368e-09
PTBP3	3969.46	0.625989	0.0540063	11.591	4.57582e-31	7.8068e-30
MTX2	937.968	0.625736	0.0692489	9.03603	1.62458e-19	1.57942e-18
WRNIP1	2462.59	0.624919	0.0524684	11.9104	1.04486e-32	1.92844e-31
COX5A	1200.49	0.624808	0.0697649	8.95591	3.3695e-19	3.19588e-18
TRIB1	1553.35	0.624609	0.0630917	9.90002	4.16182e-23	4.97215e-22
SETD7	2421.38	0.624514	0.0624751	9.9962	1.58356e-23	1.93147e-22
TIMM17B	445.209	0.624492	0.102043	6.11991	9.36263e-10	4.49188e-09
C1orf43	4889.94	0.624391	0.0524683	11.9003	1.17855e-32	2.16946e-31
KDSR	695.466	0.624356	0.0815843	7.65289	1.96515e-14	1.37669e-13
SCARB2	10690.9	0.623536	0.0459399	13.5728	5.80217e-42	1.50041e-40
KIF5B	6867.09	0.623231	0.047632	13.0843	4.04844e-39	9.37711e-38
HECA	821.45	0.622921	0.0775497	8.03254	9.54756e-16	7.29096e-15
MAP2K1	1057.04	0.62288	0.0655813	9.49783	2.14306e-21	2.32956e-20
GDI1	2753.21	0.622866	0.059708	10.4319	1.77355e-25	2.38576e-24
CEP57	1344.71	0.622832	0.061908	10.0606	8.24893e-24	1.01587e-22
SCFD2	251.777	0.622578	0.125651	4.95482	7.23967e-07	2.57325e-06
UBE2M	2800.77	0.622524	0.0531306	11.7169	1.04472e-31	1.84076e-30
SREBF2	3596.83	0.622409	0.0490869	12.6797	7.65917e-37	1.64849e-35
PC	306.548	0.622384	0.115747	5.37709	7.56975e-08	2.99409e-07
ENTPD8	100.92	0.622112	0.181377	3.42994	0.000603709	0.00145293
ZNF865	870.733	0.621358	0.0830249	7.48399	7.20989e-14	4.82153e-13
RAPGEF1	1984.08	0.621169	0.056032	11.086	1.46764e-28	2.25302e-27
BRD4	1588.61	0.62108	0.0601065	10.333	4.99715e-25	6.53977e-24
PDCD2L	85.6517	0.62045	0.205758	3.01543	0.00256613	0.00559541
CADPS2	446.269	0.620386	0.100031	6.20191	5.57825e-10	2.73823e-09
FAM8A1	942.987	0.619415	0.070088	8.83767	9.77395e-19	9.03751e-18
CAMLG	732.049	0.619372	0.0760444	8.14488	3.7967e-16	2.98739e-15
STAC	301.331	0.619318	0.113514	5.4559	4.87268e-08	1.96963e-07
ASAP2	1256.53	0.619263	0.06399	9.67749	3.75824e-22	4.29207e-21
SLC11A2	1956.94	0.619086	0.0576059	10.7469	6.12708e-27	8.87349e-26
OPTN	934.472	0.619057	0.0736734	8.40271	4.36276e-17	3.67239e-16
STK3	1417.29	0.618834	0.0652238	9.48785	2.35857e-21	2.54996e-20
TBL1X	891.171	0.61849	0.0708269	8.73242	2.49273e-18	2.26597e-17
CHMP4C	1407.73	0.61798	0.0615229	10.0447	9.69331e-24	1.1906e-22
PTPRH	218.076	0.617741	0.130928	4.71817	2.37973e-06	7.88921e-06
ACTG1	66493.8	0.617627	0.0493593	12.5129	6.3473e-36	1.31749e-34
AHNAK2	15024.8	0.61738	0.129994	4.74929	2.04129e-06	6.84671e-06
GID4	305.437	0.617239	0.109759	5.62356	1.87063e-08	7.90878e-08
CGN	3893.58	0.617019	0.0483853	12.7522	3.031e-37	6.63594e-36
PTBP1	3877.34	0.616998	0.0501208	12.3102	7.98081e-35	1.58371e-33
HIF1A	8703.19	0.616995	0.0462016	13.3544	1.11655e-40	2.7844e-39
CCDC149	1093.42	0.616972	0.0679989	9.07326	1.15506e-19	1.1316e-18
RWDD1	339.495	0.616891	0.114646	5.38085	7.41359e-08	2.93315e-07
ESCO1	567.448	0.616252	0.0998238	6.17339	6.68395e-10	3.25587e-09
CTSH	651.871	0.616136	0.0802848	7.67438	1.66223e-14	1.17034e-13
SIRT2	513.306	0.615926	0.0965812	6.37728	1.80259e-10	9.18364e-10
SGTB	205.25	0.615729	0.135581	4.5414	5.58808e-06	1.76752e-05
TTLL4	363.322	0.615184	0.107373	5.72939	1.00792e-08	4.36829e-08
IPMK	295.691	0.61507	0.112369	5.47367	4.40798e-08	1.7885e-07
DDX3Y	1125.29	0.614998	0.0718233	8.56265	1.103e-17	9.69281e-17
NDUFS4	438.978	0.614891	0.0967187	6.35752	2.05032e-10	1.03852e-09
AKIRIN2	562.52	0.614858	0.0867788	7.08535	1.38689e-12	8.35241e-12
TBC1D19	213.661	0.614489	0.133969	4.5868	4.50081e-06	1.44451e-05
STEAP3	3696.73	0.614182	0.0495361	12.3987	2.65644e-35	5.35498e-34
GIPC1	2286.16	0.614178	0.0563435	10.9006	1.14489e-27	1.69492e-26
LDLRAP1	804.898	0.613576	0.0747595	8.20733	2.26165e-16	1.81737e-15
PYGB	6246.89	0.613453	0.0455949	13.4544	2.90015e-41	7.37694e-40
IBTK	2085.58	0.613429	0.0651788	9.41148	4.8919e-21	5.1886e-20
ATF6	2283.41	0.613105	0.0579723	10.5758	3.85729e-26	5.34292e-25
SMIM13	336.88	0.613072	0.112243	5.46199	4.70816e-08	1.90588e-07
SPICE1	55.8048	0.613049	0.249502	2.45709	0.0140069	0.0265991
C6orf132	1984.2	0.612754	0.0574807	10.6602	1.56295e-26	2.22665e-25
DAD1	1532.86	0.612593	0.0726689	8.42992	3.45912e-17	2.93497e-16
VPS54	1252.66	0.612584	0.0623286	9.82829	8.50538e-23	9.9824e-22
C18orf25	769.783	0.612535	0.0777774	7.87549	3.39423e-15	2.49136e-14
CLCN4	152.962	0.612123	0.152662	4.00967	6.08049e-05	0.000168481
SFXN1	1075.61	0.61211	0.0672585	9.10085	8.96255e-20	8.87425e-19
YBX3	2587.46	0.611827	0.0515742	11.8631	1.84135e-32	3.35424e-31
RNF138	362.339	0.61172	0.111562	5.48325	4.17571e-08	1.70018e-07
GRK2	3215.03	0.611623	0.0520473	11.7513	6.9546e-32	1.23471e-30
JAG1	2966.21	0.611508	0.0544216	11.2365	2.69922e-29	4.29115e-28
ZFAND2B	335.102	0.61143	0.10637	5.74817	9.02145e-09	3.92933e-08
EPB41	1728.38	0.61119	0.0656181	9.31435	1.22702e-20	1.2725e-19
UMAD1	84.0203	0.61109	0.229329	2.66468	0.00770606	0.0153507
USP25	1994.73	0.610878	0.0576813	10.5906	3.29537e-26	4.58364e-25
TJP2	294.163	0.610607	0.117084	5.21514	1.83681e-07	6.99049e-07
MAOA	1612.92	0.610589	0.0590701	10.3367	4.80887e-25	6.29926e-24
MPP1	242.051	0.610382	0.125336	4.86997	1.11616e-06	3.86704e-06
HCFC1	2842.14	0.610347	0.0522848	11.6735	1.74112e-31	3.0334e-30
ERRFI1	2931.29	0.610151	0.0505886	12.061	1.6965e-33	3.19435e-32
TIPARP	1192.39	0.61009	0.0773812	7.88421	3.16544e-15	2.32831e-14
ABHD10	447.26	0.609961	0.0925637	6.58963	4.40922e-11	2.3616e-10
DNAJC21	1460.45	0.609904	0.0627786	9.71515	2.59877e-22	2.98496e-21
TMEM182	146.278	0.609886	0.157203	3.87959	0.000104631	0.000281931
SLC25A5	4460.75	0.609681	0.049933	12.21	2.74986e-34	5.35056e-33
TBC1D5	1393.33	0.609497	0.0716866	8.50224	1.85961e-17	1.60295e-16
CMTM8	304.436	0.609061	0.116849	5.21239	1.86427e-07	7.08342e-07
KDELC2	575.272	0.608825	0.0904969	6.72757	1.72515e-11	9.5357e-11
SLC6A8	44.6614	0.608267	0.273342	2.2253	0.0260611	0.0465863
AASS	219.059	0.607697	0.127405	4.76981	1.84399e-06	6.21923e-06
CANX	18566	0.60748	0.0469473	12.9396	2.68973e-38	6.08888e-37
KDM3A	2079.68	0.606448	0.064669	9.37773	6.74078e-21	7.09049e-20
SEC23IP	508.305	0.606423	0.0916423	6.61728	3.65857e-11	1.97087e-10
PGD	4986.76	0.606046	0.0474611	12.7693	2.43298e-37	5.35179e-36
TMCC3	383.026	0.606045	0.106066	5.71386	1.10442e-08	4.76731e-08
TCERG1	1394.23	0.606042	0.0601833	10.0699	7.50249e-24	9.27207e-23
SND1	3570.91	0.605981	0.0463494	13.0742	4.62498e-39	1.06595e-37
MTDH	5169.14	0.605817	0.0451021	13.4321	3.91988e-41	9.91665e-40
MRPL2	173.296	0.605656	0.144263	4.19827	2.68967e-05	7.80997e-05
NRBF2	296.788	0.604971	0.109752	5.51216	3.54463e-08	1.45253e-07
C6orf106	3000.24	0.604895	0.0512001	11.8143	3.29139e-32	5.94916e-31
PRR11	191.764	0.604515	0.154873	3.9033	9.48888e-05	0.000256769
CYSTM1	81.8259	0.604303	0.208436	2.89923	0.00374078	0.00791015
EGFR	1322.17	0.604183	0.0670296	9.01368	1.99263e-19	1.92387e-18
TERF2IP	2277.5	0.603265	0.0581315	10.3776	3.13602e-25	4.16252e-24
RSL24D1	2645.02	0.603184	0.061245	9.84869	6.94403e-23	8.17048e-22
ICOSLG	127.15	0.602648	0.165231	3.64731	0.000265003	0.00067236
HYPK	90.9902	0.602471	0.20226	2.97869	0.00289481	0.00625555
HDAC5	1625.64	0.601852	0.0580711	10.3641	3.61289e-25	4.76833e-24
RIOK3	2003.75	0.601841	0.0567453	10.606	2.7946e-26	3.91546e-25
CYCS	1154.82	0.601711	0.0705535	8.52844	1.4833e-17	1.2897e-16
TRPM4	978.236	0.60091	0.0719699	8.34946	6.85759e-17	5.67678e-16
TMEM267	215.692	0.600599	0.128479	4.67469	2.94399e-06	9.67728e-06
SSR3	1949.3	0.600509	0.0632977	9.48705	2.37661e-21	2.56549e-20
GAN	400.859	0.600454	0.11434	5.25149	1.50871e-07	5.80337e-07
FRK	889.137	0.600424	0.0794006	7.56195	3.97063e-14	2.70971e-13
EIF1B	407.245	0.600277	0.0996321	6.02493	1.69181e-09	7.89738e-09
STK35	1549.15	0.600237	0.06353	9.4481	3.45043e-21	3.69331e-20
CBL	1075.65	0.600222	0.0753316	7.96774	1.61606e-15	1.21226e-14
PRKG2	225.833	0.600073	0.125398	4.78533	1.70706e-06	5.77971e-06
MCPH1	365.815	0.600067	0.108593	5.52585	3.27888e-08	1.34956e-07
GCHFR	347.114	0.59995	0.107345	5.58897	2.28424e-08	9.57356e-08
GBF1	1223.08	0.599297	0.069673	8.60156	7.86398e-18	6.94991e-17
PHF21A	561.394	0.599227	0.084589	7.08398	1.40069e-12	8.42461e-12
SELM	165.858	0.599072	0.154893	3.86765	0.000109888	0.000295017
TBC1D4	1063.85	0.598835	0.0735282	8.14429	3.81511e-16	3.00019e-15
UQCRFS1	808.631	0.598681	0.081599	7.33687	2.18643e-13	1.407e-12
SHB	1234.18	0.598488	0.0659358	9.07683	1.11779e-19	1.09663e-18
LPCAT4	689.959	0.597926	0.0865046	6.91207	4.77639e-12	2.74197e-11
LRRC8B	233.002	0.597865	0.125449	4.7658	1.88108e-06	6.33975e-06
SULT2B1	84.7485	0.597826	0.207563	2.88022	0.00397395	0.0083615
ARL8A	632.419	0.597804	0.086601	6.90297	5.09255e-12	2.91748e-11
ABHD18	561.061	0.597599	0.0835807	7.14996	8.68014e-13	5.33312e-12
GATAD1	1259.68	0.59758	0.0629312	9.49578	2.18572e-21	2.37225e-20
SLC35E1	1501.02	0.597122	0.0588815	10.1411	3.63017e-24	4.55481e-23
SPTSSA	1396.59	0.59701	0.0626662	9.52684	1.62149e-21	1.78339e-20
ZNRD1	201.714	0.596727	0.144709	4.12364	3.7293e-05	0.00010628
DNAJB14	1623.24	0.596628	0.0655574	9.10085	8.96305e-20	8.87425e-19
MYADM	1980.82	0.596447	0.0628672	9.48741	2.36838e-21	2.55858e-20
RPL12	11014	0.596265	0.064007	9.31562	1.21243e-20	1.25831e-19
ATP5B	6866.92	0.596071	0.0435614	13.6835	1.27458e-42	3.37076e-41
LYSMD3	897.898	0.596014	0.0851609	6.99868	2.58383e-12	1.51436e-11
NDUFAF4	83.3434	0.595798	0.216858	2.74741	0.00600688	0.0122164
SDHB	829.988	0.595728	0.0797131	7.47341	7.81457e-14	5.20104e-13
ABCA13	53.5769	0.595664	0.253572	2.34909	0.0188195	0.0347595
GPR63	57.2231	0.595208	0.253031	2.35231	0.0186573	0.0344848
ARHGEF12	5016.8	0.595105	0.069195	8.60041	7.94313e-18	7.01543e-17
PRKCZ	1451.68	0.594987	0.0625706	9.50906	1.92395e-21	2.09953e-20
VAMP5	73.395	0.594832	0.211352	2.81441	0.00488663	0.0101115
SCYL1	2035.48	0.594663	0.0571178	10.4112	2.20482e-25	2.95737e-24
NNT	2153.42	0.594646	0.0537452	11.0642	1.87171e-28	2.86491e-27
SLC45A4	695.735	0.594634	0.0795763	7.47251	7.86816e-14	5.23422e-13
BRAF	1144.79	0.594174	0.0723416	8.21344	2.14933e-16	1.7301e-15
INTS7	589.859	0.59387	0.0857593	6.92484	4.36458e-12	2.51485e-11
VDAC2	1419.5	0.593845	0.0665284	8.92618	4.40963e-19	4.15146e-18
HAX1	1059.48	0.593758	0.0680896	8.72024	2.77604e-18	2.5186e-17
FBXO27	280.854	0.593195	0.114763	5.16885	2.35539e-07	8.86279e-07
ZNF622	1180.06	0.592993	0.0657488	9.01907	1.89693e-19	1.83274e-18
NABP2	546.222	0.592866	0.0911383	6.50513	7.76278e-11	4.07357e-10
TTC28	257.148	0.592452	0.125256	4.72991	2.24614e-06	7.49071e-06
CDC37L1	847.297	0.592289	0.0758823	7.80536	5.93299e-15	4.28898e-14
TADA2B	1027.4	0.592269	0.0688352	8.60416	7.68747e-18	6.80681e-17
LATS2	869.691	0.592203	0.0833999	7.10076	1.24072e-12	7.50766e-12
FOXK2	3875.42	0.592129	0.0450034	13.1574	1.5429e-39	3.67096e-38
SSX2IP	315.548	0.592008	0.112522	5.26129	1.43049e-07	5.51615e-07
FCHSD2	357.158	0.591392	0.103399	5.71951	1.0683e-08	4.61565e-08
CDK8	333.467	0.590985	0.111287	5.31045	1.09355e-07	4.26567e-07
EZH2	324.839	0.5909	0.105933	5.57808	2.43195e-08	1.01772e-07
FAM72A	80.0953	0.590862	0.226984	2.6031	0.00923845	0.0181169
UVRAG	439.996	0.590681	0.0962311	6.13815	8.34869e-10	4.03587e-09
SP1	3471.39	0.590101	0.0626661	9.4166	4.65933e-21	4.94567e-20
EHBP1	1595.72	0.590078	0.0739524	7.97916	1.47329e-15	1.10694e-14
CORO1A	207.862	0.590044	0.139102	4.24181	2.21725e-05	6.5194e-05
FOXJ2	453.597	0.590038	0.0983836	5.99732	2.006e-09	9.28654e-09
DNAJB1	1370.45	0.59001	0.0679377	8.68456	3.80202e-18	3.42941e-17
ANKRD18A	67.1745	0.589705	0.244299	2.41387	0.015784	0.029648
GOLGA3	6755.04	0.5895	0.0467733	12.6034	2.02346e-36	4.27617e-35
DYNC1I1	374.825	0.589458	0.108064	5.4547	4.90558e-08	1.98178e-07
Metazoa_SRP.6	97.0078	0.589396	0.233791	2.52104	0.0117007	0.0225566
PPP1R11	1028.23	0.589314	0.0765716	7.69624	1.40124e-14	9.89068e-14
TTBK2	453.984	0.588616	0.105258	5.59212	2.24316e-08	9.4155e-08
MRPS15	734.254	0.588599	0.078487	7.49931	6.41538e-14	4.29843e-13
TSR1	1913.52	0.588597	0.0558603	10.5369	5.83679e-26	8.05292e-25
SUSD6	1196.62	0.588594	0.0635596	9.26051	2.03466e-20	2.0884e-19
SLC30A7	1552.97	0.588533	0.0579183	10.1614	2.94729e-24	3.72135e-23
EMC2	1284.39	0.588403	0.0682128	8.626	6.35377e-18	5.65813e-17
VCPKMT	229.948	0.588383	0.134534	4.37348	1.22282e-05	3.70689e-05
KALRN	191.76	0.587876	0.146353	4.01684	5.8983e-05	0.00016392
DXO	248.963	0.587545	0.132941	4.41958	9.88944e-06	3.03406e-05
FAM96B	899.502	0.587126	0.0719572	8.15938	3.36742e-16	2.6646e-15
GPX1	3186.48	0.586946	0.0609099	9.63629	5.61808e-22	6.36412e-21
AGPAT2	1292.58	0.586761	0.0638877	9.18426	4.1436e-20	4.16743e-19
LRAT	80.5298	0.585817	0.214507	2.73099	0.00631437	0.0127915
EIF2AK4	1972.18	0.585752	0.0607391	9.64374	5.22496e-22	5.93322e-21
RPRD1A	965.442	0.585625	0.0697067	8.40127	4.41667e-17	3.7133e-16
C5orf22	674.739	0.585624	0.0807267	7.2544	4.03448e-13	2.54016e-12
GOSR1	1665.82	0.585277	0.0577079	10.142	3.59486e-24	4.51454e-23
PRUNE2	54.3621	0.584926	0.266067	2.19842	0.0279193	0.0494983
SCN1B	52.097	0.584907	0.257456	2.27187	0.0230944	0.0417483
MAP3K4	490.931	0.584717	0.0895623	6.52861	6.63827e-11	3.50186e-10
PRDM1	157.358	0.583799	0.155222	3.76106	0.000169192	0.000442595
CREB3	1259.84	0.583751	0.0666813	8.75435	2.05292e-18	1.8747e-17
ALDH18A1	1178.29	0.583584	0.0650188	8.97561	2.8179e-19	2.69095e-18
BARD1	212.662	0.583496	0.130381	4.47532	7.62957e-06	2.37142e-05
PTPN23	1191.14	0.582862	0.0725605	8.03277	9.52936e-16	7.28103e-15
BCL2L11	1648.79	0.582498	0.0589892	9.87465	5.36173e-23	6.37845e-22
SH3PXD2A	138.693	0.582374	0.158368	3.67735	0.000235671	0.000602308
SLC43A2	111.619	0.582302	0.173684	3.35265	0.000800425	0.00189027
NDUFB10	1508.7	0.582241	0.0671445	8.67146	4.26619e-18	3.84314e-17
FAM60A	2180.93	0.582233	0.0570505	10.2056	1.87215e-24	2.38972e-23
CSK	2315.47	0.582049	0.0557319	10.4437	1.56517e-25	2.10749e-24
C12orf57	477.732	0.581869	0.0980032	5.93725	2.89847e-09	1.32385e-08
SLC12A8	120.572	0.581642	0.173073	3.36066	0.000777556	0.00183968
TMED1	489.046	0.58107	0.0927522	6.26476	3.73409e-10	1.85973e-09
AUH	849.656	0.581045	0.0723755	8.02819	9.89177e-16	7.54558e-15
SHC1	3469.58	0.580827	0.0478456	12.1396	6.51254e-34	1.25324e-32
VASN	1710.98	0.580349	0.0641577	9.04567	1.48754e-19	1.44921e-18
POLG	1196.38	0.580198	0.0678839	8.54692	1.26422e-17	1.1054e-16
ATXN1	2289.12	0.579643	0.0614626	9.43083	4.06849e-21	4.33498e-20
MIEN1	264.468	0.579535	0.120132	4.82414	1.4061e-06	4.80608e-06
MPZL3	1379.82	0.579504	0.0637727	9.08703	1.0178e-19	1.00134e-18
AKT3	374.333	0.579493	0.103016	5.62526	1.8523e-08	7.83603e-08
ZCCHC24	311.619	0.579485	0.117191	4.94478	7.62298e-07	2.70536e-06
NEK3	105.773	0.57924	0.178654	3.24225	0.0011859	0.00273055
ECSIT	217.204	0.579213	0.132909	4.35797	1.31275e-05	3.96233e-05
TMEM208	465.626	0.579119	0.0934492	6.19715	5.74947e-10	2.81931e-09
ATF7IP2	72.8714	0.578932	0.21335	2.71353	0.00665706	0.0134235
MED14	1489.34	0.578845	0.0608141	9.51826	1.76105e-21	1.92778e-20
PRKG1	274.952	0.578826	0.124276	4.6576	3.19922e-06	1.0467e-05
HNRNPC	13977.4	0.57873	0.0437116	13.2397	5.17224e-40	1.24973e-38
CENPJ	92.5752	0.578331	0.191939	3.01311	0.00258589	0.00563569
AFTPH	2134.98	0.578013	0.0606156	9.5357	1.48878e-21	1.64259e-20
CRABP2	16258.3	0.577885	0.0463026	12.4806	9.52536e-36	1.96839e-34
NME2	360.755	0.577647	0.246473	2.34366	0.0190958	0.0352162
DNAJC3	2794.54	0.577506	0.0576459	10.0182	1.26853e-23	1.55536e-22
CAPN7	893.393	0.577348	0.0773511	7.46399	8.39408e-14	5.57347e-13
SERPINI1	66.6086	0.577273	0.225253	2.56278	0.0103838	0.0201819
ZYG11A	249.79	0.577179	0.120831	4.77675	1.78154e-06	6.01733e-06
SEMA4B	3548.56	0.576938	0.0470347	12.2662	1.37521e-34	2.70593e-33
SLC33A1	360.818	0.576798	0.10439	5.52543	3.2867e-08	1.35198e-07
ICAM1	445.858	0.576383	0.0958333	6.01443	1.80521e-09	8.39869e-09
TAP2	136.49	0.576335	0.158639	3.633	0.000280145	0.000708464
KLHL21	452.053	0.575839	0.0988251	5.82685	5.6482e-09	2.50295e-08
MICB	168.814	0.575055	0.143736	4.00077	6.31362e-05	0.000174526
PHLPP1	1746.15	0.574827	0.0588168	9.77319	1.46764e-22	1.7096e-21
TOMM5	311.024	0.574351	0.113723	5.05044	4.40801e-07	1.61266e-06
ZP3	116.682	0.574341	0.193485	2.9684	0.00299354	0.00645096
XAB2	1007.6	0.573795	0.0688687	8.33172	7.96732e-17	6.56436e-16
CCNO	62.1154	0.573709	0.239402	2.39643	0.0165557	0.0309438
BAZ2A	6226.75	0.573099	0.0455843	12.5723	2.99975e-36	6.30128e-35
UFL1	831.803	0.572587	0.0770728	7.42917	1.09278e-13	7.19097e-13
MLX	1005.86	0.572549	0.0671965	8.52052	1.58843e-17	1.3794e-16
NCOA3	3839.88	0.572511	0.06092	9.39775	5.57404e-21	5.88091e-20
SMC5	2859.99	0.572293	0.0596864	9.58833	8.95244e-22	1.00437e-20
GDPD3	181.88	0.57218	0.14461	3.95672	7.59857e-05	0.000208113
KBTBD2	697.484	0.571787	0.0782251	7.30952	2.68108e-13	1.71193e-12
TBRG4	580.985	0.571704	0.0895246	6.386	1.70286e-10	8.69451e-10
MUC20	2797.79	0.571419	0.057671	9.90825	3.83286e-23	4.58697e-22
WASL	2697.61	0.571357	0.0546982	10.4456	1.53448e-25	2.07015e-24
TAF5	79.4345	0.57122	0.206875	2.76119	0.00575914	0.0117552
DCUN1D3	311.84	0.571102	0.120858	4.72538	2.29688e-06	7.63988e-06
DYRK1A	1669.32	0.570995	0.063038	9.05795	1.32926e-19	1.29863e-18
TOB1	991.15	0.570594	0.0710507	8.0308	9.68387e-16	7.39102e-15
GHITM	2190.61	0.570179	0.0557474	10.2279	1.48697e-24	1.91377e-23
BSPRY	1246.9	0.56946	0.0620545	9.17676	4.44246e-20	4.4616e-19
ASB3	754.387	0.569419	0.0765485	7.43866	1.01708e-13	6.70862e-13
OTULIN	1072.2	0.569277	0.0802487	7.09391	1.30376e-12	7.87548e-12
ZCRB1	792.929	0.568989	0.078914	7.21023	5.58554e-13	3.4807e-12
FGF13	437.535	0.568969	0.0937782	6.06717	1.30183e-09	6.13013e-09
FAM89A	274.483	0.568642	0.117599	4.83541	1.32868e-06	4.55707e-06
MRPS5	1712.48	0.568417	0.0580636	9.78955	1.24849e-22	1.45674e-21
RFX3	888.859	0.568152	0.0842746	6.74167	1.56573e-11	8.68885e-11
CLDN4	8710.58	0.567871	0.0432623	13.1262	2.32928e-39	5.44928e-38
C18orf8	153.582	0.56768	0.150467	3.77278	0.000161441	0.000423586
ZNF330	1068.42	0.566549	0.0667015	8.4938	1.99991e-17	1.72177e-16
PXDC1	730.373	0.566499	0.0767856	7.37768	1.61069e-13	1.04905e-12
RASA4B	1097.49	0.56616	0.0654489	8.65042	5.1311e-18	4.6045e-17
CCSER2	594.527	0.566008	0.085608	6.61163	3.80118e-11	2.04611e-10
NEU1	2612.68	0.565803	0.0527563	10.7248	7.78317e-27	1.12254e-25
IDE	349.514	0.565467	0.10306	5.4868	4.09281e-08	1.6674e-07
SLC27A4	604.14	0.56527	0.0824015	6.85994	6.88886e-12	3.91451e-11
ZFPL1	570.316	0.565089	0.084279	6.70499	2.01427e-11	1.10639e-10
RALB	1209.94	0.564664	0.0629511	8.96988	2.96841e-19	2.83082e-18
HMGXB4	904.35	0.564288	0.0719522	7.84254	4.41531e-15	3.2172e-14
HSPB1	3430.57	0.563667	0.119205	4.72857	2.26111e-06	7.53524e-06
SF3A2	782.265	0.563585	0.0758596	7.42932	1.09159e-13	7.18652e-13
PRDM4	891.467	0.563556	0.0710275	7.93433	2.11637e-15	1.57406e-14
FKBP2	269.75	0.563363	0.119282	4.72296	2.32437e-06	7.72581e-06
ZBTB34	625.111	0.563302	0.0824827	6.82934	8.53078e-12	4.81232e-11
RHOV	516.502	0.562954	0.0898227	6.26739	3.67148e-10	1.8292e-09
YKT6	1890.4	0.56259	0.0585555	9.6078	7.41171e-22	8.3419e-21
HERC4	801.949	0.56259	0.0813573	6.91505	4.6771e-12	2.68828e-11
SEC61B	779.465	0.562532	0.0872463	6.44763	1.13613e-10	5.88029e-10
PANK3	1592	0.562337	0.0737085	7.62921	2.36205e-14	1.64404e-13
CHCHD3	795.041	0.561974	0.0757578	7.41803	1.18876e-13	7.79691e-13
SRGAP2B	1846.18	0.561781	0.058599	9.58687	9.07989e-22	1.01785e-20
NANS	969.034	0.561678	0.0675891	8.31018	9.55544e-17	7.82215e-16
SLFN5	6998.57	0.561607	0.0541595	10.3695	3.41326e-25	4.51764e-24
SEL1L	3934.74	0.561557	0.0561594	9.99935	1.53396e-23	1.87588e-22
DGKH	1120.75	0.561543	0.160091	3.50764	0.000452103	0.00110789
SLC25A24	1521.37	0.561302	0.0634351	8.84844	8.87478e-19	8.2333e-18
CNBP	4648.53	0.560865	0.0482723	11.6188	3.30875e-31	5.69365e-30
RHEB	1593.7	0.560595	0.0595175	9.419	4.55425e-21	4.84149e-20
AHCYL2	554.131	0.56056	0.0851161	6.58582	4.52383e-11	2.42206e-10
ADIPOR1	2024.05	0.560413	0.057473	9.75091	1.82831e-22	2.11739e-21
MAFK	1110.76	0.56014	0.0647329	8.65309	5.01221e-18	4.5007e-17
TAF1A	176.601	0.559861	0.142026	3.94195	8.08224e-05	0.000220708
YIF1B	287.343	0.559847	0.113981	4.91177	9.0259e-07	3.16551e-06
BTBD6	831.273	0.559772	0.078737	7.10939	1.16555e-12	7.07114e-12
CRTAP	2066.32	0.559693	0.0611805	9.14822	5.78792e-20	5.78379e-19
MDM2	1762.98	0.559293	0.0564966	9.89958	4.18018e-23	4.98982e-22
SPG20	1275.86	0.559123	0.0623618	8.9658	3.0805e-19	2.93371e-18
PFKP	1889.41	0.558973	0.0554685	10.0773	6.96118e-24	8.62594e-23
PIKFYVE	1520.48	0.558767	0.0787172	7.0984	1.26207e-12	7.6302e-12
MBD2	1170.41	0.558627	0.0639685	8.73284	2.48349e-18	2.25904e-17
RNF103	1209.93	0.558392	0.0637145	8.76398	1.88478e-18	1.7234e-17
ANO6	1484.33	0.558081	0.0663764	8.40783	4.17669e-17	3.51999e-16
SCFD1	1906.96	0.557875	0.0611332	9.12557	7.1362e-20	7.09058e-19
HIST3H2A	391.121	0.557837	0.101901	5.47432	4.39187e-08	1.783e-07
KIF20A	78.5303	0.557266	0.208932	2.66721	0.0076483	0.0152399
PID1	59.4674	0.557197	0.240945	2.31255	0.0207477	0.0379245
FBXW11	1681.78	0.557063	0.0606147	9.19022	3.92025e-20	3.95416e-19
ARHGAP19	69.4493	0.5562	0.23048	2.41323	0.015812	0.0296948
MAGED2	2538.37	0.556154	0.0512594	10.8498	1.99905e-27	2.93767e-26
SMAP1	949.371	0.556062	0.0683552	8.1349	4.12277e-16	3.23305e-15
CNNM4	1384.02	0.556017	0.0608752	9.13371	6.61886e-20	6.5906e-19
MED13	3549.65	0.555761	0.116667	4.76366	1.90114e-06	6.40119e-06
RNMT	1882.01	0.55532	0.0641277	8.6596	4.73411e-18	4.25644e-17
ACBD5	962.177	0.555254	0.0708268	7.8396	4.51982e-15	3.28992e-14
FEM1B	2750.66	0.554963	0.0550836	10.0749	7.1313e-24	8.82893e-23
CAMK2N1	2735.67	0.554682	0.0533386	10.3992	2.49903e-25	3.33602e-24
LAMTOR5	493.181	0.554655	0.0907685	6.11066	9.92225e-10	4.73277e-09
PDP2	760.355	0.554417	0.0775815	7.14626	8.91754e-13	5.47417e-12
ZNF593	193.134	0.554416	0.133219	4.16168	3.15911e-05	9.07288e-05
EEPD1	120.509	0.554175	0.1699	3.26177	0.00110718	0.00256108
OGFOD1	626.523	0.553517	0.0913354	6.06026	1.35901e-09	6.39078e-09
QKI	1120.65	0.553164	0.0697089	7.93534	2.09912e-15	1.56206e-14
CDK2AP2	549.221	0.552858	0.0995802	5.55189	2.82597e-08	1.17211e-07
CTDNEP1	958.093	0.55275	0.0711023	7.77401	7.60398e-15	5.46097e-14
RNF113A	405.666	0.552534	0.100456	5.50025	3.79259e-08	1.55051e-07
TULP4	1173.73	0.552505	0.0725451	7.61602	2.61623e-14	1.81463e-13
TPM4	7647.22	0.552485	0.0421593	13.1047	3.09463e-39	7.21565e-38
SEC63	2113.5	0.55247	0.0531215	10.4001	2.47639e-25	3.30895e-24
DENND2C	101.85	0.552192	0.185843	2.97128	0.00296561	0.0063957
TLR5	103.688	0.551803	0.182317	3.02661	0.00247314	0.00541035
FAM208B	1618.22	0.551802	0.0692311	7.97044	1.58108e-15	1.18666e-14
LCP1	1994.45	0.551505	0.0557054	9.90038	4.14697e-23	4.95864e-22
HMGCS1	2256.23	0.551447	0.0597125	9.23503	2.58208e-20	2.63098e-19
CLCN6	420.601	0.550826	0.0955762	5.76321	8.25293e-09	3.6047e-08
TMED3	2094.33	0.550797	0.0559106	9.85139	6.76019e-23	7.96757e-22
FAM160B1	483.165	0.550404	0.0897396	6.13335	8.60493e-10	4.14971e-09
CEP350	1961.44	0.550391	0.0737487	7.46306	8.45362e-14	5.61035e-13
ATF2	1146.54	0.549889	0.0750791	7.32413	2.40456e-13	1.5417e-12
RNF6	946.132	0.549803	0.0709094	7.75359	8.93322e-15	6.38609e-14
PRRG4	491.266	0.549619	0.0894027	6.14767	7.86286e-10	3.8076e-09
NSUN5	390.439	0.54927	0.0974452	5.63671	1.73334e-08	7.35278e-08
CCDC174	498.147	0.549107	0.0894992	6.13533	8.49838e-10	4.10257e-09
CBLB	947.352	0.548906	0.0686738	7.99295	1.31743e-15	9.94109e-15
DIS3	1913.04	0.548888	0.0642476	8.54331	1.30427e-17	1.139e-16
MFSD14A	288.661	0.54829	0.117611	4.66188	3.13334e-06	1.02611e-05
GRIN2D	823.665	0.54827	0.0798187	6.86894	6.46822e-12	3.67847e-11
DENND1B	596.523	0.548026	0.0876129	6.25508	3.97306e-10	1.97523e-09
TSPAN5	868.992	0.547885	0.0750155	7.30362	2.80119e-13	1.78292e-12
ZNF263	971.657	0.547723	0.0751324	7.2901	3.09728e-13	1.9678e-12
MYNN	480.126	0.547331	0.0924754	5.91867	3.2456e-09	1.47422e-08
C16orf72	2269.82	0.54721	0.0536335	10.2028	1.92717e-24	2.45548e-23
GATM	898.42	0.547164	0.0703907	7.77324	7.65031e-15	5.49142e-14
C3orf58	241.51	0.547133	0.12168	4.49651	6.90788e-06	2.16055e-05
MTFR1	1098.48	0.547054	0.072887	7.50551	6.11917e-14	4.10783e-13
IFNGR1	620.272	0.546685	0.0919243	5.94712	2.72904e-09	1.25096e-08
OSER1	962.307	0.546614	0.0719217	7.60013	2.95835e-14	2.0418e-13
ZBTB7A	1362.23	0.546001	0.0611968	8.92205	4.57715e-19	4.30338e-18
IKZF3	128.354	0.545516	0.16282	3.35043	0.000806869	0.0019042
IGIP	147.004	0.54524	0.158935	3.43058	0.000602294	0.00144977
TAF13	712.441	0.545049	0.0809412	6.73389	1.65185e-11	9.14138e-11
EEA1	912.812	0.544865	0.0769195	7.08358	1.40482e-12	8.44583e-12
FAM91A1	4165.24	0.54467	0.0482502	11.2885	1.49648e-29	2.40365e-28
TNKS	923.614	0.544615	0.0836085	6.51387	7.32383e-11	3.8519e-10
FYCO1	2044.78	0.5442	0.061681	8.82282	1.11615e-18	1.03069e-17
EIF2S3	9294.5	0.544069	0.0408405	13.3218	1.72882e-40	4.26565e-39
ADAM19	491.833	0.544058	0.0919476	5.91705	3.27765e-09	1.48636e-08
MRPL9	1337.87	0.543902	0.0645338	8.42817	3.51116e-17	2.97523e-16
TMC1	173.021	0.543742	0.15018	3.6206	0.000293916	0.000740614
NFX1	879.308	0.543692	0.0727381	7.47466	7.74035e-14	5.159e-13
TAX1BP1	5310.28	0.543688	0.0478419	11.3643	6.29887e-30	1.02825e-28
SAPCD2	450.778	0.543363	0.0912431	5.95512	2.59884e-09	1.19284e-08
FAM160A1	2450.46	0.543164	0.0679021	7.99923	1.25198e-15	9.47281e-15
PSMG3	279.264	0.542979	0.114534	4.74078	2.12898e-06	7.1323e-06
MON2	1529.37	0.542938	0.0818625	6.63231	3.30474e-11	1.78783e-10
DCP1A	803.872	0.542555	0.0734573	7.38599	1.51322e-13	9.87406e-13
CHCHD5	143.885	0.542513	0.152154	3.56556	0.000363079	0.000901574
PAQR3	329.065	0.542115	0.108342	5.00372	5.62354e-07	2.03185e-06
PLOD3	980.186	0.541651	0.0730593	7.41385	1.22687e-13	8.03181e-13
FAM65A	1395.06	0.541088	0.0635429	8.51532	1.6613e-17	1.43911e-16
DLG3	2408.19	0.5409	0.0522183	10.3584	3.83124e-25	5.047e-24
RALGAPB	2521.41	0.540719	0.0693329	7.79887	6.24628e-15	4.50209e-14
RGS10	113.73	0.540482	0.17982	3.00569	0.0026498	0.00576617
GUCY1B3	117.713	0.540475	0.175647	3.07706	0.00209054	0.00463497
PIGL	198.787	0.539974	0.139653	3.86655	0.000110384	0.000296121
MACROD2	198.169	0.539731	0.131308	4.11042	3.94943e-05	0.000112233
AMFR	1505.7	0.539698	0.0596342	9.05014	1.42789e-19	1.39207e-18
SLC35F2	1010.03	0.539647	0.0706381	7.63961	2.17886e-14	1.52183e-13
GTPBP4	1049.7	0.539137	0.0661545	8.14966	3.64951e-16	2.87805e-15
CHD1	1538.43	0.53887	0.0671838	8.02084	1.05026e-15	7.99411e-15
PHLDA3	1545.95	0.538832	0.0673479	8.00073	1.23688e-15	9.36364e-15
SAR1B	1081.39	0.538702	0.0752398	7.1598	8.0795e-13	4.97501e-12
CSNK2A3	252.973	0.538688	0.12045	4.47229	7.73862e-06	2.40318e-05
RBM18	822.411	0.53852	0.0724037	7.43774	1.02424e-13	6.75266e-13
EMD	818.51	0.538408	0.076725	7.01738	2.26061e-12	1.33386e-11
FAM58A	204.543	0.5381	0.137133	3.92393	8.71172e-05	0.000236608
RPS19BP1	1020.68	0.538009	0.0742431	7.24659	4.27402e-13	2.68294e-12
TMCO3	1887.76	0.537953	0.0564808	9.52453	1.65787e-21	1.82054e-20
ECT2	219.935	0.53778	0.135072	3.98144	6.84981e-05	0.000188602
SSSCA1	306.916	0.537552	0.113655	4.7297	2.24849e-06	7.49676e-06
SLC6A6	1943.62	0.537522	0.0577356	9.31005	1.27776e-20	1.32023e-19
MAPKAPK2	1464.71	0.537304	0.0593669	9.05056	1.42231e-19	1.3876e-18
SLC25A43	650.288	0.53716	0.0790175	6.79798	1.06095e-11	5.95135e-11
JMJD1C	1180.93	0.537022	0.0812202	6.61193	3.79338e-11	2.0427e-10
NR1H2	1148.68	0.536735	0.0704613	7.61745	2.58743e-14	1.79644e-13
KDELR1	3494.59	0.536312	0.0642329	8.34949	6.85561e-17	5.67678e-16
ZMIZ1	1623.76	0.535746	0.0647215	8.27771	1.25565e-16	1.02072e-15
ELMOD1	99.2411	0.535548	0.189091	2.83222	0.00462267	0.00961225
SPG21	1378.05	0.535164	0.0599742	8.92322	4.52913e-19	4.2611e-18
SLC22A5	315.696	0.534832	0.110134	4.85619	1.19664e-06	4.12746e-06
FOXJ3	1942.23	0.534598	0.0553544	9.65774	4.5583e-22	5.18882e-21
PRKD2	1008.18	0.534421	0.0667178	8.01017	1.14549e-15	8.70003e-15
IDH2	2318.35	0.534228	0.0556094	9.6068	7.48401e-22	8.41651e-21
DPM2	535.682	0.53408	0.0989945	5.39504	6.85064e-08	2.72894e-07
TP53BP2	1135.99	0.533927	0.0660458	8.08418	6.2582e-16	4.85592e-15
EPM2A	60.3696	0.533839	0.234268	2.27875	0.0226818	0.0410822
TMEM161B	588.002	0.533653	0.0838663	6.36313	1.97678e-10	1.00272e-09
CXXC5	2110.45	0.533517	0.0541205	9.85795	6.33303e-23	7.48935e-22
OSBPL1A	616.063	0.53315	0.0818082	6.51707	7.16945e-11	3.77496e-10
STOM	4510.64	0.533044	0.0482181	11.0549	2.07668e-28	3.16135e-27
URB2	206.157	0.532732	0.130169	4.09262	4.26531e-05	0.000120598
UBC	48528.1	0.532591	0.043852	12.1452	6.08437e-34	1.17407e-32
DGKZ	799.306	0.532541	0.0794543	6.70248	2.04906e-11	1.12506e-10
P4HA1	876.139	0.532514	0.0725883	7.33609	2.1993e-13	1.41463e-12
MAD2L2	124.363	0.532437	0.170764	3.11797	0.00182101	0.00407224
NFE2L1	7138.99	0.532332	0.0420573	12.6573	1.01919e-36	2.18353e-35
NFKB2	323.799	0.532142	0.111062	4.7914	1.65624e-06	5.61716e-06
RARG	2279.72	0.532041	0.0551408	9.64877	4.9749e-22	5.65844e-21
CLDN3	5625.08	0.531601	0.063707	8.34447	7.15355e-17	5.90432e-16
POR	3499.05	0.53142	0.050656	10.4908	9.52659e-26	1.29773e-24
IRF2BP2	6470.25	0.530972	0.0466999	11.3699	5.90643e-30	9.66445e-29
MRPS26	1382.38	0.530834	0.0724348	7.32843	2.32869e-13	1.49442e-12
MED13L	3867.16	0.530582	0.0609219	8.70922	3.05962e-18	2.77228e-17
KPNA1	1213.83	0.530522	0.0647679	8.19113	2.58781e-16	2.07114e-15
CLCN3	3082.77	0.530374	0.057288	9.25803	2.08244e-20	2.13587e-19
TMUB1	999.507	0.530329	0.0709729	7.47228	7.88187e-14	5.24085e-13
NEDD4	681.485	0.530288	0.0774052	6.85081	7.34332e-12	4.1626e-11
HLA.F	817.115	0.530242	0.0740979	7.15597	8.30835e-13	5.11368e-12
TMEM104	491.052	0.530128	0.0894928	5.92369	3.14795e-09	1.43312e-08
BOD1L1	3719.89	0.529887	0.0686664	7.71684	1.19247e-14	8.45545e-14
TRAF7	3285.26	0.52984	0.0536743	9.87139	5.5391e-23	6.58386e-22
DNAJC10	2239.97	0.529798	0.0556275	9.52403	1.66586e-21	1.82788e-20
IFIH1	576.503	0.529463	0.0897796	5.89737	3.6935e-09	1.66523e-08
MIA3	1412.44	0.529401	0.0636765	8.31392	9.25932e-17	7.59308e-16
SLC25A40	292.277	0.529311	0.116117	4.55841	5.15415e-06	1.6414e-05
UBE2S	620.73	0.528838	0.0892993	5.92209	3.17873e-09	1.44572e-08
ACPP	247.274	0.52832	0.119977	4.4035	1.06518e-05	3.2487e-05
CPOX	392.816	0.527883	0.0980861	5.38183	7.37316e-08	2.91798e-07
CD164L2	90.9768	0.527858	0.200472	2.63307	0.0084617	0.0167061
RND3	2393.61	0.527586	0.0588615	8.96318	3.15434e-19	2.99995e-18
FGFRL1	1835.65	0.527551	0.0582696	9.05362	1.38305e-19	1.35023e-18
SURF4	4250.39	0.527395	0.0472576	11.16	6.39933e-29	1.0003e-27
MB21D1	267.616	0.52706	0.119422	4.41344	1.0174e-05	3.11112e-05
EFL1	292.081	0.526451	0.111971	4.70169	2.58022e-06	8.52759e-06
EXOC5	2945.81	0.526158	0.0572136	9.19637	3.70257e-20	3.73999e-19
CCNK	1235.24	0.525917	0.0658361	7.98827	1.36843e-15	1.03093e-14
LSM2	216.557	0.525638	0.126031	4.17072	3.03641e-05	8.7442e-05
MEMO1	104.215	0.525467	0.178258	2.94779	0.00320054	0.00686531
SYTL1	856.667	0.525412	0.0796488	6.59662	4.20649e-11	2.25734e-10
ZFP36L1	4913.67	0.525119	0.0522287	10.0542	8.80136e-24	1.082e-22
ZNF609	2218.38	0.525056	0.0774328	6.7808	1.19514e-11	6.68801e-11
GOLPH3L	1838.44	0.525051	0.0659501	7.96135	1.70174e-15	1.27312e-14
CCNI	7600.96	0.524873	0.0421448	12.454	1.32934e-35	2.72292e-34
UBE2R2	1808.85	0.524688	0.0563439	9.31224	1.25169e-20	1.29521e-19
FAM221A	124.794	0.524654	0.180809	2.9017	0.00371141	0.00785396
TSPAN15	636.119	0.524255	0.0801361	6.54206	6.06788e-11	3.21186e-10
FA2H	185.296	0.523877	0.140961	3.71647	0.000202023	0.000522905
ARFGEF2	1840.18	0.523526	0.0715146	7.32055	2.4696e-13	1.58122e-12
HMGXB3	1621.61	0.523181	0.0601236	8.70176	3.26788e-18	2.95525e-17
GOT1	249.401	0.522767	0.125335	4.17094	3.0334e-05	8.73734e-05
SRPK2	1163.63	0.522378	0.0642576	8.12943	4.31307e-16	3.37849e-15
DEF6	527.018	0.521726	0.0872605	5.97895	2.2458e-09	1.03487e-08
RPS2	32426.2	0.521687	0.0448736	11.6257	3.0504e-31	5.26203e-30
ARL6IP6	354.108	0.521367	0.101796	5.1217	3.028e-07	1.12664e-06
EIF3A	8189.12	0.521037	0.0398504	13.0748	4.58594e-39	1.05898e-37
PDE4A	146.943	0.52093	0.152589	3.41395	0.000640276	0.00153276
KCNS3	111.609	0.520889	0.185519	2.80774	0.0049891	0.0102992
KLHDC8B	846.725	0.520705	0.0743216	7.00611	2.4504e-12	1.44159e-11
MFSD6	3413.79	0.520463	0.047731	10.9041	1.10191e-27	1.63302e-26
COX7A2	1413.96	0.52032	0.0636901	8.16955	3.09543e-16	2.45494e-15
TGIF1	1467.83	0.520257	0.0602081	8.64098	5.57334e-18	4.98536e-17
BHLHE41	192.096	0.519975	0.145469	3.57447	0.000350942	0.000873763
GOLPH3	3359.78	0.519878	0.046386	11.2076	3.74e-29	5.92555e-28
ZCCHC9	550.193	0.519635	0.0855925	6.07103	1.27094e-09	5.9887e-09
RNF126	312.332	0.518927	0.113923	4.55505	5.23721e-06	1.66633e-05
RNF169	706.973	0.518588	0.0808206	6.41654	1.3941e-10	7.17302e-10
MMADHC	1013.41	0.518548	0.0717988	7.22224	5.11378e-13	3.19241e-12
EVI5L	551.742	0.517695	0.0879592	5.88563	3.96551e-09	1.78155e-08
IRF6	1223.01	0.517439	0.0628468	8.23334	1.82063e-16	1.46974e-15
PROSER1	1131.25	0.517367	0.0675925	7.65422	1.94496e-14	1.36322e-13
ORAI1	371.126	0.516952	0.104569	4.94366	7.66707e-07	2.71894e-06
CTCF	2211.19	0.516809	0.0530308	9.74545	1.92927e-22	2.23247e-21
TAOK3	1392.14	0.51643	0.063416	8.14353	3.83923e-16	3.01746e-15
CD274	144.548	0.51633	0.17002	3.03687	0.00239045	0.00524504
APIP	210.721	0.515673	0.128002	4.02864	5.60996e-05	0.000156248
B2M	17322.8	0.515273	0.0446836	11.5316	9.14449e-31	1.53579e-29
NKAP	317.831	0.515215	0.109643	4.69903	2.61406e-06	8.62923e-06
BCL7B	697.46	0.515134	0.0831105	6.19818	5.71211e-10	2.80198e-09
ASAP3	523.413	0.515064	0.0976547	5.27434	1.33238e-07	5.15058e-07
PAK2	1772.83	0.514778	0.0613488	8.391	4.82007e-17	4.03789e-16
DDX50	544.069	0.514424	0.0849978	6.0522	1.42883e-09	6.71009e-09
IRF2	730.422	0.514301	0.0792882	6.48647	8.78679e-11	4.59026e-10
UFSP2	395.87	0.514045	0.0995763	5.16232	2.43911e-07	9.17289e-07
TET3	2261.13	0.513877	0.0591872	8.68223	3.88083e-18	3.49825e-17
PHC3	1909.51	0.51372	0.0635314	8.08609	6.16131e-16	4.78339e-15
VARS	1986.99	0.513501	0.057707	8.89841	5.66502e-19	5.29063e-18
ETF1	2892.43	0.513267	0.0545919	9.40188	5.35942e-21	5.65874e-20
QRSL1	288.667	0.512809	0.116099	4.41698	1.00087e-05	3.0673e-05
RDX	3011.41	0.512562	0.0519775	9.86123	6.12945e-23	7.26704e-22
RNF135	325.299	0.512167	0.106939	4.78932	1.67344e-06	5.67273e-06
TIAL1	1370.28	0.511617	0.0646701	7.91119	2.54946e-15	1.89114e-14
CDR2L	512.604	0.511559	0.0970471	5.27124	1.35504e-07	5.23386e-07
BCOR	856.712	0.51154	0.0737419	6.9369	4.00799e-12	2.31319e-11
UBQLN2	1243.72	0.511504	0.0635191	8.05276	8.09475e-16	6.22913e-15
CEP120	340.246	0.510982	0.107234	4.76511	1.88751e-06	6.35837e-06
MAP2K5	427.479	0.510173	0.0945969	5.39313	6.92412e-08	2.75586e-07
SNRPB2	1856.14	0.510114	0.0607052	8.40313	4.34742e-17	3.66167e-16
SPSB1	1266.2	0.509525	0.0618687	8.23559	1.78674e-16	1.44322e-15
XPO6	1006.51	0.509331	0.0730271	6.97454	3.06863e-12	1.7895e-11
ADNP2	926.557	0.508938	0.0696423	7.30789	2.7137e-13	1.73039e-12
RBCK1	1616.2	0.508464	0.0581961	8.73709	2.39184e-18	2.17709e-17
C9orf172	365.655	0.508408	0.103226	4.92521	8.42679e-07	2.97104e-06
ZBED6	112.896	0.508357	0.212485	2.39244	0.0167368	0.0312572
TNFRSF18	199.359	0.50809	0.138568	3.66671	0.00024569	0.000626313
NAA15	1519.08	0.507971	0.0689548	7.36672	1.74872e-13	1.1342e-12
SLC35B1	310.08	0.507475	0.110656	4.58605	4.51705e-06	1.44906e-05
SEC24B	1320.54	0.50743	0.0637051	7.9653	1.64826e-15	1.23576e-14
LIPE	97.3322	0.507396	0.193522	2.6219	0.0087441	0.0172247
ADM2	602.571	0.507132	0.087417	5.8013	6.58047e-09	2.8959e-08
EYA3	656.002	0.507123	0.0835124	6.07243	1.25989e-09	5.94262e-09
RIT1	2758.02	0.507108	0.0607426	8.34849	6.91424e-17	5.71691e-16
TXNDC5	1095.28	0.50709	0.0661391	7.66702	1.76042e-14	1.23761e-13
STXBP1	1058.56	0.506887	0.070604	7.1793	7.00683e-13	4.33358e-12
NUFIP2	4687.87	0.506549	0.0562313	9.00832	2.09238e-19	2.01601e-18
MRPL18	345.033	0.506475	0.110014	4.60371	4.1503e-06	1.33816e-05
ZMYND19	436.596	0.506073	0.0950423	5.32472	1.0111e-07	3.95341e-07
RUSC2	442.666	0.506021	0.0944986	5.3548	8.5652e-08	3.37351e-07
RREB1	1948.58	0.505997	0.0608507	8.31538	9.14567e-17	7.50427e-16
DERL1	1930.52	0.505621	0.0597048	8.46869	2.4817e-17	2.12608e-16
SORD	605.829	0.505449	0.0822914	6.14219	8.13911e-10	3.93728e-09
ZNRF2	319.826	0.505391	0.114907	4.39827	1.09115e-05	3.32358e-05
CEPT1	788.823	0.505289	0.0780735	6.47196	9.67394e-11	5.04242e-10
ZNRF1	1198.54	0.505142	0.0631195	8.00295	1.21475e-15	9.20603e-15
TNFRSF1A	1229.51	0.504954	0.0618895	8.15895	3.37951e-16	2.67266e-15
C16orf87	444.826	0.504877	0.0930185	5.4277	5.70835e-08	2.29219e-07
THRA	992.371	0.504019	0.0756979	6.6583	2.77022e-11	1.50858e-10
ZPR1	907.161	0.503574	0.0738642	6.81757	9.25938e-12	5.21283e-11
CMAS	465.645	0.503388	0.0954342	5.27471	1.32964e-07	5.14143e-07
YTHDF1	2170.92	0.503243	0.0565521	8.89875	5.64777e-19	5.28158e-18
COPZ1	1546.69	0.502988	0.06161	8.16407	3.23918e-16	2.56458e-15
TSPO	765.427	0.502553	0.0820283	6.12657	8.97911e-10	4.31824e-09
TRMT112	2752.9	0.502241	0.0526993	9.5303	1.5683e-21	1.72624e-20
HMBOX1	485.86	0.502234	0.106325	4.72359	2.31712e-06	7.70355e-06
PPP1R3D	218.921	0.502212	0.126414	3.97274	7.10496e-05	0.000195282
METTL5	461.856	0.502128	0.09193	5.46207	4.70627e-08	1.90567e-07
INPPL1	4375.8	0.502067	0.0465163	10.7933	3.70088e-27	5.39889e-26
RRP12	584.051	0.502065	0.0880206	5.70395	1.17061e-08	5.04525e-08
CWC27	578.104	0.501862	0.084511	5.93843	2.87771e-09	1.3148e-08
HIPK1	1918.66	0.501619	0.0713029	7.03504	1.99207e-12	1.18039e-11
IMPA1	384.483	0.501605	0.099972	5.01745	5.2361e-07	1.89922e-06
LEO1	623.541	0.501469	0.0843505	5.94507	2.76345e-09	1.2659e-08
CASC4	3705.4	0.501158	0.0479282	10.4564	1.36912e-25	1.85601e-24
SLC25A22	342.35	0.500703	0.108934	4.59641	4.2984e-06	1.384e-05
NUBP1	335.294	0.500027	0.104712	4.77528	1.79458e-06	6.05991e-06
SYT7	1504.13	0.499895	0.0606779	8.2385	1.74378e-16	1.40933e-15
ZC3H15	1588	0.499625	0.0608675	8.20841	2.24132e-16	1.80207e-15
UBIAD1	221.362	0.499587	0.137948	3.62155	0.000292844	0.000738046
LPGAT1	2149.29	0.499386	0.0589009	8.47841	2.28294e-17	1.95941e-16
FAM110C	65.804	0.499166	0.226449	2.20432	0.0275018	0.0488447
MAL2	11575.6	0.499023	0.041161	12.1237	7.91254e-34	1.51639e-32
AIP	1020.39	0.498719	0.0769993	6.47692	9.36121e-11	4.88487e-10
CCDC112	349.94	0.498556	0.103524	4.81588	1.46556e-06	4.99591e-06
MICA	248.221	0.498502	0.121678	4.09689	4.18741e-05	0.000118587
SRF	1389.6	0.49841	0.0631949	7.88687	3.0987e-15	2.28042e-14
RSBN1	438.088	0.498171	0.0927453	5.37139	7.81334e-08	3.08607e-07
C16orf58	1112.56	0.497345	0.065761	7.56291	3.94136e-14	2.69105e-13
IGFBP6	1183.76	0.497251	0.0683487	7.2752	3.45906e-13	2.19366e-12
TMEM167A	2393.2	0.497249	0.0588923	8.44336	3.08352e-17	2.62559e-16
VPS37A	299.603	0.497155	0.113394	4.38432	1.16348e-05	3.53501e-05
MCMBP	637.255	0.497128	0.0851824	5.83604	5.34566e-09	2.3749e-08
RAB40C	668.711	0.496804	0.0812471	6.11473	9.6723e-10	4.62933e-09
TCP11L2	491.003	0.496745	0.0901267	5.51163	3.55531e-08	1.45648e-07
SCCPDH	573.339	0.496535	0.0872447	5.6913	1.26078e-08	5.41719e-08
DOCK6	791.913	0.496416	0.0785253	6.32173	2.58648e-10	1.30208e-09
SCAF4	1054.47	0.496414	0.0694915	7.14352	9.09699e-13	5.57944e-12
C11orf63	88.1525	0.49637	0.199263	2.49103	0.0127374	0.0243605
TAF5L	324.226	0.496204	0.106256	4.66989	3.01356e-06	9.89431e-06
RHOQ	1918.78	0.495938	0.0545637	9.08915	9.98164e-20	9.84095e-19
YWHAZ	27629	0.495737	0.040878	12.1272	7.57653e-34	1.45399e-32
GRB7	414.659	0.494754	0.100572	4.91941	8.68044e-07	3.05354e-06
SIRT7	1483.23	0.494476	0.0641823	7.70423	1.31633e-14	9.31014e-14
MT1F	75.9301	0.494316	0.219724	2.24971	0.0244672	0.0439348
BAG4	504.907	0.493761	0.0960701	5.13959	2.75344e-07	1.02831e-06
S1PR2	317.947	0.493566	0.111234	4.43719	9.11427e-06	2.803e-05
GDAP2	716.61	0.493563	0.0855661	5.76821	8.01167e-09	3.50041e-08
UBALD2	1550.08	0.493548	0.0759052	6.50217	7.91712e-11	4.15144e-10
B4GALT3	1115.18	0.493429	0.0698069	7.06848	1.56638e-12	9.37285e-12
ALDH1L1	213.492	0.493206	0.129594	3.80578	0.000141359	0.000373628
CRLF3	316.187	0.492605	0.112847	4.36526	1.26971e-05	3.83822e-05
FBXO33	512.561	0.492535	0.0912958	5.39493	6.85493e-08	2.72987e-07
SCAMP3	1701.06	0.491947	0.0630486	7.80267	6.06128e-15	4.37551e-14
CAMSAP1	1563.8	0.491909	0.0679517	7.2391	4.51676e-13	2.82854e-12
ZNF652	903.655	0.491841	0.0761299	6.46055	1.04326e-10	5.41564e-10
GCNT2	819.639	0.491654	0.0775221	6.34211	2.26641e-10	1.14673e-09
C12orf66	157.015	0.491234	0.148577	3.30626	0.000945508	0.0022093
FBXL15	221.271	0.491097	0.127743	3.84442	0.000120839	0.000322254
BTG1	2653.04	0.491039	0.0518277	9.47446	2.68137e-21	2.88113e-20
TCF20	1193.61	0.490649	0.0680103	7.21434	5.41979e-13	3.38042e-12
MSANTD3	645.802	0.490582	0.0832261	5.89458	3.75645e-09	1.69252e-08
CENPE	73.0369	0.490497	0.215644	2.27457	0.0229319	0.0414921
PNO1	470.272	0.49048	0.0900441	5.44711	5.11945e-08	2.0646e-07
MEIOC	77.2989	0.489873	0.21169	2.31411	0.0206617	0.037805
TRAPPC10	1212.75	0.489689	0.067427	7.2625	3.80009e-13	2.39582e-12
EIF1AD	790.628	0.489439	0.0769499	6.36049	2.01108e-10	1.01901e-09
POFUT2	902.369	0.489436	0.0701093	6.98104	2.92995e-12	1.71077e-11
ZNF775	98.4406	0.489311	0.191307	2.55773	0.0105357	0.0204601
CHMP7	1171.32	0.489223	0.0654233	7.47781	7.5574e-14	5.04669e-13
TTC7A	1150.65	0.488882	0.0647598	7.54915	4.38099e-14	2.98103e-13
SDHD	921.586	0.488656	0.0786167	6.21567	5.11059e-10	2.52017e-09
MMAA	175.065	0.488571	0.143021	3.41608	0.000635305	0.00152112
MRPL17	439.21	0.488386	0.0971833	5.02541	5.02352e-07	1.8259e-06
EAF1	1034.48	0.488239	0.0723274	6.7504	1.47437e-11	8.19487e-11
EPN3	659.219	0.488221	0.0813021	6.00502	1.91311e-09	8.87707e-09
ARRB2	217.142	0.488109	0.136553	3.57451	0.000350883	0.000873763
SIL1	640.391	0.487953	0.0811046	6.01635	1.78396e-09	8.3081e-09
UBAP1	2524.81	0.487842	0.0528776	9.22587	2.81258e-20	2.8513e-19
FLYWCH1	935.046	0.487659	0.0697371	6.99283	2.69397e-12	1.57693e-11
SYNGR2	2903.81	0.487609	0.0564722	8.63451	5.89796e-18	5.25557e-17
SLC25A21	101.307	0.487518	0.184692	2.63963	0.00829971	0.0164233
RAB22A	1851.03	0.487073	0.0601182	8.10194	5.40912e-16	4.2158e-15
AATF	1450.08	0.486416	0.0584823	8.31732	8.99761e-17	7.39146e-16
CRTC2	958.361	0.486294	0.0710511	6.84428	7.68625e-12	4.34995e-11
CSF1	131.109	0.485808	0.164797	2.94792	0.00319925	0.00686359
DPH5	342.441	0.485757	0.105887	4.58752	4.4854e-06	1.44023e-05
PCDH1	2798.38	0.485735	0.0509074	9.54154	1.4073e-21	1.55391e-20
MRPS22	503.653	0.485608	0.0909563	5.33892	9.35037e-08	3.66963e-07
EIF2AK1	4904.15	0.485592	0.0431095	11.2641	1.97255e-29	3.15383e-28
KPNA2	1143.85	0.485568	0.071576	6.78396	1.16929e-11	6.55383e-11
BMP2	754.856	0.485049	0.076673	6.3262	2.51276e-10	1.26634e-09
STUB1	2573.28	0.484947	0.0534284	9.07657	1.12055e-19	1.09856e-18
YES1	2788	0.484883	0.0607283	7.98446	1.4114e-15	1.06159e-14
IFNGR2	392.626	0.484688	0.101438	4.77819	1.76883e-06	5.97729e-06
KLHL11	301.509	0.484342	0.111854	4.33011	1.49033e-05	4.47035e-05
WSB2	1502.09	0.484331	0.0606041	7.99171	1.33077e-15	1.00363e-14
FEM1C	1209.84	0.48432	0.0620616	7.80386	6.00441e-15	4.33669e-14
XPO7	2235.9	0.484316	0.0577574	8.38535	5.05749e-17	4.23171e-16
XIAP	3161.32	0.483996	0.054128	8.94169	3.83275e-19	3.62298e-18
GNB2	1955.89	0.483894	0.0642922	7.52649	5.21238e-14	3.51597e-13
SERINC2	444.403	0.483777	0.100927	4.79336	1.64014e-06	5.56525e-06
CYP1B1	6226.52	0.483742	0.0464745	10.4088	2.26118e-25	3.03007e-24
NCEH1	318.71	0.483468	0.119229	4.05494	5.0147e-05	0.00014079
ATN1	2131.36	0.483031	0.0616499	7.83506	4.68603e-15	3.40382e-14
DIMT1	300.523	0.48266	0.113971	4.23494	2.28613e-05	6.70783e-05
X43531	1682.64	0.482605	0.0689094	7.00346	2.49717e-12	1.46541e-11
USP31	81.9795	0.481869	0.207145	2.32624	0.0200058	0.0367202
UBA6	1982.8	0.481621	0.062978	7.64745	2.05005e-14	1.43401e-13
CORO2A	835	0.481513	0.0714487	6.73928	1.5917e-11	8.82596e-11
AFF4	3770.21	0.481002	0.0653828	7.35671	1.88495e-13	1.21916e-12
ACSS2	491.017	0.480812	0.0939986	5.1151	3.13581e-07	1.16641e-06
DPM3	735.906	0.480731	0.078328	6.13742	8.38737e-10	4.05177e-09
GPD1L	1006.07	0.480293	0.0671204	7.1557	8.32444e-13	5.12132e-12
TIFA	234.534	0.480272	0.133756	3.59066	0.000329844	0.000825496
SETD3	968.697	0.480205	0.0677036	7.09276	1.31463e-12	7.93429e-12
ATF7	587.196	0.480177	0.0835792	5.74517	9.18261e-09	3.99455e-08
X43530	4916.33	0.479986	0.047511	10.1026	5.3778e-24	6.70547e-23
COX10	331.216	0.479936	0.108853	4.40904	1.03828e-05	3.17014e-05
SDCBP	3839.32	0.479661	0.0529469	9.05929	1.31298e-19	1.28362e-18
TMEM135	714.377	0.479659	0.0827439	5.79691	6.75492e-09	2.96987e-08
RASA3	449.355	0.47957	0.0957226	5.00999	5.44316e-07	1.96973e-06
SUPT5H	4223.82	0.479395	0.0482545	9.93471	2.9402e-23	3.5338e-22
UBA2	2261.29	0.479311	0.0608147	7.8815	3.23483e-15	2.3781e-14
GMPR	106.396	0.479017	0.19364	2.47375	0.0133702	0.0254871
TSHZ1	239.401	0.478968	0.126756	3.77865	0.000157678	0.000414412
MAP9	1219.02	0.478948	0.0799628	5.98963	2.10317e-09	9.72673e-09
BBX	2224.48	0.478665	0.0633597	7.55472	4.19762e-14	2.86322e-13
RANBP9	1249.4	0.478435	0.0647342	7.39076	1.45995e-13	9.53533e-13
SLMAP	1559.24	0.478306	0.0636278	7.51724	5.59434e-14	3.76635e-13
SNX16	387.891	0.478297	0.101425	4.71577	2.40799e-06	7.97909e-06
PQBP1	814.181	0.478237	0.0792198	6.03683	1.57171e-09	7.35636e-09
MRPS30	786.239	0.478	0.0776798	6.15347	7.5808e-10	3.67737e-09
RPS6KC1	724.068	0.4777	0.0771811	6.18934	6.04158e-10	2.95737e-09
ANP32E	1807.44	0.477278	0.0644122	7.40974	1.26545e-13	8.2766e-13
THAP1	197.897	0.477273	0.133547	3.57383	0.000351801	0.00087559
NFE2L2	1978.43	0.47679	0.0551236	8.64946	5.17437e-18	4.64035e-17
NOP10	884.978	0.476374	0.0842411	5.65489	1.55946e-08	6.64336e-08
NACC1	2335.1	0.47634	0.0537374	8.86421	7.70486e-19	7.16696e-18
GAR1	1080.53	0.476122	0.065284	7.29309	3.02931e-13	1.92724e-12
CYB5R4	543.566	0.476105	0.0919865	5.17582	2.26917e-07	8.55219e-07
PNPLA8	589.354	0.475959	0.0863605	5.5113	3.56191e-08	1.45875e-07
CNOT9	925.086	0.47569	0.0693898	6.85532	7.11519e-12	4.03819e-11
USP43	379.352	0.475503	0.100115	4.74956	2.03862e-06	6.84104e-06
COPA	8990.66	0.475096	0.043612	10.8937	1.23514e-27	1.8266e-26
RNF10	3613.99	0.474968	0.0476258	9.97291	2.0027e-23	2.4321e-22
SLX1B	172.204	0.474798	0.145305	3.2676	0.00108464	0.00251353
ELF2	677.864	0.474662	0.0793387	5.98273	2.19425e-09	1.01212e-08
KHNYN	3710.1	0.47441	0.0518856	9.14337	6.05343e-20	6.03618e-19
SLC16A7	1404.23	0.473854	0.0711304	6.66177	2.70558e-11	1.47452e-10
CEBPD	2053.06	0.473837	0.0627422	7.55212	4.28217e-14	2.91947e-13
TNFAIP8	108.607	0.473774	0.177498	2.66918	0.00760372	0.0151662
ZNF768	1262	0.473216	0.0612574	7.72504	1.11821e-14	7.94905e-14
GRIP1	302.358	0.473057	0.111733	4.2338	2.29776e-05	6.74055e-05
FAM177A1	1169.16	0.472518	0.0707528	6.67843	2.41518e-11	1.31831e-10
TMEM87A	2341.93	0.472165	0.051223	9.21783	3.03185e-20	3.06914e-19
SLC2A3	121.478	0.472022	0.173186	2.72552	0.00641998	0.0129866
MAP3K10	253.13	0.471746	0.128052	3.68401	0.000229598	0.000588183
ZIC2	250.445	0.471729	0.127612	3.69659	0.000218517	0.000561237
MSL2	903.703	0.471584	0.0715366	6.59221	4.33332e-11	2.32273e-10
STRAP	1728.91	0.471504	0.0589724	7.99533	1.29232e-15	9.7622e-15
PDSS2	182.849	0.471439	0.144753	3.25685	0.00112656	0.00260117
FGF9	186.278	0.471252	0.14135	3.33394	0.000856261	0.00201397
COPE	716.153	0.470945	0.0806433	5.83986	5.22455e-09	2.32332e-08
KIAA0430	1356.71	0.470877	0.0717065	6.56672	5.14342e-11	2.73911e-10
SIKE1	1118.39	0.470768	0.0696351	6.7605	1.37515e-11	7.66165e-11
TMEM243	230.877	0.47049	0.121871	3.86054	0.000113135	0.000302977
HIVEP1	362.77	0.470485	0.110585	4.2545	2.09519e-05	6.17088e-05
[truncated: 13,494 more rows]
