# Supplementary material for: Hedgehog signalling is involved in acquired resistance to KRASG12C inhibitors in lung cancer cells
Source: Cell Death Dis. 2024 Jan 16;15(1):56. doi: 10.1038/s41419-024-06436-9 (PMC10789740; doi:10.1038/s41419-024-06436-9)
Supplement: Supplementary file 7 — Supplementary Table S5 [file 41419_2024_6436_MOESM7_ESM.xlsx]

## Sheet: Extended_data_Table_5
Supplemental Table S5-DEGs of ARS-1620 + Son treated H358 for 48 h vs ARS-1620 + Son treated H358 12 h
	baseMean	log2FoldChange	lfcSE	stat	pvalue	padj
MUC21	29.1622	6.45694	1.05669	6.11051	9.9316e-10	2.80275e-09
IL2RB	4.21154	5.5418	1.39118	3.98353	6.79e-05	0.000137599
CHI3L1	22.5086	5.49448	0.901363	6.09575	1.08928e-09	3.06735e-09
RP11.540D14.8	3.70414	5.3568	1.41592	3.78326	0.000154787	0.000304153
SNX31	30.9879	5.20591	0.70019	7.43499	1.04576e-13	3.55336e-13
SPAM1	5.05246	4.79705	1.36175	3.52272	0.000427144	0.000807705
GRK3	30.5868	4.69176	0.612023	7.66598	1.77476e-14	6.23016e-14
TNNT2	8.73228	4.69124	1.13988	4.11557	3.86224e-05	7.98055e-05
STEAP4	132.507	4.60352	0.288886	15.9354	3.59816e-57	3.75432e-56
CTB.102L5.4	2.19826	4.60245	1.58017	2.91263	0.00358404	0.00612396
ABRA	2.19011	4.59843	1.58069	2.90912	0.00362447	0.00619008
DPCR1	1.85035	4.35579	1.63603	2.66241	0.00775836	0.0127832
RAB39B	1.69281	4.22517	1.69571	2.49168	0.0127141	0.0203881
RNF222	3.3605	4.18377	1.43475	2.91604	0.0035451	0.00606248
SULT1C2	3.36015	4.18366	1.44269	2.89991	0.00373271	0.00636504
SYCP2L	9.07256	4.13211	0.971567	4.25304	2.10892e-05	4.44368e-05
MRGPRE	8.74109	4.08423	0.98315	4.15423	3.26382e-05	6.78026e-05
COL25A1	31.445	4.03644	0.516137	7.82048	5.26223e-15	1.88804e-14
CD200	8.61737	4.03336	0.988484	4.08035	4.49679e-05	9.24764e-05
MEGF10	130.459	4.00546	0.254161	15.7596	5.90442e-56	6.0073e-55
SYNDIG1L	2.8534	3.93786	1.48757	2.64719	0.00811645	0.0133355
ACE2	2.86411	3.93247	1.48253	2.65254	0.00798891	0.0131448
DAB1	1.35455	3.90344	1.7882	2.18289	0.0290441	0.0441995
VTCN1	51.733	3.89823	0.391362	9.96068	2.26512e-23	1.08406e-22
LRRC19	1.3472	3.89755	1.76527	2.2079	0.0272512	0.0416573
AK5	10.2722	3.87057	0.857399	4.51432	6.35213e-06	1.39645e-05
CD247	6.88325	3.7084	1.03052	3.59858	0.000319963	0.000612482
ZNF750	480.871	3.68621	0.127008	29.0234	3.33739e-185	1.55111e-183
LRRC32	8.73346	3.63506	0.887698	4.09493	4.22298e-05	8.69956e-05
GPRC6A	10.7534	3.60789	0.800451	4.50732	6.56528e-06	1.44154e-05
LCN2	6.34821	3.59638	1.03318	3.48087	0.000499792	0.000938627
CXCL17	6.23507	3.5419	1.02966	3.43987	0.000581997	0.00108645
SDS	2.20538	3.52399	1.56029	2.25855	0.0239113	0.0368709
PSG1	2.19263	3.51747	1.56099	2.25335	0.024237	0.0373408
DUSP5	256.634	3.43315	0.164865	20.824	2.62105e-96	4.91404e-95
LEMD1	74.8163	3.34807	0.290778	11.5142	1.11917e-30	6.61285e-30
SMIM17	8.87051	3.31577	0.832757	3.98167	6.84319e-05	0.000138618
RASGRP1	47.7583	3.29251	0.353023	9.32662	1.09302e-20	4.80949e-20
KLRD1	10.5945	3.27453	0.776245	4.21843	2.46012e-05	5.15937e-05
FAM83E	426.841	3.25433	0.122288	26.6119	4.94566e-156	1.72135e-154
SPRY4	24.0758	3.24297	0.493461	6.57188	4.96852e-11	1.49467e-10
RTN4RL1	20.3069	3.22778	0.542546	5.94931	2.69271e-09	7.39049e-09
CCR2	3.36302	3.19917	1.3062	2.44922	0.0143164	0.0227652
PARM1	302.973	3.17461	0.141091	22.5004	4.11641e-112	9.01765e-111
ARHGAP20	18.0093	3.16086	0.573309	5.51335	3.5206e-08	9.0661e-08
KCNQ3	97.9169	3.14074	0.241808	12.9886	1.42007e-38	1.02649e-37
S100A14	570.962	3.1343	0.105905	29.5954	1.71244e-192	8.5652e-191
ADRB1	277.398	3.08577	0.145708	21.1778	1.52971e-99	2.9772e-98
DOK5	4.51306	3.05178	1.09669	2.78272	0.00539052	0.00904639
ASIC4	4.54875	3.04506	1.09228	2.7878	0.00530672	0.00891517
ADRA1D	3.02081	3.03631	1.33302	2.27777	0.0227403	0.035179
GGT5	5.82838	3.01204	0.973148	3.09515	0.00196715	0.00347581
LVRN	36.7118	3.00721	0.388498	7.74061	9.89384e-15	3.50325e-14
LURAP1	10.045	2.96294	0.728141	4.06919	4.71764e-05	9.6851e-05
RBM44	34.4849	2.94975	0.402799	7.32313	2.42249e-13	8.10046e-13
CEACAM5	65.7457	2.94565	0.29049	10.1403	3.65983e-24	1.80158e-23
VSTM2L	561.681	2.93536	0.103964	28.2344	2.21105e-175	9.49824e-174
SYCE3	4.20394	2.91762	1.10027	2.65173	0.00800809	0.0131739
CLEC1A	5.53267	2.90008	0.976206	2.97076	0.00297061	0.005126
NUTM2F	8.25465	2.88152	0.799782	3.60289	0.000314704	0.000602656
SPRY1	315.856	2.8771	0.13065	22.0215	1.79164e-107	3.75798e-106
HSD11B2	111.588	2.86957	0.217801	13.1752	1.21906e-39	9.04494e-39
CTSH	456.875	2.86596	0.110907	25.841	3.06792e-147	9.49925e-146
CTGF	84.9699	2.85507	0.247451	11.5379	8.49757e-31	5.0418e-30
SNAP91	25.9579	2.79558	0.446922	6.25518	3.97049e-10	1.14466e-09
MESP1	16.8404	2.7741	0.549624	5.04727	4.48161e-07	1.06813e-06
ST6GALNAC1	140.138	2.76425	0.190688	14.4962	1.28075e-47	1.11919e-46
HOXD1	83.8394	2.75453	0.246605	11.1698	5.73e-29	3.23983e-28
CP	165.479	2.72623	0.175954	15.4939	3.81178e-54	3.76571e-53
DCT	6.22581	2.72016	0.886786	3.06743	0.00215906	0.00379753
MSTN	9.91911	2.7083	0.698675	3.87633	0.000106043	0.000211245
UPP2	11.0288	2.70553	0.679953	3.979	6.9206e-05	0.000140146
AMY1A	97.9303	2.7038	0.228611	11.8271	2.8282e-32	1.74611e-31
SPP1	936.708	2.69766	0.0787398	34.2605	3.04489e-257	2.48898e-255
AMY1B	98.7774	2.69626	0.225434	11.9603	5.73356e-33	3.60205e-32
MAFF	83.8511	2.69039	0.247246	10.8814	1.41307e-27	7.70935e-27
AMY1C	103.462	2.67498	0.225255	11.8754	1.58956e-32	9.87347e-32
FRZB	5.8764	2.62467	0.890826	2.94633	0.00321564	0.00552749
MFSD2A	46.8039	2.62349	0.32085	8.17668	2.91777e-16	1.10713e-15
MGAT4C	5.87055	2.62337	0.899839	2.91538	0.00355252	0.00607444
MUC13	44.2373	2.6204	0.327176	8.00914	1.15511e-15	4.26751e-15
TMPRSS2	143.356	2.60873	0.184002	14.1777	1.25946e-45	1.05607e-44
CYP3A43	11.5512	2.60865	0.633827	4.11571	3.85983e-05	7.97671e-05
RNU6.431P	11.5599	2.60707	0.636617	4.09519	4.21821e-05	8.69099e-05
HPN	246.884	2.60435	0.14369	18.1248	2.02997e-73	2.71643e-72
ARHGEF10	64.3617	2.60366	0.279546	9.31391	1.23209e-20	5.40645e-20
NR1D1	670.501	2.59604	0.0915579	28.3541	7.4537e-177	3.24089e-175
RNF112	10.4674	2.58664	0.681204	3.79716	0.000146366	0.000288716
IL36G	20.4248	2.57576	0.477564	5.39355	6.90799e-08	1.74591e-07
RASGEF1B	304.373	2.57285	0.125848	20.4442	6.76682e-93	1.20697e-91
RGS11	3.35284	2.55167	1.18649	2.15062	0.0315065	0.0476377
MGAT4A	131.95	2.54818	0.187618	13.5817	5.14047e-42	4.01828e-41
MEPE	5.52083	2.54669	0.934947	2.72389	0.00645177	0.0107167
SDCBP2	67.1678	2.54233	0.261938	9.70585	2.84703e-22	1.32316e-21
CIITA	41.492	2.54121	0.335754	7.56865	3.77117e-14	1.30653e-13
TMEM132B	5.55139	2.52225	0.904473	2.78865	0.00529289	0.00889507
NR3C2	193.084	2.5042	0.15776	15.8735	9.67473e-57	1.0007e-55
RNF225	15.2693	2.50247	0.548372	4.56344	5.03211e-06	1.11465e-05
TMEM178A	103.41	2.50178	0.210948	11.8597	1.91654e-32	1.18839e-31
AURKC	25.8838	2.49956	0.425542	5.87383	4.25852e-09	1.15924e-08
RRAGD	119.22	2.48894	0.197892	12.5773	2.81632e-36	1.91208e-35
SHC2	17.5144	2.48851	0.517176	4.81173	1.49631e-06	3.44183e-06
HSD17B14	559.963	2.47886	0.092891	26.6857	6.89164e-157	2.42223e-155
KLK7	32.0746	2.46525	0.373931	6.59279	4.31628e-11	1.30262e-10
LCAT	16.9365	2.44685	0.515901	4.74286	2.10718e-06	4.80599e-06
PRKCH	909.771	2.4448	0.0749646	32.6126	2.71452e-233	1.8759e-231
HRH4	4.19001	2.4429	1.05827	2.3084	0.020977	0.0326275
CST7	4.18221	2.44007	1.02525	2.37998	0.0173137	0.0272197
MMP13	501.531	2.43817	0.099549	24.4922	1.79002e-132	4.89602e-131
BLNK	74.5787	2.41528	0.245374	9.84325	7.33003e-23	3.46059e-22
RNF144B	875.719	2.40473	0.0747418	32.1739	4.09597e-227	2.70013e-225
VAMP5	53.5036	2.40195	0.287072	8.36706	5.90745e-17	2.30513e-16
PLEKHG6	347.299	2.39427	0.117382	20.3973	1.76669e-92	3.12391e-91
SULT1E1	139.407	2.38131	0.180145	13.2188	6.83016e-40	5.07824e-39
GNG13	15.2397	2.37926	0.5648	4.21257	2.52482e-05	5.29195e-05
PLEKHS1	270.058	2.37115	0.138897	17.0712	2.43013e-65	2.88969e-64
FAM131C	42.3096	2.35993	0.323324	7.29897	2.89983e-13	9.66949e-13
GCGR	32.9894	2.35534	0.365852	6.43797	1.21083e-10	3.58538e-10
SPTB	499.458	2.3514	0.0978824	24.0227	1.61023e-127	4.14286e-126
ZNF467	276.697	2.34825	0.130352	18.0147	1.49374e-72	1.97304e-71
GDPD3	132.551	2.34379	0.194742	12.0353	2.31715e-33	1.47319e-32
FAM46C	278.405	2.34243	0.12842	18.2404	2.46482e-74	3.36443e-73
PPARG	176.258	2.33938	0.162647	14.3831	6.60209e-47	5.68933e-46
SLC12A4	305.247	2.33068	0.121083	19.2485	1.45225e-82	2.23621e-81
DRAXIN	8.92334	2.32281	0.715185	3.24784	0.00116283	0.00211041
COLEC10	14.8236	2.31573	0.553196	4.1861	2.8379e-05	5.92473e-05
IL1B	10.6928	2.31561	0.640147	3.61731	0.000297678	0.000571352
ERBB4	34.2064	2.31387	0.354339	6.53011	6.57228e-11	1.96399e-10
OLFML2B	326.863	2.31214	0.127002	18.2055	4.66431e-74	6.32444e-73
LOXL4	21.4336	2.31108	0.447942	5.15933	2.47838e-07	6.01718e-07
ADGRF5	5.89396	2.30881	0.876424	2.63435	0.00842981	0.0138147
GSDMC	15.6032	2.30683	0.52688	4.37827	1.19622e-05	2.57168e-05
PITPNM3	736.366	2.29691	0.0842159	27.2741	8.6156e-164	3.29535e-162
ABI3BP	10.501	2.29487	0.648118	3.54082	0.000398883	0.000756867
TEKT3	3.87785	2.28191	1.0439	2.18595	0.0288196	0.0438812
CTSS	962.615	2.26805	0.0697807	32.5026	9.80849e-232	6.71342e-230
SYTL2	390.794	2.26001	0.112018	20.1753	1.61238e-90	2.76559e-89
MUC16	1165.86	2.25831	0.144382	15.6413	3.80976e-55	3.82447e-54
LRRC4	92.6973	2.25068	0.224487	10.0259	1.17329e-23	5.68562e-23
LRRC3B	34.7534	2.24022	0.360943	6.20659	5.41476e-10	1.54916e-09
ADORA2A	19.6217	2.23403	0.461411	4.84174	1.28704e-06	2.97482e-06
BMP3	447.346	2.23025	0.101821	21.9037	2.39453e-106	4.95713e-105
NGFR	6.58381	2.22318	0.81309	2.73423	0.00625254	0.01041
HERPUD1	3392.63	2.21918	0.0839576	26.4322	5.84725e-154	1.98681e-152
LYST	902.322	2.21265	0.0797722	27.7371	2.49489e-169	1.00533e-167
CCSER1	168.786	2.21109	0.161769	13.6682	1.57324e-42	1.24064e-41
PLK3	172.568	2.20976	0.164968	13.3951	6.46109e-41	4.95847e-40
P2RY10	58.0361	2.20829	0.271665	8.12872	4.33846e-16	1.63191e-15
RORC	513.3	2.20732	0.0922826	23.9192	1.93538e-126	4.93504e-125
THSD4	558.681	2.19661	0.101156	21.7151	1.47743e-104	3.00207e-103
CRYM	17.2187	2.1894	0.501976	4.36157	1.2913e-05	2.76735e-05
FUCA1	581.315	2.18726	0.0928555	23.5555	1.10187e-122	2.67611e-121
C1QTNF4	4.52294	2.18313	0.961757	2.26994	0.0232112	0.0358493
SLC2A3	87.801	2.17985	0.223163	9.76797	1.54515e-22	7.23043e-22
KDELR3	199.785	2.17226	0.14675	14.8024	1.41376e-49	1.2906e-48
KANK3	5.35917	2.16615	0.897048	2.41475	0.0157458	0.0249026
TBX4	6.17598	2.16497	0.849773	2.5477	0.0108435	0.017549
CLEC7A	198.032	2.16081	0.149925	14.4127	4.30755e-47	3.72999e-46
GCNT3	143.038	2.16026	0.176628	12.2305	2.13491e-34	1.39579e-33
SLC44A4	551.207	2.15668	0.0913745	23.6026	3.62438e-123	8.89311e-122
AQP4	8.85711	2.1566	0.712073	3.02862	0.00245677	0.00428692
IRS2	645.136	2.155	0.0893958	24.1063	2.14627e-128	5.64382e-127
TNFRSF10C	35.5604	2.1512	0.353486	6.08568	1.16001e-09	3.25564e-09
CD68	8.8902	2.15069	0.680895	3.15862	0.00158518	0.00282756
BCL6	1092.56	2.1404	0.0678186	31.5607	1.2789e-218	7.81826e-217
BMP2	550.38	2.13897	0.0910208	23.4997	4.10297e-122	9.89764e-121
RBMS3	156.471	2.12866	0.167261	12.7266	4.20768e-37	2.93901e-36
CD7	14.0876	2.12798	0.542907	3.9196	8.86947e-05	0.000177924
ASS1	1373.79	2.12716	0.0600967	35.3957	1.99078e-274	1.81389e-272
STK17B	1218.52	2.11779	0.0622745	34.0073	1.73777e-253	1.39656e-251
C15orf65	24.5224	2.10949	0.421851	5.00055	5.71672e-07	1.35394e-06
NBEA	1376.71	2.10846	0.0648784	32.4987	1.11277e-231	7.58009e-230
HAPLN2	11.1583	2.10811	0.610448	3.45338	0.000553601	0.00103574
OLFM2	27.5717	2.107	0.398574	5.28636	1.24777e-07	3.09188e-07
KCNK15	5.21883	2.10529	0.910465	2.31233	0.0207596	0.0323316
HES1	276.075	2.10288	0.126269	16.654	2.83128e-62	3.2017e-61
FAM189A2	82.2955	2.10257	0.230039	9.14008	6.24078e-20	2.67208e-19
CGNL1	620.746	2.10134	0.0856808	24.5252	7.95491e-133	2.17998e-131
WFDC2	405.691	2.09709	0.104401	20.0868	9.6349e-90	1.64276e-88
KLF11	924.182	2.09617	0.0796853	26.3056	1.65435e-152	5.50358e-151
SLC15A2	13.7025	2.09357	0.549273	3.81153	0.000138108	0.000273066
SPRY2	215.632	2.09165	0.147979	14.1348	2.31712e-45	1.9285e-44
KLK8	96.1813	2.09129	0.218226	9.58314	9.41415e-22	4.30391e-21
TF	23.0996	2.08296	0.416083	5.00612	5.55391e-07	1.31625e-06
PXDC1	549.509	2.07723	0.0898494	23.119	2.9804e-118	6.8988e-117
GPRC5B	86.7781	2.07691	0.218807	9.49198	2.26695e-21	1.02266e-20
PSD2	9.38507	2.073	0.660432	3.13885	0.00169611	0.00301665
PCP4L1	85.2989	2.06545	0.224304	9.20826	3.31458e-20	1.43725e-19
PPARA	1174.29	2.05725	0.0776206	26.5039	8.72979e-155	2.99519e-153
MAN1A1	868.761	2.04659	0.0727262	28.141	3.0882e-174	1.31088e-172
BBOX1	17.5969	2.04153	0.480052	4.25273	2.11181e-05	4.44912e-05
KDM7A	793.23	2.03746	0.0805067	25.308	2.61096e-141	7.73288e-140
ZNF704	578.471	2.03633	0.0914035	22.2784	5.98368e-110	1.29105e-108
C8orf4	231.487	2.02863	0.145034	13.9873	1.86348e-44	1.52501e-43
KRT15	140.444	2.02662	0.169328	11.9686	5.19116e-33	3.26703e-32
THRB	153.408	2.02617	0.162587	12.462	1.20271e-35	8.02833e-35
DUSP13	12.6862	2.02147	0.60617	3.33483	0.000853521	0.00156835
CISH	97.5888	1.99951	0.20298	9.85077	6.80206e-23	3.21346e-22
ASB4	24.3799	1.99939	0.413286	4.83779	1.31291e-06	3.03215e-06
JDP2	686.962	1.99919	0.0792028	25.2414	1.40687e-140	4.14099e-139
HOPX	148.755	1.99366	0.166736	11.957	5.96811e-33	3.74776e-32
PRSS12	714.614	1.9909	0.0815066	24.4262	9.00938e-132	2.44552e-130
TMEM255A	10.51	1.98998	0.629333	3.16205	0.00156663	0.00279685
CPEB3	315.845	1.9891	0.117132	16.9817	1.12178e-64	1.32183e-63
DUSP6	30.8046	1.98556	0.356266	5.57324	2.50044e-08	6.49042e-08
C1QL2	6.56948	1.98547	0.785507	2.52763	0.0114836	0.0185285
KLF9	1149.24	1.98411	0.0634808	31.2553	1.88941e-214	1.1077e-212
LSAMP	10.5761	1.98166	0.61887	3.20206	0.0013645	0.00245833
ARFGEF3	480.93	1.98079	0.0954567	20.7507	1.2082e-95	2.23877e-94
PTGS2	33.4606	1.97642	0.355172	5.56467	2.62656e-08	6.81162e-08
CLMN	681.398	1.97089	0.0821033	24.005	2.46527e-127	6.33137e-126
THSD7A	412.278	1.96884	0.101682	19.3629	1.58849e-83	2.49707e-82
FBXO32	1958.03	1.96388	0.052576	37.3531	2.25388e-305	2.35342e-303
PLEKHF1	1027.16	1.96184	0.0655415	29.9328	7.37811e-197	3.76942e-195
CCPG1	246.357	1.96112	0.129332	15.1634	6.17559e-52	5.85433e-51
NAALADL2	799.485	1.96033	0.0777431	25.2155	2.70562e-140	7.9474e-139
TMPRSS6	16.7292	1.95981	0.485664	4.03531	5.45293e-05	0.000111482
C1orf21	749.565	1.95647	0.0764517	25.5909	1.92393e-144	5.85571e-143
SGPP2	391.991	1.95517	0.105864	18.4686	3.69692e-76	5.18984e-75
ARHGEF38	379.281	1.95032	0.107241	18.1864	6.61318e-74	8.92467e-73
CYP4B1	9.55492	1.9485	0.638793	3.05029	0.00228621	0.00400639
SUSD3	89.8039	1.94558	0.209139	9.30281	1.36776e-20	5.99811e-20
FOXO6	166.62	1.94515	0.153968	12.6335	1.38086e-36	9.46037e-36
ST3GAL1	94.4975	1.94449	0.204092	9.52752	1.6108e-21	7.31073e-21
THEMIS2	808.89	1.94413	0.0759191	25.6079	1.24653e-144	3.80206e-143
OVGP1	32.1518	1.93957	0.384547	5.04377	4.56451e-07	1.08717e-06
MYO3B	492.625	1.93918	0.0929401	20.8648	1.11787e-96	2.1041e-95
PRKCE	407.636	1.93629	0.100637	19.2404	1.69745e-82	2.61096e-81
NOS3	2147.44	1.93087	0.0547207	35.2859	9.65786e-273	8.74403e-271
DNAJB9	633.093	1.93063	0.0916483	21.0656	1.64489e-98	3.17117e-97
SYT7	1133.77	1.92955	0.0654381	29.4867	4.26237e-191	2.10252e-189
BACH2	222.83	1.92649	0.137752	13.9852	1.91891e-44	1.56947e-43
MUC20	2152.75	1.92583	0.0535802	35.9429	6.5293e-283	6.26856e-281
TC2N	1227.3	1.91977	0.0635141	30.2259	1.0824e-200	5.61003e-199
IGSF10	21.0867	1.91896	0.443372	4.32811	1.50398e-05	3.20966e-05
SYNE2	3883.58	1.91844	0.0913389	21.0035	6.08829e-98	1.1659e-96
NR5A2	394.013	1.91634	0.103024	18.601	3.15519e-77	4.5e-76
NPAS2	152.022	1.90479	0.161632	11.7847	4.67813e-32	2.86844e-31
C15orf48	147.494	1.89998	0.166854	11.3871	4.84682e-30	2.82418e-29
ICOSLG	99.3772	1.89199	0.209404	9.03513	1.63815e-19	6.92486e-19
CXCL2	5.31269	1.8913	0.871782	2.16946	0.0300475	0.04561
MUC4	348.921	1.88639	0.251217	7.50901	5.95755e-14	2.04715e-13
CKMT1A	32.0876	1.88536	0.350573	5.37794	7.53429e-08	1.89683e-07
CSF1	99.2384	1.88165	0.201789	9.32483	1.11162e-20	4.88831e-20
CEACAM1	94.7506	1.87761	0.203478	9.22759	2.76786e-20	1.20457e-19
KLF4	1849.5	1.87604	0.0541851	34.6229	1.14357e-262	9.67975e-261
PPP1R32	114.979	1.8734	0.193049	9.70426	2.89157e-22	1.34342e-21
MERTK	944.358	1.8703	0.0678235	27.576	2.15973e-167	8.53453e-166
HSD17B13	26.3654	1.8641	0.384097	4.85319	1.21493e-06	2.81268e-06
OCLN	1630.23	1.86409	0.0548322	33.9963	2.52584e-253	2.01855e-251
PNMT	6.90236	1.86405	0.750681	2.48314	0.0130229	0.0208498
PRSS22	822.779	1.86056	0.0725328	25.6513	4.08964e-145	1.25005e-143
CNKSR3	389.961	1.85614	0.102478	18.1125	2.54159e-73	3.39472e-72
IL1A	11.9942	1.85251	0.584231	3.17084	0.00151998	0.00271791
JMY	1888.07	1.85127	0.0583769	31.7124	1.04784e-220	6.60322e-219
SPIRE1	2122.45	1.85097	0.0532831	34.7384	2.07545e-264	1.77781e-262
NTN1	1157.75	1.8487	0.0639375	28.9142	7.90647e-184	3.61348e-182
PLCH2	37.7251	1.84699	0.322152	5.7333	9.84957e-09	2.62282e-08
IP6K3	11.1375	1.84594	0.626651	2.94572	0.003222	0.00553708
CKMT1B	40.2441	1.84243	0.314351	5.86105	4.59947e-09	1.24944e-08
CCDC186	1449.78	1.84172	0.0585492	31.456	3.48006e-217	2.09169e-215
RRH	6.67512	1.84001	0.772304	2.38249	0.0171959	0.0270583
AFF2	125.007	1.8399	0.176588	10.4192	2.02655e-25	1.03461e-24
GOLGA5	3031.8	1.8393	0.0546041	33.6843	9.81625e-249	7.6316e-247
SLC22A15	184.16	1.83763	0.146508	12.5429	4.34855e-36	2.93563e-35
HDAC9	206.777	1.83705	0.140208	13.1023	3.19273e-39	2.34216e-38
AMY2B	109.72	1.8323	0.190871	9.59967	8.0197e-22	3.67934e-21
TMCC3	301.743	1.82662	0.116457	15.6849	1.91843e-55	1.93807e-54
LRRC7	14.9204	1.82659	0.512887	3.56139	0.000368901	0.000702373
PER1	1010.85	1.8263	0.0654064	27.9223	1.4291e-171	5.85766e-170
CCDC158	8.82229	1.82609	0.657602	2.77689	0.00548817	0.00920594
IQSEC2	381.618	1.82243	0.103522	17.6043	2.28512e-69	2.8599e-68
TMC4	1294.76	1.81158	0.0694044	26.1018	3.47548e-150	1.11473e-148
GAD1	334.128	1.80779	0.111584	16.2011	4.95034e-59	5.31641e-58
ADCY9	739.489	1.8075	0.0781964	23.1149	3.28043e-118	7.58103e-117
AC004076.9	6.71794	1.80397	0.782938	2.3041	0.0212168	0.0329719
PALM	142.077	1.80362	0.169194	10.6601	1.56411e-26	8.28077e-26
PMAIP1	1626.4	1.79697	0.0592933	30.3064	9.4346e-202	4.96184e-200
LRRC26	13.2776	1.7969	0.549745	3.26861	0.00108075	0.00196719
CIART	447.677	1.79659	0.097713	18.3864	1.6884e-75	2.34264e-74
ICAM1	350.389	1.79188	0.107248	16.7078	1.1507e-62	1.30952e-61
FGF9	142.065	1.79146	0.168346	10.6415	1.90984e-26	1.0085e-25
WNT2B	50.1341	1.7886	0.27491	6.50613	7.71113e-11	2.29951e-10
TGFB2	502.246	1.78731	0.0955796	18.6997	4.97805e-78	7.1713e-77
OPN3	274.592	1.78453	0.124843	14.2942	2.37846e-46	2.01802e-45
TANC2	5238.33	1.77753	0.0792184	22.4383	1.66519e-111	3.62566e-110
DYRK2	2221.97	1.77729	0.0486376	36.5415	2.43423e-292	2.40149e-290
METRNL	1148.23	1.77336	0.0645396	27.4771	3.29502e-166	1.29492e-164
TMOD1	16.5805	1.76847	0.475818	3.7167	0.000201842	0.000392891
MOB3B	113.73	1.76159	0.188658	9.3375	9.86399e-21	4.34702e-20
MAF	213.425	1.76026	0.143009	12.3087	8.13218e-35	5.34363e-34
MUC15	211.76	1.75884	0.14101	12.4731	1.04637e-35	7.00433e-35
STK39	1028.32	1.75666	0.0669021	26.2572	5.91573e-152	1.94539e-150
PTPN12	1727.65	1.75509	0.0535653	32.7654	1.83118e-235	1.2778e-233
DIRAS1	84.7778	1.75456	0.218581	8.02702	9.98689e-16	3.69631e-15
TTC9	2374.24	1.75264	0.0487776	35.9312	9.9398e-283	9.47925e-281
JAG1	2368.64	1.75153	0.0509569	34.3728	6.44045e-259	5.32547e-257
ETV5	57.4294	1.74825	0.264027	6.62146	3.5567e-11	1.07748e-10
TMPRSS4	2555.22	1.74803	0.0488083	35.8141	6.65172e-281	6.30151e-279
COBLL1	1050.45	1.74523	0.0662737	26.3337	7.8843e-153	2.64133e-151
PRSS33	15.148	1.74389	0.517731	3.36834	0.000756233	0.00139496
KCNG3	23.3701	1.74382	0.412287	4.22962	2.34084e-05	4.91496e-05
PIM1	2703.03	1.74364	0.0512979	33.9904	3.08755e-253	2.45374e-251
EPAS1	1683.11	1.73811	0.0528411	32.8931	2.7597e-237	1.96405e-235
RBPMS	356.939	1.73713	0.104824	16.5719	1.11337e-61	1.25014e-60
SPRED1	551.151	1.7368	0.0853627	20.3462	5.01981e-92	8.83252e-91
SLC25A25	582.826	1.73431	0.0897728	19.3189	3.72303e-83	5.7889e-82
CREBRF	701.336	1.73229	0.0796461	21.7498	6.93314e-105	1.41079e-103
RIMS1	62.0092	1.73095	0.252379	6.85852	6.95797e-12	2.17989e-11
TTC39A	359.628	1.73056	0.104445	16.5691	1.16487e-61	1.30694e-60
AMOTL2	1500.71	1.72742	0.0557639	30.9773	1.08885e-210	6.23038e-209
PLK5	8.30045	1.72195	0.693334	2.48357	0.0130071	0.0208291
ZC3H12C	661.682	1.71977	0.0891116	19.299	5.47559e-83	8.4771e-82
ADCY6	473.04	1.7194	0.0985931	17.4394	4.14739e-68	5.10571e-67
RENBP	296.534	1.71814	0.117813	14.5837	3.5671e-48	3.15178e-47
MAOA	1295.24	1.71763	0.0596135	28.8128	1.48424e-182	6.71898e-181
TDRP	60.1524	1.71657	0.253231	6.77866	1.21293e-11	3.75563e-11
IL4R	360.589	1.71576	0.103615	16.559	1.37788e-61	1.54351e-60
PHYHD1	7.04286	1.71377	0.726685	2.35833	0.0183572	0.0287875
ENDOD1	2422.1	1.71287	0.0457082	37.474	2.44526e-307	2.63004e-305
SHB	988.502	1.71279	0.0667448	25.6617	3.12653e-145	9.57711e-144
STRC	7.69601	1.71169	0.695934	2.45955	0.0139111	0.0221601
CEBPD	1588.35	1.7098	0.0538544	31.7485	3.3325e-221	2.10935e-219
NDRG1	1163.25	1.70963	0.0619149	27.6125	7.87142e-168	3.12779e-166
CXCL3	7.70896	1.70698	0.69356	2.46118	0.013848	0.0220719
FOXN3	1402.11	1.70605	0.0576501	29.5932	1.82697e-192	9.1062e-191
KNDC1	29.6217	1.70591	0.371798	4.58828	4.46908e-06	9.94093e-06
MALL	656.669	1.70583	0.0791513	21.5515	5.12133e-103	1.02319e-101
ATP8B1	1405.04	1.70334	0.0627103	27.162	1.82681e-162	6.7526e-161
PTPRD	26.4259	1.70214	0.383296	4.4408	8.96264e-06	1.94701e-05
DOPEY2	979.697	1.69809	0.0653447	25.9867	7.00839e-149	2.21313e-147
NCMAP	72.0746	1.69599	0.226979	7.472	7.89844e-14	2.69723e-13
SEMA6B	86.9574	1.69415	0.211142	8.02376	1.02558e-15	3.79388e-15
NAPSA	38.8527	1.69389	0.311418	5.43928	5.34956e-08	1.3619e-07
ALDH8A1	16.8268	1.69371	0.480749	3.52306	0.000426587	0.000806866
RAPGEF4	18.1305	1.69284	0.46892	3.61009	0.000306092	0.000586792
PRSS8	1700.85	1.68967	0.0551511	30.637	3.93439e-206	2.17303e-204
LRIG1	133.162	1.68783	0.16969	9.94655	2.61066e-23	1.24734e-22
OSGIN2	2607.78	1.68351	0.0506005	33.2706	1.02745e-242	7.53729e-241
SCUBE3	173.774	1.68266	0.153371	10.9712	5.2589e-28	2.9057e-27
ETS2	1197.29	1.68229	0.0600618	28.0093	1.25177e-172	5.20541e-171
KCNK5	165.788	1.67954	0.159505	10.5297	6.30085e-26	3.26689e-25
CPNE7	73.1997	1.67862	0.251981	6.6617	2.70683e-11	8.25788e-11
DMGDH	69.4766	1.678	0.231161	7.25899	3.8999e-13	1.29379e-12
CELF4	44.6536	1.67365	0.297996	5.61633	1.95054e-08	5.10006e-08
HK2	1542.79	1.67299	0.0570656	29.317	6.30554e-189	3.06805e-187
ANKS1B	6.22629	1.67052	0.774237	2.15764	0.0309562	0.04688
SLC1A1	298.633	1.66984	0.115835	14.4158	4.11868e-47	3.56861e-46
OSMR	1121.37	1.66905	0.0635331	26.2706	4.16212e-152	1.37504e-150
ST6GALNAC2	128.52	1.66786	0.171763	9.71021	2.72769e-22	1.26852e-21
STK3	1149.49	1.66724	0.0635612	26.2305	1.19257e-151	3.90383e-150
ENTPD8	81.9333	1.6672	0.212199	7.85678	3.94122e-15	1.42156e-14
KCNIP3	133.607	1.66154	0.171495	9.68857	3.37225e-22	1.56268e-21
SDR16C5	250.239	1.66085	0.129113	12.8635	7.22161e-38	5.12426e-37
HID1	704.708	1.65977	0.0818542	20.2772	2.04592e-91	3.55613e-90
CEACAM6	31.3148	1.65877	0.345341	4.80329	1.56079e-06	3.58611e-06
GUCA1B	150.098	1.65764	0.160426	10.3327	5.01104e-25	2.53207e-24
RAB26	309.868	1.65569	0.119768	13.8242	1.82232e-43	1.45796e-42
MAP3K5	189.252	1.65522	0.141712	11.6802	1.6091e-31	9.74933e-31
PHLDA1	2126.85	1.65293	0.0479742	34.4545	3.85577e-260	3.22554e-258
GRAMD3	223.245	1.65246	0.133711	12.3585	4.38241e-35	2.89831e-34
NR1D2	1617.49	1.65176	0.05408	30.5429	7.01968e-205	3.80365e-203
SLC35A3	1145.76	1.65169	0.0650796	25.3795	4.24548e-142	1.26524e-140
AGT	118.954	1.65124	0.181509	9.09731	9.25941e-20	3.94684e-19
FNIP2	424.816	1.65063	0.0985212	16.754	5.29167e-63	6.06064e-62
FYB	583.769	1.64907	0.0876049	18.824	4.80242e-79	7.0244e-78
DOCK9	1078.75	1.64729	0.0644428	25.562	4.03609e-144	1.22582e-142
MB	679.126	1.64682	0.0784126	21.002	6.28697e-98	1.20234e-96
ITPKB	599.935	1.64646	0.0833734	19.7481	8.33709e-87	1.36768e-85
MAGEH1	260.182	1.64523	0.129081	12.7457	3.293e-37	2.30575e-36
PXYLP1	76.294	1.64331	0.220623	7.4485	9.44048e-14	3.21156e-13
KCNF1	256.94	1.64178	0.122816	13.3678	9.3202e-41	7.11829e-40
DDIT3	998.487	1.64012	0.0715567	22.9206	2.8966e-116	6.60859e-115
SLC17A5	942.172	1.63998	0.0691899	23.7027	3.38527e-124	8.43663e-123
G0S2	69.2803	1.63869	0.245486	6.67531	2.46714e-11	7.53791e-11
CFHR1	22.2626	1.63655	0.412444	3.96794	7.24962e-05	0.000146498
PITX1	511.178	1.63631	0.0879001	18.6156	2.40075e-77	3.43085e-76
SIPA1	1705.29	1.63413	0.051977	31.4396	5.82759e-217	3.48802e-215
ASAH1	2893.69	1.63294	0.0436773	37.3865	6.48446e-306	6.8206e-304
FAM89A	221.002	1.63136	0.131552	12.4008	2.58666e-35	1.71704e-34
OPHN1	847.496	1.62917	0.0734256	22.188	4.48075e-109	9.58104e-108
GXYLT2	112.02	1.62847	0.183355	8.88147	6.59804e-19	2.74375e-18
C3	51.1928	1.62682	0.271109	6.0006	1.96589e-09	5.44474e-09
TNFRSF10A	345.179	1.62648	0.111977	14.5251	8.40612e-48	7.3818e-47
C1orf54	20.0754	1.62463	0.429976	3.77841	0.000157834	0.000309756
PROS1	724.74	1.62266	0.0757697	21.4157	9.53676e-102	1.88691e-100
FAM160A1	1961.05	1.62264	0.0533537	30.4128	3.71985e-203	1.97816e-201
SNTB1	1263.79	1.62241	0.0596597	27.1944	7.55737e-163	2.83006e-161
CDR2	729.515	1.61963	0.0741065	21.8554	6.90494e-106	1.41715e-104
PAQR5	19.1676	1.61955	0.446441	3.62768	0.000285977	0.000549852
IL1RAP	159.619	1.61877	0.154445	10.4812	1.05393e-25	5.43688e-25
LSMEM1	78.6794	1.61616	0.218979	7.38044	1.57767e-13	5.32025e-13
NAB1	714.153	1.61422	0.0760052	21.2383	4.23164e-100	8.26962e-99
LMF1	76.8975	1.61272	0.217742	7.40659	1.2959e-13	4.38364e-13
MNT	938.445	1.61134	0.0670653	24.0264	1.47316e-127	3.79703e-126
TNFSF13B	30.3989	1.61115	0.349013	4.61631	3.90616e-06	8.73087e-06
IGIP	117.997	1.61007	0.187704	8.57775	9.67497e-18	3.88765e-17
CORIN	23.2889	1.60847	0.400758	4.01355	5.98113e-05	0.000121759
EML2	1517.68	1.60788	0.0566367	28.3894	2.73118e-177	1.19114e-175
PRICKLE1	378.164	1.60776	0.100466	16.0031	1.21505e-57	1.27803e-56
MAN2A1	2130.65	1.60549	0.0488392	32.873	5.34922e-237	3.78814e-235
ERN1	699.913	1.60262	0.0787545	20.3495	4.68956e-92	8.27179e-91
KIFC3	568.179	1.60109	0.0860251	18.6119	2.57463e-77	3.67566e-76
NRXN3	74.7406	1.59909	0.228853	6.98741	2.80002e-12	8.97877e-12
DUSP4	415.179	1.59771	0.0966521	16.5305	2.21177e-61	2.47375e-60
PHLPP1	1416.06	1.59759	0.0553769	28.8493	5.16649e-183	2.35372e-181
JMJD7.PLA2G4B	34.3763	1.59757	0.333142	4.79547	1.62297e-06	3.72657e-06
PLAC8	24.8969	1.59723	0.396883	4.02443	5.71124e-05	0.000116464
GLIS2	1149.82	1.59604	0.0611091	26.1178	2.28761e-150	7.38697e-149
SLCO4A1	136.868	1.59435	0.173342	9.19773	3.65588e-20	1.58142e-19
PSD3	2455.23	1.59422	0.0588938	27.0694	2.2597e-161	8.26728e-160
SHANK2	386.919	1.59418	0.108018	14.7584	2.71486e-49	2.46109e-48
TRIB1	1278.76	1.59203	0.0596069	26.7088	3.71661e-157	1.30951e-155
BCAS1	453.444	1.59146	0.0954739	16.6691	2.20029e-62	2.49605e-61
LIMCH1	1779.01	1.59013	0.0530316	29.9846	1.5599e-197	7.99799e-196
FAM171B	1527.46	1.58772	0.0600309	26.4483	3.81181e-154	1.29828e-152
RALGPS1	234.392	1.58414	0.127254	12.4487	1.42159e-35	9.47172e-35
MAML2	1072.94	1.5841	0.0774976	20.4406	7.27721e-93	1.29317e-91
SLC16A14	1245.23	1.58358	0.060518	26.1672	6.28567e-151	2.03431e-149
RASA4B	890.452	1.58335	0.0692011	22.8804	7.2814e-116	1.64811e-114
SUSD6	976.603	1.5822	0.0657342	24.0696	5.20022e-128	1.35995e-126
TMEM173	316.618	1.58154	0.115936	13.6415	2.26944e-42	1.78473e-41
CSGALNACT2	186.897	1.58114	0.141768	11.153	6.92213e-29	3.91078e-28
AOC1	89.1967	1.58086	0.212097	7.45347	9.09174e-14	3.09808e-13
CH507.9B2.1	61.7641	1.5799	0.253656	6.22853	4.70842e-10	1.35168e-09
C16orf89	20.6414	1.57922	0.430892	3.665	0.000247338	0.000477937
MID2	201.655	1.57885	0.142092	11.1114	1.10369e-28	6.19875e-28
FAM8A1	776.345	1.57849	0.0757274	20.8444	1.71265e-96	3.21516e-95
SLC16A7	1109.51	1.57838	0.0664425	23.7556	9.6208e-125	2.41448e-123
FOLR1	42.0024	1.57734	0.303819	5.1917	2.08387e-07	5.08699e-07
LRP12	1093.68	1.57686	0.0641777	24.5702	2.63299e-133	7.22934e-132
DUSP8	84.3267	1.57526	0.209743	7.51042	5.89377e-14	2.0262e-13
PDP1	2611.92	1.57298	0.0450697	34.901	7.17524e-267	6.22072e-265
FAM114A1	2212.56	1.57288	0.0458667	34.2925	1.01381e-257	8.33477e-256
JPH1	328.456	1.57031	0.109337	14.362	8.95493e-47	7.67716e-46
HS6ST1	684.104	1.57007	0.0776854	20.2106	7.90284e-91	1.36041e-89
TMF1	2429.08	1.56898	0.0551458	28.4515	4.6663e-178	2.04759e-176
CCDC88C	959.769	1.56808	0.0681077	23.0236	2.70832e-117	6.23873e-116
MAP2	1009.6	1.56763	0.0672575	23.308	3.68154e-120	8.70485e-119
MROH7	10.3617	1.56719	0.605603	2.58783	0.00965839	0.0157111
TBC1D2	335.648	1.56485	0.108892	14.3707	7.90365e-47	6.79457e-46
DCHS2	263.771	1.55913	0.129813	12.0106	3.12716e-33	1.97851e-32
USP43	301.091	1.55873	0.115743	13.4671	2.4421e-41	1.88936e-40
MYO5B	2037.77	1.55813	0.0531765	29.3011	1.00566e-188	4.86011e-187
GAREM1	594.769	1.5579	0.0812021	19.1855	4.8951e-82	7.45734e-81
APOE	1967.24	1.55587	0.0493625	31.5192	4.7472e-218	2.88973e-216
FSD2	10.4229	1.55436	0.59338	2.6195	0.00880581	0.0143913
DUOXA1	7.67502	1.55085	0.68708	2.25716	0.0239981	0.0369967
AGAP1	3055.61	1.55045	0.0456294	33.9792	4.52225e-253	3.57407e-251
LATS2	714.792	1.55028	0.0756807	20.4845	2.95949e-93	5.3052e-92
SLPI	17.8354	1.54831	0.457888	3.38142	0.000721129	0.00133347
CPD	5088.31	1.54791	0.0435509	35.5426	1.08235e-276	9.92502e-275
CLIP2	1546.04	1.54666	0.0566309	27.3113	3.11512e-164	1.20113e-162
TRIB3	2002.2	1.5447	0.0611651	25.2547	1.00624e-140	2.96789e-139
ASNS	174.283	1.54373	0.148242	10.4136	2.15046e-25	1.09709e-24
GRAMD2	60.2051	1.54306	0.246779	6.25281	4.03143e-10	1.16129e-09
PTPRJ	1330.2	1.54306	0.0627886	24.5755	2.30849e-133	6.35056e-132
RPS6KA2	666.091	1.54283	0.0817473	18.8731	1.8976e-79	2.78697e-78
IGF2BP2	1767.45	1.54279	0.0517179	29.831	1.55063e-195	7.83806e-194
HGD	7.68838	1.54181	0.68087	2.26447	0.0235454	0.036338
SNED1	37.5595	1.54051	0.313334	4.91652	8.80979e-07	2.05922e-06
C1S	13.3016	1.54026	0.533843	2.88524	0.00391117	0.00666063
TBC1D9	1467.42	1.53529	0.0557089	27.5592	3.43618e-167	1.35412e-165
ST3GAL5	301.599	1.53457	0.11291	13.5911	4.52305e-42	3.53951e-41
HIST1H2BD	2074.14	1.53438	0.0499123	30.7416	1.58275e-207	8.80983e-206
PPTC7	1743.56	1.53008	0.0526166	29.0798	6.46479e-186	3.0521e-184
TGFA	329.468	1.52992	0.111507	13.7204	7.66055e-43	6.07451e-42
YOD1	501.966	1.52769	0.0986248	15.49	4.05559e-54	4.00105e-53
RGS6	119.789	1.52768	0.176096	8.67529	4.12507e-18	1.6764e-17
TCEA3	320.164	1.52585	0.115972	13.1571	1.55001e-39	1.14589e-38
SEC24A	1683.03	1.52578	0.0585977	26.0383	1.82519e-149	5.80208e-148
RNF150	299.193	1.5257	0.115993	13.1534	1.62622e-39	1.20098e-38
PER3	1087.31	1.52514	0.0639448	23.8508	9.92593e-126	2.51311e-124
COBL	384.709	1.52462	0.100747	15.1331	9.7997e-52	9.24701e-51
SLC22A18	188.125	1.52332	0.145859	10.4438	1.56417e-25	8.01989e-25
LONRF1	185.098	1.52119	0.14832	10.2561	1.11049e-24	5.54858e-24
RNU6.1069P	124.245	1.52107	0.176488	8.61857	6.77975e-18	2.73735e-17
AXIN1	844.024	1.51806	0.0747841	20.2992	1.30744e-91	2.27806e-90
STC2	3407.78	1.51571	0.04238	35.7647	3.90596e-280	3.65195e-278
CUEDC1	930.828	1.51476	0.0694425	21.8132	1.73879e-105	3.55335e-104
INPP5J	57.6494	1.5144	0.254438	5.95192	2.65022e-09	7.27806e-09
TLE1	1992.87	1.51423	0.0484365	31.2621	1.52711e-214	8.98984e-213
PRKCZ	1202.06	1.51211	0.0610611	24.7639	2.19803e-135	6.17737e-134
RP5.862P8.2	190.867	1.50996	0.141841	10.6454	1.83124e-26	9.67708e-26
LEPR	758.417	1.5087	0.0729738	20.6746	5.87016e-95	1.07657e-93
CAPN5	478.377	1.50863	0.0914683	16.4934	4.08934e-61	4.54883e-60
ARFGAP3	2032.65	1.50013	0.0527101	28.46	3.66574e-178	1.61349e-176
CATSPERB	19.7889	1.49922	0.445099	3.36829	0.000756366	0.00139503
SESTD1	563.318	1.49794	0.0831662	18.0114	1.58635e-72	2.09343e-71
NFIL3	935.779	1.49779	0.0673343	22.244	1.28866e-109	2.7679e-108
PLA2G4B	8.64664	1.49544	0.654909	2.28344	0.0224046	0.0347084
SH3YL1	659.417	1.49466	0.0772727	19.3427	2.34977e-83	3.6736e-82
PRRG4	402.934	1.49434	0.0976684	15.3001	7.63283e-53	7.33788e-52
DAPK2	89.0114	1.49203	0.206228	7.23485	4.66038e-13	1.54214e-12
SLC17A7	50.8293	1.49187	0.281323	5.30306	1.13879e-07	2.83359e-07
ESRRA	1425.01	1.4915	0.056901	26.2122	1.92711e-151	6.29391e-150
ASAP3	425.38	1.4906	0.102779	14.5029	1.16083e-47	1.01564e-46
FARP1	1546.48	1.49044	0.0532865	27.9703	3.73075e-172	1.54244e-170
ETV6	624.971	1.49013	0.0811954	18.3523	3.16195e-75	4.366e-74
ARRDC4	565.56	1.48972	0.0896816	16.6112	5.77866e-62	6.51409e-61
CUL7	1318.87	1.48909	0.0591693	25.1666	9.29386e-140	2.70221e-138
NPNT	377.309	1.48856	0.100859	14.7588	2.69849e-49	2.44781e-48
GPRC5A	2748.05	1.48512	0.0445688	33.322	1.85556e-243	1.37533e-241
RAB15	563.721	1.48508	0.0840002	17.6795	6.03804e-70	7.63697e-69
TYMP	229.072	1.48488	0.129692	11.4492	2.37258e-30	1.3904e-29
TPCN1	1153.85	1.48463	0.0633899	23.4207	2.63055e-121	6.27167e-120
ALDH1A1	29.0198	1.48344	0.357125	4.15383	3.26955e-05	6.79118e-05
AFDN	2436.73	1.48282	0.0468995	31.6171	2.15226e-219	1.33282e-217
RALGAPA2	998.761	1.48195	0.0665161	22.2795	5.83959e-110	1.26186e-108
IGF2BP3	569.785	1.48153	0.0826319	17.9293	6.96883e-72	9.07915e-71
PER2	499.104	1.48149	0.0887922	16.685	1.68643e-62	1.91767e-61
PELI1	1125.93	1.48113	0.0615502	24.0638	5.98039e-128	1.55828e-126
RHBDL1	128.57	1.47837	0.181207	8.15847	3.39301e-16	1.28032e-15
TNXB	54.2448	1.47691	0.273242	5.40514	6.47564e-08	1.6407e-07
TP53INP1	796.378	1.47677	0.072668	20.3221	8.20277e-92	1.43273e-90
EIF2AK3	1182.22	1.47631	0.0619768	23.8204	2.05324e-125	5.18018e-124
SIPA1L2	258.426	1.47288	0.123866	11.8909	1.31955e-32	8.207e-32
DBP	820.351	1.47249	0.069522	21.1802	1.45413e-99	2.83397e-98
PPP1R14C	238.861	1.47232	0.129852	11.3384	8.46845e-30	4.90053e-29
HDAC5	1358.97	1.47127	0.0559722	26.2857	2.79434e-152	9.25301e-151
PPP1R15B	2552.77	1.47005	0.045292	32.4572	4.2829e-231	2.90364e-229
HLA.F	669.969	1.46974	0.0785132	18.7196	3.42753e-78	4.9476e-77
WIPI1	644.166	1.46927	0.0813287	18.0658	5.92465e-73	7.85469e-72
PCMTD1	1630.43	1.46765	0.0539747	27.1915	8.19233e-163	3.05982e-161
MBOAT2	4329.16	1.46519	0.0390895	37.4829	1.75114e-307	1.89773e-305
CAPN12	109.565	1.46468	0.188167	7.78394	7.03019e-15	2.5054e-14
YIPF2	1554.57	1.46313	0.0548597	26.6705	1.03649e-156	3.6252e-155
CMTM4	2081.89	1.46191	0.0491687	29.7326	2.91366e-194	1.46245e-192
LYN	1731.63	1.46027	0.051857	28.1595	1.83303e-174	7.8273e-173
FRMD4B	793.153	1.4589	0.0746906	19.5326	5.80581e-85	9.28994e-84
KLHL2	2165.89	1.45842	0.0477882	30.5184	1.48763e-204	7.97024e-203
PACS1	1437.9	1.45799	0.0567735	25.6808	1.91454e-145	5.87716e-144
ATP8A1	2218.89	1.4549	0.0535546	27.1668	1.60541e-162	5.94959e-161
PPP1R9B	3032.93	1.45345	0.0412435	35.2406	4.7865e-272	4.30635e-270
BAIAP3	500.721	1.45111	0.0904477	16.0436	6.33748e-58	6.68567e-57
IDH2	1909.04	1.45055	0.0483379	30.0086	7.58338e-198	3.90217e-196
OXR1	2240.68	1.44836	0.0486422	29.7757	8.05211e-195	4.05583e-193
NKX1.2	38.8086	1.44831	0.31	4.67195	2.98348e-06	6.73484e-06
TXNIP	5328.83	1.44639	0.0395431	36.5777	6.483e-293	6.44023e-291
CLINT1	3634.04	1.44634	0.0404889	35.7219	1.80912e-279	1.68048e-277
PHF1	621.97	1.44476	0.0816827	17.6875	5.23743e-70	6.63608e-69
WWC1	630.259	1.44327	0.0798038	18.0852	4.16924e-73	5.548e-72
GREB1	100.168	1.4418	0.19291	7.47394	7.78305e-14	2.65974e-13
WWC2	509.687	1.44132	0.0915339	15.7463	7.28367e-56	7.40532e-55
ARF4	3568.99	1.43957	0.0519096	27.7322	2.85913e-169	1.14887e-167
SLK	2709.17	1.43939	0.045995	31.2945	5.55062e-215	3.28106e-213
ATP2A3	429.505	1.43922	0.096736	14.8778	4.59301e-50	4.23617e-49
SBF2	725.858	1.43871	0.0766816	18.7622	1.53912e-78	2.23751e-77
RNF183	13.3994	1.43725	0.516579	2.78224	0.00539843	0.00905859
CCDC149	923.786	1.43715	0.0709238	20.2633	2.71248e-91	4.70327e-90
AGR3	41.0025	1.43686	0.303984	4.72675	2.28139e-06	5.19422e-06
HIST1H4J	332.534	1.43524	0.107698	13.3266	1.62193e-40	1.22891e-39
GPA33	44.6828	1.43521	0.285988	5.01844	5.20931e-07	1.23663e-06
XBP1	3287.4	1.43324	0.0426298	33.6205	8.40512e-248	6.46426e-246
RP3.382I10.7	9.02881	1.4332	0.665101	2.15485	0.0311732	0.0471836
GRHL1	461.856	1.43234	0.0938632	15.2599	1.41465e-52	1.35181e-51
LRP11	424.053	1.43178	0.0948815	15.0902	1.87894e-51	1.76714e-50
CEBPG	1703.7	1.43139	0.0582145	24.5882	1.69022e-133	4.65869e-132
RAB11FIP4	2725.87	1.43048	0.0451182	31.7052	1.31858e-220	8.27295e-219
CLCN5	591.94	1.42831	0.0865706	16.4988	3.74325e-61	4.17359e-60
GNAO1	55.0104	1.42769	0.255916	5.57875	2.42248e-08	6.29492e-08
PARD3B	291.082	1.42697	0.112622	12.6704	8.62844e-37	5.95704e-36
MAP3K9	754.949	1.42425	0.0743262	19.1621	7.67041e-82	1.16605e-80
TBC1D15	1378.55	1.41898	0.0611916	23.1891	5.87129e-119	1.36567e-117
PTGDS	12.4803	1.41812	0.57261	2.47658	0.0132646	0.0212106
WHRN	323.082	1.41692	0.109662	12.9207	3.43877e-38	2.46575e-37
ANO8	432.844	1.41632	0.0950436	14.9018	3.20641e-50	2.9687e-49
HSF4	184.456	1.41277	0.145124	9.73492	2.13977e-22	9.97049e-22
ABCA12	144.539	1.41193	0.158055	8.93315	4.14041e-19	1.73031e-18
ARHGEF28	291.407	1.41156	0.11941	11.8211	3.03707e-32	1.87184e-31
PALMD	45.4905	1.41149	0.301228	4.6858	2.78874e-06	6.31417e-06
KLHL28	923.927	1.41074	0.0727966	19.3792	1.15655e-83	1.82208e-82
GADD45A	1184.59	1.41043	0.0643647	21.9131	1.94899e-106	4.04649e-105
CD9	5368.66	1.41005	0.0455205	30.9761	1.13154e-210	6.44887e-209
STK32A	408.489	1.40987	0.0958363	14.7112	5.46381e-49	4.90338e-48
TBC1D4	898.559	1.40844	0.0729653	19.3029	5.07502e-83	7.87399e-82
TRNAU1AP	496.486	1.40805	0.0953897	14.761	2.61439e-49	2.37302e-48
PROSER2	199.438	1.40609	0.138794	10.1308	4.03538e-24	1.98167e-23
CCDC9	976.332	1.40487	0.0676069	20.78	6.57012e-96	1.22377e-94
IL1R1	328.196	1.40427	0.109072	12.8747	6.24432e-38	4.44182e-37
CRYL1	222.206	1.40222	0.126996	11.0415	2.41043e-28	1.34377e-27
AKAP13	5466.91	1.40139	0.0425594	32.9277	8.82099e-238	6.30922e-236
HIVEP2	953.834	1.40107	0.0704118	19.8983	4.21205e-88	7.03895e-87
PPP1R9A	700.735	1.39943	0.0794148	17.6218	1.6749e-69	2.10355e-68
MFSD6	2826.62	1.39897	0.0422565	33.1066	2.39175e-240	1.72798e-238
PARD3	1022.02	1.39683	0.0631619	22.1151	2.26263e-108	4.78094e-107
PDP2	635.623	1.3966	0.0780294	17.8984	1.21373e-71	1.5741e-70
CORO2A	683.998	1.39577	0.0755348	18.4785	3.07805e-76	4.33381e-75
GABRA2	23.6906	1.39531	0.38793	3.5968	0.000322156	0.000616266
WHAMM	542.786	1.39446	0.0853008	16.3475	4.5288e-60	4.94161e-59
FYCO1	1708.08	1.38799	0.0560983	24.7421	3.76977e-135	1.05325e-133
IFRD1	2047.97	1.38793	0.048339	28.7125	2.66734e-181	1.19238e-179
GAB2	519.167	1.38732	0.0852157	16.2801	1.36687e-59	1.48018e-58
VEGFA	4058.68	1.386	0.0399862	34.6619	2.95966e-263	2.52012e-261
TSC22D2	1253.44	1.383	0.0577173	23.9615	7.00525e-127	1.78947e-125
HLA.DRB1	22.8046	1.38006	0.394953	3.49425	0.000475399	0.000895048
CDS1	1880.32	1.37926	0.0491534	28.0602	2.99688e-173	1.26461e-171
KRT86	53.3682	1.37899	0.257997	5.34499	9.04202e-08	2.26407e-07
KDR	123.312	1.37853	0.176683	7.8023	6.07875e-15	2.17337e-14
TSKU	2592.69	1.3769	0.0427258	32.2264	7.544e-228	5.01939e-226
SLC20A2	1658.32	1.37529	0.051764	26.5684	1.57251e-155	5.45988e-154
SOCS7	1294.77	1.37464	0.0584584	23.5149	2.87407e-122	6.94486e-121
B3GNT2	898.203	1.37418	0.0691046	19.8855	5.4334e-88	9.05884e-87
AMN1	302.939	1.3737	0.114014	12.0485	1.97549e-33	1.25765e-32
KLHL24	2395.89	1.37364	0.050355	27.2791	7.50039e-164	2.87649e-162
TNIK	943.982	1.37355	0.0678157	20.2541	3.26948e-91	5.65537e-90
SLC19A2	792.964	1.37329	0.0744594	18.4434	5.88855e-76	8.21812e-75
CFB	14.7279	1.37233	0.491791	2.79047	0.00526319	0.00884932
FHIT	39.2081	1.37216	0.297927	4.6057	4.11083e-06	9.16972e-06
SLC11A2	1674.1	1.37159	0.0522396	26.2558	6.13747e-152	2.01368e-150
HLA.DMB	10.4659	1.37142	0.59196	2.31675	0.0205172	0.0319784
GPR37	243.818	1.36869	0.121759	11.241	2.56486e-29	1.46118e-28
MAL2	9585.46	1.3663	0.0366752	37.254	9.12641e-304	9.39232e-302
DNM3	760.479	1.36623	0.0711408	19.2046	3.38456e-82	5.16714e-81
KLHDC8B	705.906	1.36491	0.0739292	18.4624	4.14151e-76	5.80258e-75
CYP1A1	348.899	1.3646	0.104528	13.0549	5.95592e-39	4.34027e-38
MXD1	1076.58	1.36367	0.0709866	19.2103	3.03551e-82	4.6392e-81
LRP1	2717.11	1.3634	0.0500386	27.2469	1.80624e-163	6.85366e-162
FREM1	21.4818	1.36301	0.407569	3.34424	0.000825097	0.00151749
DDX47	17.5731	1.36167	0.445862	3.05402	0.00225799	0.00395937
TRAPPC9	742.736	1.36011	0.0720327	18.8819	1.60637e-79	2.36411e-78
CD55	1665.7	1.35814	0.056603	23.9941	3.20404e-127	8.21395e-126
SLCO3A1	736.332	1.35808	0.075442	18.0017	1.8904e-72	2.48093e-71
ARX	24.3657	1.35455	0.37841	3.57959	0.000344136	0.00065682
OTUD1	36.8687	1.35383	0.313739	4.31517	1.59481e-05	3.39946e-05
NMNAT2	532.323	1.35323	0.0891162	15.185	4.44251e-52	4.21699e-51
NEK6	2295.27	1.35255	0.0531458	25.4498	7.09481e-143	2.11882e-141
CD163	18.1061	1.35216	0.45623	2.96378	0.0030389	0.00523815
GPR180	684.647	1.35043	0.0848228	15.9206	4.5567e-57	4.73373e-56
RCN3	629.07	1.35014	0.0855489	15.7821	4.13098e-56	4.21797e-55
GLRX	163.355	1.3486	0.159173	8.47254	2.40101e-17	9.51952e-17
TTC39B	652.375	1.34781	0.0764141	17.6383	1.25216e-69	1.57538e-68
ZSWIM8	966.068	1.34733	0.0662184	20.3468	4.96065e-92	8.73918e-91
SMCO4	377.954	1.34668	0.0981106	13.7261	7.0821e-43	5.61894e-42
MEF2D	2139.38	1.34659	0.0472761	28.4834	1.87888e-178	8.29551e-177
HPGD	504.339	1.34478	0.0880284	15.2767	1.09334e-52	1.04617e-51
MYLIP	1296.64	1.34434	0.0573704	23.4327	1.98248e-121	4.75031e-120
DSC1	33.6311	1.34333	0.327943	4.09622	4.19943e-05	8.65478e-05
RAB6B	112.945	1.34275	0.182821	7.34464	2.06318e-13	6.92324e-13
AREG	228.546	1.34235	0.125359	10.7081	9.33049e-27	4.9729e-26
FBLIM1	115.73	1.33957	0.182156	7.35393	1.92465e-13	6.46748e-13
CDC42EP3	1498.08	1.33892	0.0568648	23.5457	1.391e-122	3.37258e-121
MAGI1	630.841	1.33658	0.0772269	17.3072	4.15363e-67	5.04823e-66
GRPEL2	983.48	1.33642	0.0748818	17.8471	3.04346e-71	3.93285e-70
PGM3	1363.44	1.33346	0.0641596	20.7834	6.11415e-96	1.14181e-94
ZNRF1	1000.9	1.33277	0.0630308	21.1447	3.0871e-99	5.97577e-98
SLC9A1	2017.86	1.33241	0.0508758	26.1895	3.50172e-151	1.13588e-149
PPM1E	13.9096	1.32861	0.508228	2.6142	0.00894376	0.0146034
PIK3AP1	29.9776	1.32759	0.342955	3.87104	0.00010837	0.00021567
CRB1	12.0162	1.32704	0.567139	2.33989	0.0192893	0.0301732
RHPN2	668.655	1.32559	0.0767835	17.264	8.77417e-67	1.05652e-65
GULP1	3814.33	1.32376	0.0378637	34.9613	8.72311e-268	7.60878e-266
ARHGEF12	4306.03	1.32102	0.0436168	30.2869	1.70583e-201	8.9384e-200
STEAP3	3189.51	1.32091	0.045175	29.2399	6.03389e-188	2.89647e-186
TJP3	2344.49	1.32043	0.0466029	28.3337	1.32858e-176	5.75918e-175
TMEM39A	1009.27	1.31992	0.0684779	19.2751	8.68714e-83	1.34056e-81
RHOV	439.754	1.3183	0.091749	14.3685	8.15256e-47	7.00435e-46
ENPP4	1386.69	1.31824	0.0556014	23.7088	2.9278e-124	7.30929e-123
FOXA2	99.6598	1.31684	0.192751	6.83184	8.38333e-12	2.61727e-11
MAN1C1	15.791	1.31683	0.501263	2.62702	0.00861355	0.0140964
TRAF4	2091.98	1.31563	0.0507942	25.9011	6.46751e-148	2.03336e-146
PRRC1	2337.62	1.31509	0.0499464	26.3301	8.68513e-153	2.90282e-151
TTLL3	138.629	1.31463	0.159319	8.25153	1.5638e-16	6.00382e-16
PLD1	478.534	1.31446	0.0913915	14.3827	6.64213e-47	5.72039e-46
PTPRM	473.61	1.31418	0.0947195	13.8745	9.04317e-44	7.30862e-43
LURAP1L	614.459	1.31353	0.0851097	15.4334	9.75989e-54	9.53656e-53
TBC1D1	1666.36	1.31296	0.0515631	25.4631	5.0545e-143	1.51265e-141
NME3	661.998	1.31291	0.0764923	17.164	4.93934e-66	5.91275e-65
FAM3C	5112.58	1.31158	0.0389553	33.6688	1.65307e-248	1.27822e-246
RASEF	1555.25	1.31134	0.054712	23.968	6.00111e-127	1.53571e-125
CD82	10.8993	1.31013	0.564363	2.32144	0.0202631	0.0316099
IKZF3	109.017	1.31003	0.183825	7.12649	1.02957e-12	3.35643e-12
OBFC1	339.749	1.3059	0.108048	12.0863	1.24763e-33	7.99253e-33
WTIP	20.2929	1.30538	0.430112	3.03498	0.00240555	0.00420164
IL36RN	46.3305	1.30471	0.283656	4.59962	4.23259e-06	9.43103e-06
SYDE2	199.786	1.30418	0.137764	9.46678	2.88608e-21	1.29706e-20
MATR3.1	232.832	1.30285	0.124509	10.4638	1.26622e-25	6.50853e-25
PARD6B	906.631	1.30216	0.0668758	19.4713	1.92444e-84	3.05879e-83
FOXC1	730.925	1.30211	0.0747007	17.4311	4.79244e-68	5.89475e-67
PRKG1	235.986	1.30036	0.124763	10.4226	1.95497e-25	9.98779e-25
PIM3	7548.3	1.29991	0.0348183	37.3341	4.59876e-305	4.76705e-303
RELB	137.743	1.29949	0.160683	8.08731	6.09955e-16	2.28175e-15
DENND6B	164.132	1.29943	0.152156	8.54013	1.34072e-17	5.35728e-17
JAK3	85.6195	1.29726	0.205919	6.29984	2.97954e-10	8.64374e-10
INPP4A	1436.55	1.29695	0.0564071	22.9927	5.5173e-117	1.26685e-115
FMNL2	795.905	1.29346	0.0723126	17.887	1.489e-71	1.92936e-70
SIAH2	1247.52	1.29284	0.0618659	20.8974	5.65369e-97	1.06979e-95
RELL1	309.105	1.29278	0.111634	11.5805	5.17393e-31	3.09161e-30
CLIC3	156.428	1.29247	0.150904	8.56484	1.08224e-17	4.33899e-17
NPC1	1909.91	1.29218	0.0518896	24.9026	6.97964e-137	1.98892e-135
MEF2C	620.165	1.29002	0.0782948	16.4765	5.41684e-61	6.00681e-60
PI15	699.24	1.28953	0.0759013	16.9896	9.81074e-65	1.15699e-63
ITGB3	13.5637	1.288	0.514155	2.50507	0.0122427	0.0196708
PLEKHA7	2276.78	1.28746	0.0487955	26.3849	2.04368e-153	6.89503e-152
TFEB	202.862	1.28415	0.136097	9.43557	3.88885e-21	1.73789e-20
MCEE	336.531	1.2836	0.105279	12.1923	3.41489e-34	2.21542e-33
MTUS1	754.242	1.28299	0.0738953	17.3623	1.59111e-67	1.93709e-66
IGSF3	498.315	1.28266	0.0905105	14.1714	1.37797e-45	1.15342e-44
NECTIN4	2807.24	1.28249	0.0439268	29.196	2.17884e-187	1.03894e-185
GPRC5C	829.393	1.28172	0.0699138	18.3328	4.52864e-75	6.24106e-74
ABCC4	2459.26	1.28169	0.0447219	28.6592	1.23245e-180	5.47522e-179
HINT3	982.249	1.27863	0.0701959	18.2152	3.9087e-74	5.31501e-73
HLA.DRB5	9.51756	1.2785	0.59639	2.14373	0.0320545	0.0484049
AVL9	2471.4	1.27804	0.0510241	25.0479	1.84144e-138	5.32156e-137
STOM	3838.14	1.27761	0.0418706	30.5133	1.73588e-204	9.26559e-203
BACH1	828.989	1.2775	0.0719911	17.7453	1.87434e-70	2.39396e-69
TSPAN32	37.6784	1.27721	0.310867	4.10854	3.98174e-05	8.22034e-05
EPS8L1	832.167	1.2762	0.0716177	17.8196	4.97874e-71	6.41629e-70
GDPD1	249.98	1.27545	0.12258	10.4051	2.35055e-25	1.19788e-24
LIFR	2137.7	1.27281	0.0535112	23.7859	4.67293e-125	1.1748e-123
KLF16	718.715	1.27277	0.0741437	17.1663	4.74915e-66	5.68983e-65
MYO16	101.367	1.27238	0.187909	6.77125	1.27672e-11	3.94717e-11
FAM83A	478.108	1.27213	0.0883387	14.4006	5.13188e-47	4.43306e-46
TMEM45B	365.861	1.27111	0.0999947	12.7117	5.08901e-37	3.54422e-36
RP5.994D16.11	34.1993	1.27085	0.336983	3.77126	0.000162425	0.000318461
BRWD3	2129.14	1.27059	0.0518878	24.4873	2.01491e-132	5.49015e-131
FAM160B1	414.039	1.26936	0.0949734	13.3654	9.63385e-41	7.34607e-40
DLG5	1724.25	1.26836	0.0542535	23.3784	7.08626e-121	1.68387e-119
AGPAT5	1255.33	1.2672	0.057219	22.1465	1.12707e-108	2.38502e-107
CMBL	31.6992	1.26688	0.340441	3.72128	0.000198213	0.000386089
SOWAHB	80.6015	1.26672	0.214506	5.90529	3.52027e-09	9.61754e-09
OPTN	816.241	1.26637	0.072759	17.405	7.56109e-68	9.27628e-67
RAP1GAP	900.876	1.26596	0.0698945	18.1125	2.53916e-73	3.39465e-72
MACROD2	169.237	1.26595	0.151236	8.37067	5.72916e-17	2.238e-16
RPS6KA3	2919.85	1.26565	0.0455492	27.7865	6.31941e-170	2.55365e-168
CBLC	291.339	1.26523	0.114945	11.0073	3.52444e-28	1.95719e-27
SLC44A5	150.413	1.26494	0.164039	7.71124	1.24599e-14	4.3966e-14
LMAN1	4753.31	1.26436	0.0390242	32.3993	2.80595e-230	1.89335e-228
TMEM81	60.2372	1.26378	0.247467	5.10689	3.2751e-07	7.87269e-07
RAB42	51.8018	1.26323	0.259774	4.86281	1.15732e-06	2.68408e-06
ZNF385C	22.2061	1.26322	0.394801	3.19964	0.00137599	0.00247717
CPQ	202.157	1.26069	0.133957	9.41114	4.90781e-21	2.18439e-20
COQ10B	742.621	1.2606	0.078919	15.9734	1.95824e-57	2.05221e-56
KIAA1551	5009.22	1.25983	0.0346138	36.3969	4.77305e-290	4.67661e-288
DENND4C	1182.63	1.2592	0.0665608	18.9181	8.09792e-80	1.1967e-78
ST6GAL1	675.586	1.25844	0.0755314	16.6612	2.51023e-62	2.84314e-61
FGF13	377.715	1.25814	0.0977816	12.8669	6.9161e-38	4.90991e-37
TRPM4	851.584	1.25784	0.0724729	17.356	1.77732e-67	2.16195e-66
C1orf228	54.9624	1.25773	0.25299	4.97147	6.64455e-07	1.56823e-06
PLS1	1111.55	1.25749	0.0615167	20.4415	7.15671e-93	1.27334e-91
CCDC62	16.7491	1.25735	0.457392	2.74895	0.00597863	0.00999115
SPRED3	31.1123	1.2566	0.339557	3.70071	0.000215001	0.000417369
LZTS3	205.142	1.25654	0.136939	9.17587	4.47928e-20	1.92884e-19
PWWP2B	575.382	1.25637	0.080582	15.5913	8.34683e-55	8.34391e-54
DOK6	252.067	1.2563	0.12392	10.1379	3.74899e-24	1.84356e-23
SLC27A1	233.392	1.25578	0.123846	10.1398	3.67701e-24	1.80941e-23
ATG9B	257.556	1.25559	0.125275	10.0226	1.2123e-23	5.87066e-23
FNDC3B	2138.43	1.25522	0.0463497	27.0814	1.63124e-161	5.9833e-160
CLN8	1041.75	1.25399	0.0645563	19.4248	4.76046e-84	7.51637e-83
PRR36	147.979	1.25295	0.157133	7.97382	1.53848e-15	5.65903e-15
ICA1	449.895	1.25258	0.0922368	13.58	5.25977e-42	4.10928e-41
PLA2G16	580.969	1.25218	0.0811757	15.4256	1.10161e-53	1.0742e-52
AHI1	371.932	1.25029	0.11063	11.3015	1.28984e-29	7.41603e-29
SAMD8	1074.09	1.24962	0.0673849	18.5445	9.0366e-77	1.28116e-75
RASSF4	317.985	1.24913	0.107982	11.568	5.98948e-31	3.57445e-30
CYP4X1	98.6061	1.24687	0.187515	6.64945	2.94183e-11	8.9519e-11
SGK2	50.046	1.24667	0.267831	4.65469	3.24469e-06	7.29228e-06
NTN5	43.8403	1.24662	0.290348	4.29356	1.75835e-05	3.72971e-05
DCAF10	1292.37	1.24656	0.0616832	20.2091	8.14021e-91	1.39959e-89
C15orf62	79.9214	1.24483	0.215961	5.76414	8.20762e-09	2.19458e-08
RCAN2	219.463	1.24481	0.129656	9.60085	7.92887e-22	3.63883e-21
CLSTN3	1134.22	1.24477	0.0600727	20.7211	2.23538e-95	4.13141e-94
B3GNT7	1702.55	1.24346	0.055497	22.4058	3.45505e-111	7.51131e-110
PTPRE	139.282	1.24301	0.163236	7.61484	2.64008e-14	9.21356e-14
ROR1	169.917	1.24275	0.143997	8.63037	6.11524e-18	2.47254e-17
INPP4B	766.721	1.24081	0.0760332	16.3193	7.1927e-60	7.83041e-59
CBARP	151.154	1.24069	0.154378	8.03668	9.23058e-16	3.42259e-15
RAB27B	840.336	1.2365	0.0690822	17.899	1.20158e-71	1.55976e-70
WASL	2339.56	1.23609	0.048828	25.3152	2.17563e-141	6.45692e-140
ARHGAP42	379.286	1.23606	0.0996136	12.4086	2.3475e-35	1.56045e-34
SEC23A	3012.27	1.23501	0.0499127	24.7435	3.64342e-135	1.01994e-133
ERRFI1	2571.1	1.23448	0.0446577	27.6432	3.36773e-168	1.34568e-166
NFIB	1565.98	1.23436	0.0517881	23.8349	1.45401e-125	3.67485e-124
TMC1	149.034	1.23367	0.155483	7.93439	2.11525e-15	7.723e-15
B4GALT5	3003.16	1.23351	0.0419233	29.4231	2.77982e-190	1.36651e-188
MANBA	1319.73	1.23168	0.0557668	22.0863	4.2765e-108	9.02292e-107
WLS	1482.47	1.23114	0.0548223	22.4569	1.09609e-111	2.39018e-110
CRACR2B	150.528	1.23054	0.155154	7.9311	2.17211e-15	7.92653e-15
RNF39	26.9344	1.23022	0.362728	3.39159	0.000694895	0.00128846
RNF19B	790.782	1.22955	0.0729036	16.8655	8.0753e-64	9.36879e-63
LGI4	28.317	1.22863	0.359082	3.42159	0.000622565	0.00115916
PDLIM5	2791.7	1.22663	0.0424195	28.9166	7.38814e-184	3.38742e-182
NAV2	1395.6	1.22612	0.0564823	21.708	1.72545e-104	3.49611e-103
TSHZ2	100.026	1.22599	0.186415	6.57667	4.81093e-11	1.44824e-10
SRSF4	2716.3	1.22587	0.0416827	29.4096	4.14072e-190	2.02853e-188
CDC42EP1	562.021	1.2251	0.0860631	14.2349	5.56415e-46	4.69865e-45
RHOU	16.6561	1.22502	0.523059	2.34203	0.019179	0.030017
SUSD2	42.1698	1.22306	0.286227	4.27305	1.92821e-05	4.07852e-05
C17orf107	51.3131	1.22174	0.261214	4.67715	2.90883e-06	6.57464e-06
MAFK	963.552	1.22158	0.0650962	18.7658	1.43834e-78	2.09312e-77
SMAD4	1222.67	1.22152	0.0577394	21.1558	2.44156e-99	4.73901e-98
TTC28	224.735	1.2213	0.142475	8.57206	1.01648e-17	4.07876e-17
HIPK3	1175.62	1.22083	0.0617651	19.7657	5.87341e-87	9.67962e-86
IFNGR1	536.235	1.2193	0.0894098	13.6372	2.4049e-42	1.88815e-41
ARF6	8002.62	1.21924	0.0340822	35.7734	2.8613e-280	2.69282e-278
VLDLR	408.731	1.21904	0.0938663	12.987	1.44967e-38	1.0463e-37
APOL6	2283.79	1.21752	0.0477802	25.4817	3.14367e-143	9.44751e-142
KDSR	614.771	1.21649	0.0777382	15.6486	3.39837e-55	3.41389e-54
CALU	5981.93	1.21637	0.0364143	33.4037	1.2125e-244	9.03375e-243
KRT81	158.98	1.21495	0.163517	7.4301	1.08513e-13	3.68189e-13
RASD2	24.6297	1.21475	0.380906	3.1891	0.00142715	0.00256185
GOLT1B	561.515	1.21448	0.0837201	14.5065	1.10271e-47	9.65375e-47
SH3BP1	95.5781	1.21424	0.195837	6.20025	5.63727e-10	1.61218e-09
LNX2	797.602	1.21419	0.0762422	15.9254	4.22438e-57	4.39809e-56
MSL1	3572.67	1.21359	0.0395037	30.721	2.98449e-207	1.65477e-205
SH3RF1	1048.56	1.21246	0.0619239	19.5799	2.29541e-85	3.7019e-84
ABCA3	92.936	1.21233	0.199095	6.0892	1.13477e-09	3.18862e-09
RRM2B	1089.91	1.21213	0.0618564	19.5959	1.67569e-85	2.71778e-84
EREG	256.373	1.2116	0.123821	9.78503	1.30551e-22	6.12508e-22
P2RY6	50.813	1.21129	0.266249	4.54946	5.37835e-06	1.1884e-05
TMEM8B	172.293	1.21042	0.151826	7.97246	1.55541e-15	5.71982e-15
TAX1BP1	4595.93	1.20979	0.0384	31.5049	7.4316e-218	4.50462e-216
SPOCK3	200.656	1.20915	0.13261	9.11806	7.64787e-20	3.26673e-19
CLDN1	64.9219	1.20908	0.232747	5.19482	2.04917e-07	5.00826e-07
LMNTD2	15.2257	1.20884	0.471278	2.56503	0.0103166	0.0167393
ZBTB34	543.805	1.20859	0.090092	13.4151	4.93521e-41	3.79356e-40
FAM63B	783.115	1.20798	0.0774885	15.5891	8.6294e-55	8.62036e-54
IL33	24.8384	1.20735	0.378431	3.19041	0.0014207	0.00255188
ENOX1	20.0247	1.20583	0.418829	2.87906	0.00398866	0.00678856
MYO1E	1313.9	1.20513	0.0558632	21.5728	3.23227e-103	6.4668e-102
TLR5	89.984	1.20468	0.197623	6.09586	1.0885e-09	3.06635e-09
FCHSD2	313.556	1.2036	0.108041	11.1403	7.98802e-29	4.50764e-28
DAB2	401.979	1.2035	0.0975491	12.3374	5.69875e-35	3.76191e-34
COG6	875.489	1.20179	0.0677893	17.7283	2.53602e-70	3.22755e-69
TMC6	2113.57	1.20177	0.0461423	26.0448	1.54124e-149	4.92132e-148
FAM126B	705.517	1.20124	0.0757303	15.8621	1.15956e-56	1.19766e-55
SLC16A9	86.7753	1.20123	0.202974	5.91816	3.25572e-09	8.9084e-09
ZC3H6	537.601	1.20074	0.0901771	13.3153	1.88535e-40	1.42698e-39
TPPP3	453.798	1.19911	0.0898326	13.3482	1.21307e-40	9.22048e-40
FEM1C	1031.97	1.19886	0.061442	19.5121	8.6663e-85	1.38516e-83
HIPK1	1644.68	1.1987	0.0557906	21.4857	2.11626e-102	4.19295e-101
CHST15	403.087	1.19863	0.0957137	12.523	5.58608e-36	3.76573e-35
NBEAL2	790.595	1.19836	0.0708717	16.9089	3.86862e-64	4.5176e-63
TM9SF4	1355.64	1.19706	0.0594608	20.132	3.8743e-90	6.6294e-89
FZD5	3285.02	1.19702	0.0407851	29.3495	2.42616e-189	1.18451e-187
EPHA6	83.9094	1.1962	0.202915	5.89508	3.74489e-09	1.02254e-08
B4GALNT3	73.7294	1.19603	0.242537	4.93134	8.16687e-07	1.913e-06
MXI1	1037.52	1.19583	0.0624309	19.1545	8.87311e-82	1.34745e-80
PANX3	25.1051	1.19487	0.372155	3.21066	0.0013243	0.00239102
TP53I11	864.246	1.19466	0.0691788	17.2692	8.0244e-67	9.69502e-66
KIFC2	759.163	1.19415	0.0744241	16.0452	6.17173e-58	6.51562e-57
IFNGR2	335.358	1.1938	0.107341	11.1216	9.85406e-29	5.54751e-28
TVP23B	1546.43	1.19099	0.0579697	20.545	8.53192e-94	1.54102e-92
CDKN1A	2068.15	1.19098	0.0495252	24.0479	8.78164e-128	2.27575e-126
VWDE	399.242	1.18966	0.0980375	12.1348	6.91102e-34	4.44724e-33
PTK2	1920.97	1.18922	0.0509609	23.3358	1.92042e-120	4.54828e-119
FAM229A	87.0871	1.18894	0.200884	5.91856	3.24775e-09	8.88829e-09
SLFN5	6115.94	1.18782	0.0388019	30.6124	8.35887e-206	4.58136e-204
AOC2	34.9678	1.18487	0.327616	3.61665	0.000298441	0.000572586
RFFL	889.537	1.1838	0.0680401	17.3986	8.45424e-68	1.03631e-66
SPATA18	38.2843	1.18318	0.305578	3.87194	0.000107974	0.000214941
TAOK3	1202.54	1.1831	0.0618656	19.1238	1.6005e-81	2.41765e-80
FOXJ1	62.2036	1.18295	0.238997	4.94965	7.43476e-07	1.74666e-06
SELM	146.868	1.18268	0.169009	6.99774	2.60125e-12	8.35447e-12
UNC5CL	63.7672	1.18118	0.23885	4.94527	7.60393e-07	1.78494e-06
CPNE8	1083.56	1.18091	0.0624513	18.9092	9.57335e-80	1.41328e-78
NT5DC3	586.405	1.17981	0.0809378	14.5768	3.9466e-48	3.4828e-47
SSH1	964.807	1.17973	0.0695117	16.9717	1.33102e-64	1.5671e-63
MBOAT1	982.432	1.17941	0.0643666	18.3233	5.39632e-75	7.42254e-74
RAB11FIP5	494.089	1.17907	0.0890832	13.2356	5.46839e-40	4.07424e-39
PKN1	2579.37	1.17902	0.0439321	26.8372	1.18884e-158	4.23044e-157
MTMR3	1470.27	1.17685	0.057038	20.6328	1.39386e-94	2.53679e-93
MED8	721.611	1.17634	0.0738686	15.9248	4.26208e-57	4.43411e-56
RAB5A	2021.84	1.17541	0.051019	23.0386	1.91372e-117	4.41545e-116
KLHL41	98.9723	1.17537	0.20343	5.77776	7.57011e-09	2.02791e-08
BCR	2795.45	1.17517	0.0443995	26.468	2.26249e-154	7.72432e-153
MIB2	698.146	1.17468	0.0788464	14.8984	3.37756e-50	3.12321e-49
S1PR2	273.464	1.17431	0.117379	10.0045	1.45657e-23	7.03929e-23
CERS4	139.023	1.1742	0.157827	7.43977	1.00862e-13	3.42796e-13
SVIL	856.554	1.17406	0.0688402	17.0549	3.21284e-65	3.81725e-64
UQCRC2	812.138	1.17391	0.0774984	15.1476	7.85937e-52	7.43573e-51
PPIC	847.763	1.17371	0.0695224	16.8825	6.0512e-64	7.03759e-63
ST6GALNAC5	270.657	1.17266	0.117311	9.99617	1.58403e-23	7.63205e-23
GLRB	159.954	1.17229	0.152394	7.69247	1.44323e-14	5.08383e-14
SORL1	2909.48	1.17164	0.0452418	25.8974	7.13299e-148	2.23766e-146
LRG1	331.834	1.1712	0.105934	11.056	2.05137e-28	1.14583e-27
PTPN3	809.29	1.17118	0.0758902	15.4326	9.88128e-54	9.64858e-53
HABP4	1167.09	1.17102	0.0597951	19.584	2.11916e-85	3.42151e-84
MAP3K1	916.47	1.17066	0.0715545	16.3604	3.66469e-60	4.0079e-59
PHLDA3	1347.35	1.17054	0.0591331	19.795	3.28953e-87	5.44008e-86
NOTCH2	4516.35	1.17	0.043552	26.8645	5.71809e-159	2.05006e-157
SLC39A7	5690.68	1.16982	0.0348355	33.5812	3.16029e-247	2.40468e-245
FGD4	804.864	1.16925	0.0711905	16.4242	1.2827e-60	1.41255e-59
ZBTB18	538.122	1.16857	0.0896874	13.0294	8.3245e-39	6.03558e-38
LIPH	849.144	1.16833	0.0681682	17.1389	7.60482e-66	9.07314e-65
SLC9A7	2182.62	1.16724	0.0515526	22.6418	1.68065e-113	3.7274e-112
MCTP2	358.483	1.16712	0.102618	11.3735	5.66936e-30	3.29809e-29
KIAA1958	671.945	1.16639	0.0812713	14.3518	1.0383e-46	8.88326e-46
RSRC2	3543.28	1.1663	0.0401848	29.0233	3.33969e-185	1.55111e-183
GBP2	721.863	1.16577	0.076771	15.1851	4.44194e-52	4.21699e-51
CAMK2D	2507.13	1.16559	0.0450258	25.8872	9.28274e-148	2.89934e-146
BNIPL	142.074	1.16537	0.160864	7.24445	4.34183e-13	1.43873e-12
PROM2	5233.9	1.16492	0.0416939	27.9398	8.76774e-172	3.6041e-170
B2M	15015.6	1.16492	0.0342335	34.0287	8.3995e-254	6.82698e-252
GAN	355.608	1.16336	0.102478	11.3523	7.22706e-30	4.18725e-29
EFNA5	504.334	1.16243	0.087308	13.3142	1.91492e-40	1.44706e-39
LDHD	60.9121	1.16222	0.239621	4.85024	1.23313e-06	2.85344e-06
ATP1B1	7685.96	1.16155	0.0336419	34.5269	3.16408e-261	2.66248e-259
CCDC88B	344.567	1.16145	0.116614	9.95977	2.28595e-23	1.0933e-22
SSFA2	2447.27	1.1613	0.0440866	26.3414	6.44571e-153	2.16446e-151
TBC1D10A	388.741	1.15964	0.0998243	11.6168	3.38596e-31	2.03599e-30
ATG16L2	124.19	1.15933	0.172948	6.70337	2.03671e-11	6.25217e-11
CMTM8	271.609	1.15743	0.118409	9.77487	1.44344e-22	6.76334e-22
DAPK1	1540.86	1.15704	0.055676	20.7817	6.34258e-96	1.18293e-94
KDM6B	2953.14	1.15696	0.0429822	26.9172	1.38198e-159	4.97965e-158
PIK3IP1	326.671	1.15688	0.104898	11.0286	2.78303e-28	1.55028e-27
TTC13	463.071	1.15584	0.0920075	12.5625	3.39557e-36	2.2988e-35
CYP27A1	16.3634	1.15572	0.461358	2.50504	0.0122439	0.0196708
ATG101	1354.79	1.15566	0.0640836	18.0336	1.06164e-72	1.40488e-71
TBC1D2B	473.495	1.1553	0.0926816	12.4653	1.15467e-35	7.71129e-35
R3HDM2	903.846	1.15505	0.0679569	16.9969	8.66343e-65	1.02337e-63
NBAS	1106.58	1.15425	0.0638873	18.0669	5.80865e-73	7.70805e-72
PPARGC1B	87.0228	1.15422	0.206817	5.58085	2.39341e-08	6.22392e-08
KIF13B	644.226	1.15317	0.0794147	14.5209	8.93363e-48	7.84022e-47
DLG4	262.855	1.15309	0.11535	9.99646	1.5795e-23	7.61279e-23
SLC25A29	419.182	1.15296	0.0956961	12.0481	1.9851e-33	1.2632e-32
TMEM30B	1966.62	1.15286	0.0525877	21.9227	1.57975e-106	3.28943e-105
DIP2C	296.958	1.15237	0.110349	10.443	1.57803e-25	8.08803e-25
SLC12A2	1048.65	1.15132	0.0628912	18.3065	7.34702e-75	1.00863e-73
GNA13	3380.2	1.15077	0.0525522	21.8977	2.73402e-106	5.65176e-105
DUSP7	535.344	1.15076	0.0847549	13.5775	5.44877e-42	4.2523e-41
DENND2D	341.302	1.15064	0.108059	10.6483	1.77532e-26	9.38853e-26
MYO6	7010.42	1.15039	0.0328857	34.9815	4.30475e-268	3.77788e-266
LRP5	1737.33	1.14871	0.0518642	22.1485	1.07797e-108	2.28449e-107
FOXP2	125.233	1.14871	0.174269	6.5916	4.35112e-11	1.31286e-10
CERCAM	741.448	1.14865	0.0737505	15.5748	1.08017e-54	1.07678e-53
TNFAIP3	54.4865	1.14825	0.253896	4.52253	6.11045e-06	1.3458e-05
PPM1L	300.92	1.14522	0.11113	10.3053	6.67024e-25	3.35978e-24
GAB1	526.987	1.14503	0.0841221	13.6115	3.42308e-42	2.68607e-41
TYRP1	109.723	1.14499	0.185585	6.16964	6.84477e-10	1.94919e-09
PAG1	243.804	1.14418	0.119749	9.5548	1.23822e-21	5.64281e-21
MPP7	796.941	1.14418	0.0689442	16.5957	7.48586e-62	8.4319e-61
N4BP3	44.6336	1.14406	0.293496	3.89803	9.69767e-05	0.000193967
ANXA4	1196.16	1.14305	0.0588018	19.439	3.60859e-84	5.7166e-83
SHROOM3	3252.32	1.141	0.0418634	27.2554	1.43368e-163	5.45446e-162
PGM1	1338.64	1.14043	0.0561966	20.2936	1.46365e-91	2.54713e-90
FOXO3	2171.71	1.13988	0.0483315	23.5846	5.5496e-123	1.35242e-121
TINAGL1	2631.69	1.13985	0.0429698	26.5268	4.75953e-155	1.64457e-153
ATL2	2430.85	1.13951	0.0461532	24.6897	1.38071e-134	3.82773e-133
ALDH1A3	2776.96	1.13883	0.0436181	26.1091	2.87323e-150	9.23631e-149
TPRG1L	741.557	1.1383	0.0736236	15.461	6.35722e-54	6.23731e-53
ESPN	54.3672	1.13788	0.249172	4.56664	4.95593e-06	1.09795e-05
DHRS7	2329.21	1.1368	0.048536	23.4218	2.56479e-121	6.13533e-120
NFAT5	2173.43	1.13516	0.0622134	18.2463	2.21569e-74	3.02727e-73
TFAP2A	590.543	1.13419	0.0798534	14.2034	8.73265e-46	7.33964e-45
EGFR	1182.5	1.13381	0.0643793	17.6114	2.01459e-69	2.52574e-68
STAT3	2366.37	1.13311	0.0468832	24.1687	4.74722e-129	1.25757e-127
MIER1	1111.82	1.13301	0.0655386	17.2876	5.82938e-67	7.06689e-66
NFKBIZ	265.1	1.13222	0.117947	9.59939	8.04207e-22	3.68842e-21
MAP3K6	460.223	1.13187	0.0900075	12.5752	2.88912e-36	1.96057e-35
CRY2	214.116	1.13141	0.130224	8.68824	3.681e-18	1.49763e-17
PPP2R5A	813.756	1.13137	0.0706095	16.0229	8.84377e-58	9.31592e-57
CNNM2	426.904	1.13134	0.096925	11.6723	1.76597e-31	1.06772e-30
NOXA1	72.6001	1.13066	0.225738	5.00874	5.47888e-07	1.2989e-06
EPHX2	242.857	1.12995	0.120253	9.3964	5.64603e-21	2.50828e-20
CBLB	835.209	1.12968	0.069357	16.2879	1.20211e-59	1.30373e-58
PLD6	200.893	1.12961	0.13195	8.56092	1.11971e-17	4.48543e-17
X43526.1	79.951	1.12899	0.211935	5.32706	9.98144e-08	2.49057e-07
COG3	1240.9	1.12886	0.0654528	17.247	1.17857e-66	1.41676e-65
FAM213A	695.468	1.12854	0.0735824	15.337	4.32643e-53	4.18738e-52
HECA	739.779	1.12776	0.0730856	15.4307	1.01715e-53	9.9252e-53
TMEM38A	67.9278	1.12736	0.227813	4.94861	7.4745e-07	1.75571e-06
SGMS2	619.583	1.12702	0.0850507	13.2512	4.44089e-40	3.32428e-39
BMP2K	978.029	1.12657	0.0645905	17.4418	3.97555e-68	4.89838e-67
RHBDL2	44.1626	1.12623	0.279663	4.02711	5.64664e-05	0.000115245
HSPA5	35256.6	1.12601	0.0392128	28.7155	2.44695e-181	1.09729e-179
ADHFE1	13.9742	1.12599	0.503621	2.23579	0.0253653	0.0389911
PCCA	295.04	1.12566	0.112103	10.0413	1.00383e-23	4.87763e-23
RABAC1	278.499	1.12488	0.111979	10.0454	9.62138e-24	4.67824e-23
TTLL1	117.755	1.12477	0.171241	6.56835	5.08753e-11	1.52925e-10
MYOM1	43.4678	1.12442	0.285883	3.93315	8.38394e-05	0.000168634
NOTCH1	736.913	1.12278	0.0763947	14.6971	6.72863e-49	6.01958e-48
DENND3	861.885	1.12233	0.0697095	16.1	2.54917e-58	2.70318e-57
STAT5A	38.3247	1.12175	0.301563	3.71979	0.000199387	0.000388324
MACC1	832.633	1.12131	0.0682344	16.4332	1.10738e-60	1.2223e-59
KCNK6	271.673	1.12078	0.11846	9.46127	3.0423e-21	1.36598e-20
TAF1D	2879.83	1.1206	0.049768	22.5164	2.86454e-112	6.29451e-111
FAM184A	51.1962	1.1203	0.268473	4.17285	3.00809e-05	6.26813e-05
RASA2	189.579	1.11988	0.145087	7.71864	1.17573e-14	4.15177e-14
ANO9	106.282	1.11976	0.187612	5.96846	2.39509e-09	6.59515e-09
LEAP2	22.4223	1.1183	0.399711	2.79777	0.00514562	0.00866283
ADAMTS1	53.4141	1.11792	0.254426	4.39391	1.11329e-05	2.40024e-05
MYO1C	2512.15	1.11654	0.0426265	26.1935	3.14925e-151	1.02386e-149
KLHL13	441.598	1.11638	0.0938737	11.8923	1.29742e-32	8.07288e-32
N4BP2L1	126.647	1.11573	0.166019	6.72048	1.81124e-11	5.5672e-11
SH3GLB1	2373.09	1.11553	0.0479137	23.2821	6.73386e-120	1.58695e-118
RGMB	540.846	1.11527	0.0842416	13.239	5.22446e-40	3.89655e-39
DOCK6	690.45	1.11447	0.0799906	13.9325	4.02197e-44	3.27831e-43
SELL	291.684	1.11366	0.111668	9.97302	2.00045e-23	9.58994e-23
CCSER2	528.44	1.11303	0.0873534	12.7417	3.46832e-37	2.42494e-36
LPP	1702.34	1.11282	0.0544131	20.4514	5.84231e-93	1.04337e-91
TBC1D30	187.865	1.11246	0.135663	8.20019	2.40011e-16	9.14101e-16
PAPSS2	155.487	1.11235	0.153661	7.23901	4.51986e-13	1.49703e-12
LRP10	4454.79	1.11198	0.0363603	30.5824	2.10005e-205	1.14225e-203
SPTY2D1	788.057	1.1116	0.071783	15.4855	4.34718e-54	4.27987e-53
ANKRA2	339.884	1.11076	0.109453	10.1483	3.37315e-24	1.66389e-23
RSAD1	481.352	1.11063	0.0874632	12.6983	6.04338e-37	4.19053e-36
TSC22D3	2065.24	1.11062	0.055812	19.8993	4.12877e-88	6.90784e-87
B3GALT4	178.614	1.10784	0.145781	7.59938	2.9756e-14	1.03592e-13
ACP5	427.605	1.10742	0.0918677	12.0546	1.83514e-33	1.16934e-32
CLDN23	218.203	1.10735	0.130137	8.50914	1.75224e-17	6.98599e-17
HAGHL	197.984	1.10664	0.133911	8.26397	1.40903e-16	5.42123e-16
SEMA3E	261.268	1.10549	0.120203	9.19693	3.68327e-20	1.59278e-19
ZNF598	2044.82	1.10424	0.0522262	21.1434	3.1707e-99	6.1293e-98
NTRK2	788.194	1.10378	0.0740659	14.9026	3.16856e-50	2.93564e-49
COL14A1	65.4754	1.10281	0.227178	4.85439	1.20756e-06	2.79699e-06
YPEL3	543.768	1.10072	0.0899984	12.2304	2.13797e-34	1.39715e-33
NR2F6	3019.38	1.10048	0.0405623	27.1307	4.2806e-162	1.57414e-160
ARAP2	826.224	1.09999	0.0695535	15.815	2.45154e-56	2.51934e-55
ZBED6	99.0134	1.09997	0.221934	4.95627	7.18588e-07	1.69014e-06
YRDC	441.845	1.09802	0.0910261	12.0627	1.66178e-33	1.06077e-32
ARHGEF10L	522.922	1.0978	0.0863672	12.7108	5.15014e-37	3.58156e-36
WNT7B	430.314	1.09703	0.0965052	11.3675	6.06739e-30	3.52535e-29
CACNA1D	213.348	1.09525	0.137853	7.94503	1.94138e-15	7.10449e-15
SCEL	949.349	1.09517	0.0648081	16.8986	4.60805e-64	5.36355e-63
RASD1	45.9584	1.09475	0.275305	3.97649	6.99388e-05	0.00014151
AMOTL1	1260.31	1.09351	0.0594625	18.3899	1.58216e-75	2.19949e-74
SLC27A2	319.713	1.09311	0.10958	9.97549	1.95134e-23	9.36394e-23
GSN	2893.76	1.09303	0.0418531	26.116	2.4019e-150	7.73856e-149
CASC4	3249.18	1.09275	0.0404546	27.0117	1.0776e-160	3.92243e-159
PRKAG2	331.895	1.09274	0.103963	10.5108	7.70345e-26	3.9869e-25
COG5	745.822	1.09268	0.0713667	15.3107	6.4821e-53	6.25263e-52
LPIN2	1175.05	1.09179	0.0608809	17.9333	6.48457e-72	8.45595e-71
ARHGAP12	1255.73	1.09142	0.0600008	18.1901	6.1833e-74	8.35242e-73
RAPGEF3	85.7191	1.09115	0.202994	5.37526	7.64702e-08	1.92352e-07
CEBPB	2599.44	1.0909	0.0437512	24.9342	3.17235e-137	9.05796e-136
HOOK1	1418.63	1.09087	0.0545602	19.9939	6.21818e-89	1.04648e-87
NDEL1	979.161	1.09047	0.064934	16.7936	2.72021e-63	3.13307e-62
TPD52L1	728.016	1.08987	0.0717097	15.1983	3.62709e-52	3.44754e-51
B3GNT8	19.5826	1.08921	0.428272	2.54326	0.0109823	0.0177556
FCGRT	357.441	1.08891	0.0999442	10.8952	1.21528e-27	6.64547e-27
SH3BP4	1763.89	1.08889	0.0506547	21.4962	1.6884e-102	3.35919e-101
AKT3	336.008	1.08825	0.107848	10.0906	6.08214e-24	2.97759e-23
SEMA4G	49.58	1.08788	0.263862	4.12293	3.7408e-05	7.73967e-05
NFE2	353.289	1.08748	0.101152	10.7509	5.8657e-27	3.14148e-26
MAPK3	1135.33	1.08732	0.0622738	17.4602	2.8778e-68	3.55807e-67
TRIP10	1101.01	1.08721	0.0676288	16.0762	3.74912e-58	3.96974e-57
MED13L	3423.51	1.08718	0.0498172	21.8234	1.3913e-105	2.84729e-104
UST	247.809	1.0861	0.118248	9.18494	4.11746e-20	1.77732e-19
SCNN1A	3604.44	1.08577	0.0391608	27.726	3.39165e-169	1.35903e-167
ACPP	218.767	1.08557	0.126754	8.56436	1.08674e-17	4.35581e-17
SBK1	436.502	1.08523	0.0914295	11.8696	1.7023e-32	1.05692e-31
USP32	3043.85	1.08452	0.0455307	23.8195	2.09989e-125	5.28853e-124
EMB	1454.97	1.08417	0.0541315	20.0285	3.1066e-89	5.25295e-88
MPZL3	1240.02	1.08172	0.0593956	18.2121	4.14012e-74	5.62436e-73
UHRF1BP1	1252.71	1.0809	0.0663612	16.2882	1.19738e-59	1.29959e-58
RNU6.118P	15.884	1.08059	0.466399	2.31689	0.0205099	0.0319706
GATM	800.197	1.08021	0.072875	14.8228	1.04374e-49	9.54035e-49
PDGFB	68.0614	1.0798	0.236109	4.57329	4.80126e-06	1.06583e-05
GOLPH3	2971.23	1.07923	0.0401797	26.8602	6.41554e-159	2.29436e-157
KIAA1024	122.293	1.07904	0.173118	6.23297	4.57683e-10	1.31416e-09
CD72	17.3796	1.079	0.446792	2.415	0.0157351	0.0248884
SGCE	1768.54	1.07883	0.0539095	20.0118	4.34455e-89	7.32887e-88
KIF16B	1160.26	1.07818	0.0657825	16.3902	2.24874e-60	2.46689e-59
VPS13C	2162.18	1.0769	0.0529882	20.3235	7.96962e-92	1.39371e-90
ARHGEF18	420.06	1.07676	0.0996887	10.8012	3.39817e-27	1.83023e-26
CNST	658.971	1.07633	0.0765814	14.0547	7.20977e-45	5.93758e-44
ARHGAP29	2243.33	1.07611	0.045739	23.5272	2.14845e-122	5.20027e-121
MKRN1	4307.74	1.07602	0.0374946	28.6981	4.02904e-181	1.7955e-179
CADPS2	406.157	1.07567	0.1006	10.6925	1.10395e-26	5.87283e-26
GALNT12	206.687	1.07552	0.132044	8.1452	3.78661e-16	1.42621e-15
ERMP1	1495.66	1.07525	0.0581784	18.4819	2.88794e-76	4.07015e-75
MARK4	1090.46	1.07414	0.0605464	17.7408	2.02975e-70	2.58785e-69
TMEM63A	441.31	1.07392	0.0951574	11.2857	1.54365e-29	8.85399e-29
DDAH1	430.66	1.07368	0.0978693	10.9706	5.29493e-28	2.92448e-27
RIOK3	1815.37	1.07296	0.0486026	22.0762	5.35264e-108	1.12768e-106
DRAM2	621.278	1.07253	0.0871064	12.3129	7.71793e-35	5.07609e-34
LUZP2	41.3791	1.0724	0.30494	3.51676	0.000436854	0.000825302
COPG1	3388.81	1.07219	0.0397914	26.9453	6.47267e-160	2.33817e-158
MMP17	191.026	1.07081	0.135334	7.91235	2.5258e-15	9.19847e-15
NCK1	747.36	1.07076	0.0752678	14.226	6.3207e-46	5.32495e-45
NRCAM	346.754	1.07046	0.100971	10.6017	2.92655e-26	1.53574e-25
UBAC2	1432.43	1.06917	0.0546595	19.5606	3.35191e-85	5.39359e-84
ZNF451	1924.68	1.06848	0.0525965	20.3146	9.55057e-92	1.66611e-90
A4GALT	215.517	1.06838	0.141601	7.545	4.5228e-14	1.56315e-13
BCL2L1	1344.96	1.06797	0.0593417	17.9969	2.05895e-72	2.69966e-71
RAB3IL1	20.4797	1.0672	0.415129	2.57076	0.0101477	0.016477
TMED3	1874.96	1.06497	0.048704	21.8661	5.46071e-106	1.12396e-104
ERICH2	35.8176	1.06487	0.314424	3.38675	0.000707261	0.00130884
TMEM159	520.869	1.06379	0.0852517	12.4783	9.80971e-36	6.57273e-35
CALY	18.176	1.06347	0.43503	2.4446	0.0145013	0.0230388
TBC1D23	922.154	1.06322	0.0723226	14.701	6.34792e-49	5.68254e-48
IPCEF1	24.1381	1.06321	0.374882	2.83613	0.00456642	0.00772958
DCLK2	32.4023	1.06307	0.320151	3.32053	0.000898465	0.0016465
HMCN1	238.334	1.06262	0.124258	8.55169	1.21296e-17	4.85488e-17
FAM107B	1103.97	1.06246	0.0643795	16.5031	3.48438e-61	3.89103e-60
RYBP	2029.95	1.06165	0.0485566	21.8641	5.70178e-106	1.1719e-104
LONRF3	165.557	1.06152	0.148446	7.15087	8.62311e-13	2.81951e-12
VEGFC	117.708	1.06134	0.175117	6.06071	1.35522e-09	3.79532e-09
SASH1	333.596	1.06048	0.105764	10.0268	1.16228e-23	5.63606e-23
PCDHGC3	369.76	1.06036	0.0998814	10.6162	2.50568e-26	1.3173e-25
HMBOX1	429.024	1.05967	0.0949109	11.1649	6.0534e-29	3.42133e-28
USP53	1364.9	1.05965	0.0576236	18.3891	1.60706e-75	2.23194e-74
OR2A4	43.8495	1.0588	0.277179	3.81991	0.000133501	0.00026414
BCAR3	644.479	1.05641	0.0762324	13.8577	1.14214e-43	9.2099e-43
UBTD1	296.976	1.05623	0.109557	9.64091	5.37079e-22	2.47517e-21
STX1A	375.362	1.05607	0.100123	10.5477	5.20332e-26	2.70766e-25
ATF3	182.487	1.05454	0.13934	7.56808	3.78775e-14	1.31195e-13
ERBIN	3800.62	1.05412	0.0400764	26.3028	1.78076e-152	5.9104e-151
CAMSAP3	753.585	1.05306	0.070888	14.8552	6.43502e-50	5.90461e-49
SH2B2	56.1709	1.05118	0.244246	4.30377	1.67912e-05	3.57014e-05
TOX3	154.058	1.05111	0.149415	7.03483	1.99508e-12	6.43363e-12
POLR3D	1269.75	1.0511	0.0572331	18.3653	2.49224e-75	3.44792e-74
CCDC183	47.505	1.05093	0.271222	3.87481	0.000106706	0.000212507
MYO10	3884.8	1.0505	0.0431252	24.3593	4.62061e-131	1.24713e-129
ESRRG	77.0724	1.0501	0.214286	4.90047	9.5609e-07	2.23005e-06
TGFBR2	572.856	1.04936	0.0802059	13.0834	4.09859e-39	2.99899e-38
ANK3	1529.64	1.04916	0.0535612	19.588	1.95551e-85	3.16085e-84
TMEM167B	978.793	1.04891	0.0761337	13.7772	3.49454e-43	2.78027e-42
SCARF2	25.4816	1.04869	0.365918	2.86591	0.00415814	0.00706188
FAM110C	58.2158	1.04824	0.253366	4.13727	3.51463e-05	7.28332e-05
SLC35E1	1366.45	1.04775	0.0539348	19.4262	4.6326e-84	7.32257e-83
REEP6	437.263	1.04738	0.0960656	10.9028	1.11785e-27	6.11739e-27
PPP1R12B	420.62	1.04737	0.0959693	10.9136	9.9203e-28	5.43508e-27
MARVELD3	383.533	1.04608	0.09668	10.82	2.76642e-27	1.49391e-26
STK4	614.718	1.04592	0.0814871	12.8354	1.03848e-37	7.33962e-37
OVOL1	160.245	1.0459	0.151775	6.89108	5.5371e-12	1.74391e-11
CHKA	1864.33	1.04588	0.050056	20.8942	6.04857e-97	1.143e-95
NEU1	2358.81	1.04569	0.0446893	23.3992	4.35876e-121	1.03747e-119
SIRT2	469.751	1.04555	0.0905241	11.55	7.38604e-31	4.39506e-30
PGAP3	391.724	1.04542	0.0967569	10.8046	3.27368e-27	1.76384e-26
ZNF652	798.146	1.0454	0.0816085	12.8099	1.44342e-37	1.01615e-36
PCDH1	2469.9	1.04514	0.0463756	22.5365	1.81996e-112	4.00531e-111
VEGFB	821.428	1.04454	0.0703114	14.8559	6.37302e-50	5.85148e-49
CD24	6624.95	1.04438	0.0331512	31.5037	7.73954e-218	4.67148e-216
MARK2	2905.72	1.04434	0.0409686	25.4913	2.45965e-143	7.40744e-142
PTGER1	35.3014	1.04366	0.319902	3.26245	0.00110455	0.00200897
PDXDC1	4367.23	1.0435	0.0381977	27.3183	2.57274e-164	9.94677e-163
PAX9	1283.95	1.04315	0.056499	18.4632	4.08774e-76	5.73286e-75
VPS9D1	265.106	1.04309	0.116342	8.9657	3.08303e-19	1.29409e-18
HDAC10	54.8411	1.04287	0.256549	4.06499	4.80347e-05	9.85284e-05
PLTP	638.691	1.04276	0.0773309	13.4844	1.93215e-41	1.50051e-40
SLC12A6	1937.81	1.0426	0.0516364	20.1911	1.17257e-90	2.01365e-89
CHSY3	82.4839	1.04219	0.21166	4.92389	8.48393e-07	1.98532e-06
MAN2A2	641.734	1.04172	0.0799845	13.0241	8.92676e-39	6.46896e-38
SAR1B	969.633	1.03995	0.0710198	14.643	1.49257e-48	1.32616e-47
RND3	2140.05	1.03964	0.0467079	22.2583	9.38183e-110	2.01815e-108
TMCC1	564.681	1.03772	0.0810567	12.8024	1.58928e-37	1.11773e-36
COLCA2	60.8591	1.03751	0.243824	4.25515	2.08905e-05	4.40504e-05
ST3GAL4	636.643	1.03661	0.0772247	13.4233	4.41457e-41	3.39701e-40
STAC	276.664	1.03585	0.115872	8.93962	3.90523e-19	1.63394e-18
SUCO	3176.15	1.03561	0.0462495	22.3919	4.7255e-111	1.02577e-109
STX3	2618.44	1.03478	0.0428206	24.1656	5.12008e-129	1.35384e-127
GPR107	4012.27	1.03472	0.0380174	27.217	4.09188e-163	1.54444e-161
SLC13A3	176.058	1.03354	0.140229	7.37037	1.70157e-13	5.73133e-13
BTBD3	1021.22	1.0335	0.0656825	15.7348	8.7348e-56	8.86179e-55
PSME4	2501.93	1.03315	0.0455353	22.689	5.74728e-114	1.2806e-112
FAM178B	189.72	1.03314	0.13687	7.54834	4.40854e-14	1.52476e-13
CAPN8	228.402	1.033	0.130332	7.92593	2.26443e-15	8.25711e-15
SIAH1	927.838	1.03294	0.0672101	15.3688	2.64965e-53	2.5732e-52
REL	341.106	1.03251	0.105693	9.76901	1.52935e-22	7.15881e-22
MLPH	1082.54	1.03205	0.0609483	16.9332	2.56145e-64	3.00094e-63
U4	20.777	1.03142	0.402842	2.56037	0.0104562	0.016953
DCUN1D3	282.646	1.03141	0.125761	8.20136	2.37684e-16	9.06204e-16
OLFML2A	1569.66	1.03141	0.0543351	18.9823	2.38858e-80	3.55923e-79
LGALS3	4149.05	1.03093	0.0378072	27.2681	1.01456e-163	3.87022e-162
WDFY1	1301.99	1.03085	0.0575084	17.9252	7.49409e-72	9.75459e-71
ARHGEF16	312.871	1.03078	0.107916	9.55166	1.27631e-21	5.81083e-21
KCTD3	476.466	1.03045	0.0911406	11.3062	1.22273e-29	7.04152e-29
LMBRD1	929.765	1.02877	0.0664981	15.4706	5.47738e-54	5.37776e-53
CNTNAP1	403.433	1.02745	0.0942723	10.8988	1.16802e-27	6.3895e-27
HS3ST1	390.437	1.02723	0.0977067	10.5134	7.49186e-26	3.87879e-25
NATD1	50.9614	1.02715	0.287437	3.57347	0.000352281	0.000672007
RAB33B	294.566	1.0269	0.124865	8.2241	1.96668e-16	7.52229e-16
TTC7A	1020.93	1.02576	0.0617267	16.6177	5.18748e-62	5.8569e-61
CYTH3	935.75	1.02331	0.0668167	15.3151	6.05935e-53	5.85273e-52
ALS2CL	255.492	1.0232	0.129303	7.9132	2.50857e-15	9.13806e-15
LCORL	955.877	1.02315	0.0716626	14.2774	3.02753e-46	2.56721e-45
ITSN2	1473.03	1.02266	0.0548572	18.6422	1.46164e-77	2.09507e-76
MTCL1	785.221	1.02202	0.0699802	14.6044	2.63384e-48	2.33006e-47
MAGED2	2298.03	1.02111	0.046912	21.7664	4.82999e-105	9.85634e-104
HIVEP1	320.606	1.02031	0.112995	9.02967	1.72185e-19	7.2701e-19
NCK2	127.279	1.02031	0.166596	6.12445	9.09978e-10	2.57461e-09
SLC31A1	1271.44	1.02022	0.0629788	16.1995	5.0854e-59	5.45736e-58
TSPAN2	20.114	1.0199	0.426778	2.38977	0.0168591	0.0265576
SPRED2	308.35	1.01961	0.106449	9.5784	9.85587e-22	4.50154e-21
TAP1	943.985	1.01926	0.0634827	16.0557	5.21278e-58	5.51137e-57
SLC37A2	68.7257	1.01755	0.22443	4.53394	5.7893e-06	1.27684e-05
ADAM19	444.304	1.01655	0.0920582	11.0425	2.38414e-28	1.32963e-27
CAMK2N1	2478.69	1.01641	0.0463977	21.9064	2.2559e-106	4.67691e-105
COPB2	5387.37	1.0164	0.0351247	28.9369	4.09606e-184	1.88405e-182
ZFAND3	1624.33	1.01608	0.051869	19.5894	1.90562e-85	3.0837e-84
HIST2H2AA4	3560	1.0143	0.0412098	24.6132	9.1305e-134	2.52146e-132
TNS4	166.692	1.01424	0.142979	7.09363	1.30639e-12	4.2405e-12
SLC16A3	8938.37	1.01221	0.0309464	32.7084	1.18553e-234	8.23254e-233
FAM71E1	37.1351	1.01202	0.310752	3.25667	0.00112727	0.00204795
SRPRA	3731	1.01195	0.0421162	24.0275	1.4353e-127	3.70614e-126
ARCN1	6592.22	1.01192	0.0369474	27.3882	3.79407e-165	1.4829e-163
RNMT	1706.64	1.01146	0.052415	19.2972	5.67065e-83	8.76958e-82
GRK5	198.39	1.01124	0.137582	7.35011	1.98048e-13	6.65353e-13
ARL5B	1110.42	1.0111	0.0724121	13.9631	2.61635e-44	2.13502e-43
ARL1	1578.15	1.011	0.0526226	19.2124	2.91601e-82	4.46612e-81
FBXL17	666.584	1.01078	0.0741082	13.6393	2.33825e-42	1.83784e-41
GPR157	1180.97	1.01044	0.0602925	16.759	4.87139e-63	5.58823e-62
BLVRB	907.667	1.0104	0.0689354	14.6573	1.21072e-48	1.07774e-47
PPIL6	46.3087	1.01038	0.310683	3.25213	0.00114544	0.00207991
MAPK13	1928.89	1.01021	0.0521801	19.3601	1.67428e-83	2.62905e-82
GAA	2182.36	1.01006	0.0487849	20.7043	3.16731e-95	5.83119e-94
KRT80	2245.01	1.00977	0.048423	20.8531	1.42971e-96	2.68752e-95
RAB12	2340.8	1.00969	0.0446653	22.6058	3.80243e-113	8.40708e-112
ONECUT1	29.98	1.00943	0.342031	2.95127	0.00316474	0.00544325
ST14	5547.42	1.00941	0.0361796	27.9001	2.66293e-171	1.08528e-169
TMEM150C	101.458	1.00793	0.185289	5.43975	5.33557e-08	1.35883e-07
KLHL36	2622.82	1.0078	0.0515238	19.5599	3.39895e-85	5.46315e-84
MET	2945.55	1.00666	0.043069	23.3732	8.01352e-121	1.90105e-119
CRTC3	554.525	1.00664	0.0855752	11.7632	6.0404e-32	3.69107e-31
RASA4	376.356	1.00663	0.100072	10.0591	8.37774e-24	4.08604e-23
SLC25A37	2288.35	1.00653	0.0437888	22.986	6.43026e-117	1.47412e-115
TNFRSF21	2786.89	1.00622	0.0410907	24.4877	1.99761e-132	5.45339e-131
ITPR3	2061.18	1.0062	0.0475958	21.1406	3.36978e-99	6.50535e-98
KIAA1109	2849.66	1.00585	0.0966023	10.4123	2.17899e-25	1.11125e-24
FGF11	32.0724	1.00521	0.322503	3.11692	0.00182753	0.0032403
C10orf54	128.549	1.00486	0.163821	6.13392	8.57408e-10	2.4278e-09
USP25	1840.45	1.0048	0.0494128	20.3348	6.3303e-92	1.1111e-90
MYC	279.14	1.00457	0.111793	8.98601	2.56371e-19	1.07864e-18
USP36	1611.44	1.0043	0.0511111	19.6493	5.86615e-86	9.53582e-85
ANKRD33B	156.843	1.00382	0.166093	6.04371	1.50609e-09	4.20137e-09
RHOQ	1714.88	1.0037	0.0510003	19.6803	3.18069e-86	5.19998e-85
LHFPL2	1089.67	1.0032	0.0619129	16.2034	4.7726e-59	5.12938e-58
VPS37D	62.5258	1.00302	0.238891	4.19868	2.6848e-05	5.61656e-05
LRRC10B	81.0831	1.00295	0.207796	4.82661	1.38878e-06	3.20325e-06
RTN4R	73.3375	1.00282	0.225364	4.44978	8.59582e-06	1.87102e-05
RBM47	5155.01	1.00278	0.0345269	29.0436	1.85583e-185	8.67569e-184
CHPF	2897.86	1.00249	0.0431355	23.2406	1.77223e-119	4.16284e-118
KLF13	562.31	1.00249	0.0813771	12.3191	7.15108e-35	4.70544e-34
GRAMD4	633.115	1.00231	0.0759706	13.1934	9.57045e-40	7.10827e-39
WNT5A	166.158	1.00227	0.145349	6.89558	5.36438e-12	1.69137e-11
F3	176.68	1.00117	0.140827	7.10919	1.16724e-12	3.79484e-12
CSRNP1	280.447	1.00026	0.115105	8.68999	3.62467e-18	1.47555e-17
SEC31A	6211.61	1.00003	0.0384268	26.0244	2.62548e-149	8.32761e-148
SLC40A1	701.316	0.999599	0.0747706	13.3689	9.19152e-41	7.03127e-40
HDLBP	13971	0.998815	0.0276059	36.1813	1.20023e-286	1.16009e-284
BCL7A	213.08	0.998257	0.126196	7.91037	2.56622e-15	9.33854e-15
CHD2	7361.08	0.998239	0.0365545	27.3082	3.3872e-164	1.30252e-162
PDGFC	982.025	0.99814	0.0637104	15.6668	2.54947e-55	2.56832e-54
SPRY3	82.7825	0.998053	0.211275	4.72394	2.31316e-06	5.26487e-06
KHDRBS2	35.5698	0.997867	0.31884	3.12968	0.00174996	0.00310893
BRI3	1668.64	0.997292	0.0510398	19.5395	5.06866e-85	8.12861e-84
PANK1	276.15	0.995634	0.113508	8.77151	1.76279e-18	7.24409e-18
UBL3	609.567	0.992455	0.0773403	12.8323	1.08075e-37	7.62711e-37
PRSS23	8732.07	0.992005	0.0319262	31.0718	5.7954e-212	3.32945e-210
PSCA	125.607	0.990888	0.167066	5.93111	3.00886e-09	8.24239e-09
KLF5	1833.28	0.989604	0.048202	20.5303	1.15364e-93	2.08106e-92
PARP6	850.003	0.989447	0.0691381	14.3112	1.86338e-46	1.58476e-45
SPAG9	2608.27	0.988547	0.0424835	23.269	9.1457e-120	2.1518e-118
DDR1	4344.1	0.988388	0.0386701	25.5595	4.30581e-144	1.30497e-142
DCLK1	671.32	0.988283	0.0740371	13.3485	1.20866e-40	9.19185e-40
PCOLCE	92.5341	0.988164	0.19719	5.01123	5.40819e-07	1.28277e-06
SLC2A13	227.794	0.986284	0.124659	7.91186	2.5357e-15	9.23217e-15
MATN2	76.0025	0.986042	0.224816	4.386	1.15456e-05	2.48547e-05
DEPTOR	234.94	0.985954	0.129599	7.60772	2.78963e-14	9.71886e-14
PTPRU	1556.54	0.985253	0.0559657	17.6046	2.27182e-69	2.84574e-68
RABGGTB	1210.41	0.984986	0.0644644	15.2795	1.04677e-52	1.00295e-51
ZMAT3	406.302	0.984876	0.096017	10.2573	1.09722e-24	5.48418e-24
LPCAT4	637.573	0.98432	0.0776325	12.6792	7.70966e-37	5.32529e-36
CLDN4	7981.2	0.983766	0.0324335	30.3318	4.36405e-202	2.3036e-200
DGKH	1024.8	0.98352	0.0645204	15.2435	1.81766e-52	1.73344e-51
PPFIBP2	39.1177	0.982882	0.304417	3.22873	0.00124339	0.00225148
GNRH1	18.0098	0.982186	0.429265	2.28807	0.0221337	0.0343148
TNKS2	1712.45	0.981158	0.0555553	17.6609	8.38667e-70	1.05888e-68
CARD19	675.403	0.980789	0.0768203	12.7673	2.49613e-37	1.75035e-36
SORT1	4178.34	0.980645	0.0394652	24.8483	2.69549e-136	7.6506e-135
TSPAN12	468.164	0.980452	0.0882376	11.1115	1.10279e-28	6.19616e-28
C6orf132	1841.98	0.980064	0.0516362	18.9802	2.48878e-80	3.70468e-79
MYO9A	1340.74	0.979947	0.0688671	14.2295	6.00747e-46	5.07002e-45
CDC42BPB	3387.61	0.979538	0.0474392	20.6483	1.01149e-94	1.84559e-93
IRF6	1105.65	0.979216	0.0594482	16.4717	5.85523e-61	6.4829e-60
LTBR	1672.85	0.979147	0.0568231	17.2315	1.54078e-66	1.85062e-65
FBXL4	432.485	0.978503	0.0949077	10.3101	6.3464e-25	3.19892e-24
DOCK11	531.232	0.978217	0.0821056	11.9141	9.98971e-33	6.23485e-32
NINJ1	701.687	0.978174	0.0728485	13.4275	4.17243e-41	3.21241e-40
KLHL23	421.174	0.977774	0.0932947	10.4805	1.06197e-25	5.47637e-25
LY96	78.9863	0.977681	0.2071	4.72081	2.34906e-06	5.3432e-06
RICTOR	2041.8	0.977263	0.0592195	16.5024	3.52726e-61	3.93584e-60
CA11	441.847	0.977216	0.092221	10.5965	3.09484e-26	1.62108e-25
GALNT6	970.542	0.976404	0.0646595	15.1007	1.60206e-51	1.50773e-50
ZNF697	467.349	0.975943	0.0902276	10.8165	2.87693e-27	1.55242e-26
EPHX1	3809.66	0.974566	0.0400184	24.3529	5.39486e-131	1.45336e-129
ZBTB41	1472.13	0.973973	0.0640726	15.2011	3.47774e-52	3.30778e-51
RRAD	63.041	0.973622	0.232725	4.18357	2.86964e-05	5.98749e-05
OR2A7	67.2248	0.973565	0.226232	4.3034	1.68196e-05	3.57564e-05
P4HTM	650.155	0.971102	0.0751374	12.9244	3.28041e-38	2.35456e-37
KANK2	1155.69	0.969701	0.0684411	14.1684	1.43739e-45	1.20174e-44
PLSCR4	185.027	0.969544	0.138815	6.98444	2.85994e-12	9.16682e-12
STYK1	71.3084	0.969117	0.222092	4.36358	1.27954e-05	2.74378e-05
CAB39	7858.68	0.968863	0.0302527	32.0256	4.79679e-225	3.119e-223
ZNF263	888.313	0.968753	0.0701745	13.8049	2.3807e-43	1.89833e-42
PSTPIP2	102.868	0.968738	0.184258	5.2575	1.46024e-07	3.60337e-07
SLC50A1	1780.58	0.968665	0.0488892	19.8135	2.27865e-87	3.77706e-86
RNF130	649.949	0.968565	0.0748788	12.9351	2.85203e-38	2.05017e-37
FHL2	357.29	0.968373	0.108069	8.96071	3.22583e-19	1.35364e-18
SAMD12	1735.71	0.968235	0.0535466	18.0821	4.40963e-73	5.85699e-72
SLC4A4	79.9633	0.968158	0.214186	4.52017	6.17894e-06	1.36005e-05
TGFBR3	19.875	0.967523	0.423735	2.28332	0.0224115	0.0347154
PIWIL2	44.037	0.966782	0.279398	3.46023	0.000539708	0.0010108
LINC01207	30.2391	0.966097	0.338061	2.85776	0.00426642	0.00723976
PLXNB2	4607.55	0.966062	0.0409315	23.6019	3.686e-123	9.02879e-122
RABGAP1L	1794.12	0.965942	0.0514885	18.7603	1.59389e-78	2.31479e-77
EXOC4	1385.41	0.965673	0.0576191	16.7596	4.81975e-63	5.53343e-62
AFTPH	1969.43	0.964757	0.0484259	19.9223	2.60595e-88	4.36512e-87
TLE3	1519.61	0.964732	0.0516871	18.6649	9.56264e-78	1.37343e-76
CLIP4	1532.78	0.964477	0.0522452	18.4606	4.28563e-76	5.99863e-75
KLF8	202.053	0.964348	0.134165	7.18775	6.58671e-13	2.16356e-12
SERTAD2	2729.18	0.963618	0.0416725	23.1236	2.68157e-118	6.21717e-117
CPT1A	1793.57	0.962672	0.0491328	19.5933	1.76451e-85	2.85859e-84
ZNF143	337.724	0.961143	0.109412	8.78464	1.56864e-18	6.45552e-18
THAP2	267.97	0.960864	0.116246	8.26581	1.3875e-16	5.34127e-16
GTF2IRD1	1162.33	0.960581	0.0597714	16.0709	4.08043e-58	4.31735e-57
TIPARP	1110.96	0.960149	0.0639632	15.011	6.22384e-51	5.81909e-50
CREB3L2	2421.06	0.95995	0.0480104	19.9946	6.13395e-89	1.03352e-87
CPED1	71.189	0.959691	0.218578	4.39061	1.13031e-05	2.43511e-05
EDEM3	2335.64	0.959532	0.0466657	20.5618	6.0324e-94	1.09094e-92
SYNGR3	324.064	0.959513	0.115571	8.30234	1.02082e-16	3.94352e-16
PLPP5	437.384	0.959499	0.0915168	10.4844	1.01887e-25	5.25791e-25
SLC26A6	366.291	0.959426	0.105031	9.1347	6.55908e-20	2.80501e-19
SSC4D	26.0526	0.959173	0.356051	2.69392	0.00706178	0.0116933
TMEM214	2129.41	0.95901	0.0450973	21.2653	2.37796e-100	4.65345e-99
LY6D	65.6174	0.958325	0.225098	4.25737	2.06844e-05	4.36353e-05
MYO18B	141.004	0.956251	0.155457	6.15125	7.68768e-10	2.18026e-09
NIPA1	50.2827	0.956002	0.261781	3.65191	0.000260297	0.000502368
IGSF8	1190.58	0.955746	0.0583427	16.3816	2.58897e-60	2.83361e-59
NDUFV2	204.81	0.955573	0.128844	7.41652	1.20241e-13	4.07304e-13
MMD	294.998	0.955346	0.113421	8.42302	3.66913e-17	1.44234e-16
KCNH5	98.6745	0.954647	0.188815	5.05599	4.28161e-07	1.022e-06
LGALSL	379.268	0.954609	0.102688	9.29619	1.45573e-20	6.37803e-20
VAT1	5057.35	0.954539	0.0379998	25.1196	3.0381e-139	8.81543e-138
AGAP3	1465.39	0.954277	0.055266	17.267	8.33956e-67	1.00588e-65
EIF4A2	7762.33	0.952986	0.0339652	28.0577	3.21662e-173	1.35335e-171
BMPR1B	400.835	0.95295	0.0953993	9.98907	1.70172e-23	8.18807e-23
IL13RA1	4803.28	0.95282	0.0340795	27.9587	5.1611e-172	2.12765e-170
CPEB2	1065.55	0.952311	0.0598218	15.9191	4.66966e-57	4.84756e-56
RHOF	1870.13	0.951874	0.048181	19.7562	7.09215e-87	1.16613e-85
LITAF	1876.95	0.951191	0.0506195	18.791	8.95024e-79	1.30646e-77
KHNYN	3334.95	0.950974	0.0405564	23.4482	1.37952e-121	3.32223e-120
SAMD4A	276.386	0.950707	0.115699	8.21706	2.08551e-16	7.96402e-16
TCIRG1	747.31	0.949726	0.0779343	12.1862	3.68031e-34	2.38437e-33
XKRX	25.2591	0.949528	0.371996	2.55252	0.0106947	0.017324
ATXN1	2119.96	0.949373	0.050343	18.8581	2.52054e-79	3.69808e-78
NDFIP2	642.07	0.948935	0.0837905	11.3251	9.85714e-30	5.69033e-29
RNF187	2130.46	0.948759	0.0480444	19.7475	8.4235e-87	1.38028e-85
SETD5	4123.75	0.948443	0.0392261	24.1789	3.71399e-129	9.87521e-128
GPSM1	504.537	0.948302	0.0863556	10.9814	4.69737e-28	2.59946e-27
WWTR1	1306.89	0.948176	0.056434	16.8015	2.37949e-63	2.74504e-62
SULF1	401.644	0.947584	0.0933081	10.1554	3.1342e-24	1.54762e-23
SYTL5	539.542	0.947392	0.0851311	11.1286	9.10285e-29	5.13269e-28
PHC2	858.444	0.947056	0.0714106	13.2621	3.83877e-40	2.87958e-39
VCL	1598.86	0.94665	0.0558599	16.9469	2.02978e-64	2.38195e-63
SMPD1	405.441	0.945692	0.0946956	9.98666	1.74357e-23	8.3838e-23
CLK3	1110.16	0.945643	0.06011	15.7319	9.14458e-56	9.27096e-55
CLK1	1082.04	0.94532	0.0648412	14.579	3.82089e-48	3.37394e-47
C1orf198	821.197	0.943989	0.0687497	13.7308	6.63923e-43	5.27049e-42
PCDHGB7	320.726	0.943095	0.106124	8.88676	6.29139e-19	2.61928e-18
ADM	115.643	0.942985	0.173657	5.43017	5.62998e-08	1.43151e-07
MEF2A	1432.3	0.942232	0.0530753	17.7527	1.64152e-70	2.10036e-69
SLC35A2	1575.83	0.941495	0.0604388	15.5777	1.03265e-54	1.03085e-53
PARP14	1696.76	0.939969	0.0534807	17.5759	3.77061e-69	4.7108e-68
EPOR	152.486	0.939762	0.150688	6.23648	4.47526e-10	1.28551e-09
C11orf63	79.8955	0.939487	0.213077	4.40914	1.03783e-05	2.24364e-05
BRAF	1067.34	0.939026	0.0612962	15.3195	5.66786e-53	5.4783e-52
PRAF2	263.223	0.938809	0.114607	8.19158	2.57829e-16	9.80656e-16
CSPG4	88.0295	0.937924	0.214248	4.37776	1.19907e-05	2.57741e-05
INPP1	396.522	0.936845	0.0961133	9.74729	1.89455e-22	8.84515e-22
WAC	3816.89	0.936653	0.0375574	24.9393	2.79169e-137	7.98702e-136
RARA	854.698	0.936074	0.0663329	14.1118	3.21492e-45	2.66143e-44
TMEM59	4178.46	0.934977	0.037653	24.8314	4.10869e-136	1.16386e-134
UBE2E2	425.567	0.934788	0.0931141	10.0392	1.0253e-23	4.9803e-23
OSBP	4555.53	0.934788	0.0398688	23.4466	1.43188e-121	3.44253e-120
IBSP	35.6085	0.934236	0.309951	3.01414	0.00257709	0.00448756
TBC1D22B	670.519	0.931764	0.0745254	12.5026	7.22145e-36	4.85217e-35
ZNF524	289.583	0.931343	0.111175	8.3773	5.41577e-17	2.11674e-16
C16orf58	1011.95	0.931141	0.0629925	14.7818	1.92051e-49	1.74875e-48
KLHDC2	1571.07	0.930894	0.0507977	18.3255	5.18007e-75	7.13194e-74
GCC1	1021.27	0.930249	0.0668083	13.9241	4.5195e-44	3.67756e-43
RILPL1	387.911	0.930143	0.0967403	9.61485	6.92125e-22	3.1815e-21
SEPP1	631.581	0.92985	0.0809297	11.4896	1.48813e-30	8.77119e-30
DNAJB14	1518.11	0.928645	0.0549535	16.8987	4.59546e-64	5.35326e-63
MEIS3	18.4843	0.928193	0.428766	2.1648	0.0304027	0.046115
ELOVL7	419.452	0.928021	0.0970344	9.56384	1.13471e-21	5.17273e-21
INSIG2	542.539	0.92763	0.0853741	10.8655	1.68353e-27	9.17793e-27
AHR	1082.25	0.927535	0.0599324	15.4764	5.00959e-54	4.92524e-53
RBMS2	1407.48	0.927233	0.0553819	16.7425	6.42157e-63	7.33125e-62
CD164L2	83.7588	0.927114	0.212594	4.36095	1.29497e-05	2.77479e-05
ENTPD4	1920.93	0.927027	0.0489148	18.9519	4.26106e-80	6.32965e-79
HNRNPLL	1607.27	0.926317	0.0508352	18.2219	3.45663e-74	4.70476e-73
GNS	3839.62	0.926305	0.0399136	23.2078	3.80173e-119	8.90078e-118
UGCG	1415.54	0.925953	0.0528883	17.5077	1.25155e-68	1.55546e-67
FCHO2	457.736	0.925769	0.0885809	10.4511	1.44817e-25	7.43047e-25
NCKAP1	5861.06	0.925121	0.0346939	26.6652	1.19275e-156	4.16152e-155
ABCA5	148.38	0.925031	0.149799	6.17515	6.61004e-10	1.88435e-09
TET3	2068.4	0.923843	0.058492	15.7943	3.40287e-56	3.48447e-55
TRIB2	703.927	0.923686	0.0755765	12.2219	2.37548e-34	1.55024e-33
MFHAS1	505.963	0.923557	0.0846851	10.9058	1.08166e-27	5.9216e-27
LTN1	1289.02	0.923422	0.0639868	14.4314	3.28148e-47	2.84667e-46
PTP4A3	81.0895	0.922965	0.206871	4.46155	8.13698e-06	1.77519e-05
CRABP2	15154.7	0.922315	0.0291664	31.6225	1.80966e-219	1.12553e-217
NYAP1	19.7689	0.922268	0.411304	2.2423	0.0249418	0.0383689
DICER1	1455.02	0.922187	0.0604038	15.267	1.26796e-52	1.21244e-51
CD46	3265.2	0.922012	0.0406445	22.6848	6.32673e-114	1.40753e-112
ENPP5	600.841	0.920794	0.0822775	11.1913	4.49712e-29	2.54878e-28
ANKDD1B	24.9337	0.920168	0.37485	2.45477	0.0140976	0.0224373
ZNF503	193.993	0.920025	0.134633	6.83359	8.28176e-12	2.58669e-11
PDS5A	3666.16	0.918626	0.0375276	24.4787	2.4922e-132	6.77773e-131
MGAT1	1753.52	0.918308	0.0510567	17.986	2.50697e-72	3.28408e-71
PJA2	4156.56	0.918238	0.042448	21.6321	8.96937e-104	1.8046e-102
KCNH2	61.7306	0.917638	0.241255	3.8036	0.000142611	0.000281658
ZFYVE19	637.825	0.916951	0.0780538	11.7477	7.25907e-32	4.42441e-31
CDC37L1	793.992	0.916797	0.0714435	12.8325	1.0787e-37	7.61638e-37
SLC1A4	595.87	0.916797	0.0814802	11.2518	2.27004e-29	1.29632e-28
AGO2	2329.49	0.916685	0.054549	16.8048	2.25117e-63	2.59912e-62
P3H4	1258.27	0.916464	0.0585195	15.6608	2.802e-55	2.81875e-54
COL4A4	76.788	0.916452	0.210591	4.35182	1.35015e-05	2.88898e-05
TMTC2	1137.1	0.915793	0.0632958	14.4685	1.91725e-47	1.66928e-46
C1R	59.2622	0.915406	0.237721	3.85075	0.000117756	0.000233828
SERINC5	1779.54	0.91481	0.049418	18.5117	1.66301e-76	2.35538e-75
DNAJC3	2609.6	0.914166	0.0477715	19.1362	1.26075e-81	1.90847e-80
C1GALT1	588.085	0.913067	0.0800865	11.401	4.13298e-30	2.41414e-29
GNL2	1223.65	0.912948	0.0638649	14.295	2.35115e-46	1.99604e-45
TNFSF9	33.0529	0.911858	0.325623	2.80035	0.00510472	0.00859702
PTPN14	1245.27	0.911509	0.0606154	15.0376	4.16448e-51	3.90386e-50
HEXB	1290.16	0.911119	0.0559943	16.2716	1.56885e-59	1.69761e-58
NTF4	26.3309	0.910589	0.359064	2.53601	0.0112124	0.0181133
TNFAIP2	8240.91	0.910307	0.0337157	26.9995	1.49684e-160	5.4346e-159
PKNOX2	19.9303	0.909733	0.410253	2.21749	0.0265894	0.0407326
DENND1B	552.862	0.909384	0.0875929	10.3819	2.99609e-25	1.52361e-24
EFCAB14	1701.65	0.909274	0.0505046	18.0038	1.81915e-72	2.39182e-71
TGFB3	209.721	0.90909	0.130806	6.94989	3.65579e-12	1.16394e-11
PALM3	119.824	0.908907	0.170443	5.33263	9.68025e-08	2.41819e-07
OSBPL1A	568.737	0.908806	0.0793999	11.4459	2.46446e-30	1.44366e-29
BMP5	32.24	0.908789	0.326567	2.78285	0.00538829	0.00904371
ADRA1B	176.972	0.908658	0.139221	6.52672	6.7225e-11	2.00805e-10
RAI14	986.868	0.9086	0.0648832	14.0036	1.4815e-44	1.21449e-43
MGLL	379.136	0.908109	0.0977532	9.28981	1.54567e-20	6.76172e-20
LLGL2	2433.35	0.908097	0.0439036	20.6839	4.83835e-95	8.89622e-94
PTPRZ1	37.9896	0.907311	0.301492	3.0094	0.00261764	0.00455374
CHST11	429.05	0.907099	0.0915312	9.91027	3.75639e-23	1.787e-22
GPD1L	916.059	0.905781	0.0661752	13.6876	1.2039e-42	9.49909e-42
ARFGEF1	4288.22	0.905552	0.0404796	22.3706	7.61238e-111	1.64743e-109
CTBP2	1223.27	0.905371	0.0581272	15.5757	1.06507e-54	1.06247e-53
RNF139	1341.23	0.905059	0.0572778	15.8012	3.05096e-56	3.12636e-55
SCPEP1	1069.93	0.904704	0.0619689	14.5993	2.83641e-48	2.50772e-47
SOCS3	386.691	0.903902	0.0971373	9.3054	1.33484e-20	5.85551e-20
YPEL5	1546.09	0.903478	0.0528953	17.0805	2.07301e-65	2.46709e-64
ARHGAP24	470.551	0.903359	0.0913569	9.88824	4.68174e-23	2.22278e-22
PPP1R15A	1184.76	0.903045	0.0648461	13.926	4.40542e-44	3.58677e-43
PLCB4	240.198	0.902958	0.122997	7.34131	2.11508e-13	7.0924e-13
RAB27A	649.52	0.902676	0.0762461	11.839	2.45413e-32	1.51647e-31
CCNI	7013.3	0.902357	0.0343491	26.2702	4.2073e-152	1.38676e-150
DEF6	485.826	0.901903	0.0863344	10.4466	1.51822e-25	7.78709e-25
EVI5	744.859	0.901641	0.0716458	12.5847	2.56314e-36	1.74267e-35
C9orf72	163.929	0.901638	0.143745	6.27247	3.55375e-10	1.02741e-09
PNISR	1206.53	0.901418	0.0564743	15.9616	2.3671e-57	2.47525e-56
TM4SF1	3635.35	0.901036	0.0382514	23.5557	1.09857e-122	2.67264e-121
C19orf12	342.896	0.899535	0.10959	8.20821	2.24508e-16	8.5665e-16
GPR161	1027.36	0.899473	0.061091	14.7235	4.55452e-49	4.10022e-48
UNC93B1	1169.01	0.89929	0.0573678	15.6759	2.21206e-55	2.22998e-54
UBAP1	2306.69	0.898939	0.0503871	17.8407	3.41609e-71	4.41039e-70
C1QTNF3	51.0063	0.898429	0.255032	3.5228	0.000427008	0.000807555
BHLHE41	177.342	0.897833	0.145139	6.18602	6.17005e-10	1.76102e-09
ZBTB11	1128.76	0.897585	0.0660226	13.5951	4.27984e-42	3.35102e-41
POFUT2	825.312	0.897236	0.0683081	13.1351	2.07168e-39	1.52839e-38
CTIF	339.074	0.896429	0.111443	8.04386	8.7051e-16	3.23361e-15
SIL1	585.488	0.896375	0.0789524	11.3534	7.13654e-30	4.13647e-29
ASIC1	108.779	0.895708	0.183017	4.89414	9.87383e-07	2.30116e-06
TMEM123	16513.4	0.89565	0.0281257	31.8446	1.56591e-222	1.00002e-220
SMAP1	885.065	0.895414	0.06532	13.7081	9.07652e-43	7.18537e-42
INPPL1	4018.96	0.895107	0.0375021	23.8682	6.55805e-126	1.6663e-124
SPIRE2	205.954	0.894969	0.134525	6.65283	2.87518e-11	8.75468e-11
MIB1	2023.87	0.894557	0.0574726	15.5649	1.26012e-54	1.25268e-53
SERP1	2955	0.894325	0.0462971	19.3171	3.8575e-83	5.99147e-82
SENP7	399.377	0.894117	0.0953945	9.37284	7.06093e-21	3.13005e-20
SLITRK5	302.916	0.893822	0.108283	8.25452	1.52517e-16	5.86023e-16
DDAH2	1022.68	0.893744	0.0610447	14.6408	1.54225e-48	1.36945e-47
ALDH18A1	1107.41	0.893589	0.0611795	14.606	2.57106e-48	2.27734e-47
FOXD2	138.111	0.893532	0.155958	5.72932	1.00832e-08	2.68205e-08
PGM2L1	3569.44	0.893521	0.0432885	20.6411	1.17439e-94	2.14008e-93
FMO5	238.16	0.893163	0.123882	7.20981	5.60302e-13	1.8468e-12
CYFIP1	1358.97	0.893079	0.0572249	15.6065	6.57811e-55	6.58502e-54
NOS1AP	131.729	0.892435	0.162333	5.49754	3.85116e-08	9.89775e-08
ELMSAN1	2147.12	0.891816	0.0461394	19.3287	3.07991e-83	4.80984e-82
GNAQ	1354.26	0.891622	0.0558303	15.9702	2.06063e-57	2.15793e-56
SLC30A7	1462.12	0.891486	0.0561166	15.8863	7.88208e-57	8.15869e-56
TMEM68	439.624	0.891069	0.0972953	9.1584	5.26736e-20	2.26207e-19
SSBP4	313.933	0.890896	0.110298	8.07721	6.62658e-16	2.47566e-15
KIAA1147	880.86	0.890292	0.0696209	12.7877	1.92042e-37	1.34929e-36
SH3PXD2B	763.383	0.890164	0.0713411	12.4776	9.89523e-36	6.62693e-35
PATL1	1638.32	0.890006	0.0531628	16.7411	6.57268e-63	7.49778e-62
TMEM156	580.355	0.889666	0.0809691	10.9877	4.37827e-28	2.42474e-27
INHBB	2260.76	0.889053	0.0466132	19.073	4.23534e-81	6.35746e-80
CCNL1	1266.82	0.888936	0.0558612	15.9133	5.12298e-57	5.30661e-56
PDE4D	223.962	0.888917	0.135067	6.5813	4.6636e-11	1.40478e-10
RASSF10	37.9898	0.888726	0.308824	2.87778	0.0040049	0.00681457
EHBP1L1	2829.7	0.88842	0.044763	19.8472	1.16545e-87	1.93857e-86
OSBPL2	1689.06	0.888049	0.0499884	17.7651	1.31707e-70	1.68823e-69
HYPK	86.0008	0.887688	0.20571	4.31523	1.59435e-05	3.39899e-05
KDELR2	3068.78	0.887584	0.0514206	17.2612	9.2114e-67	1.10823e-65
WDR26	3646.4	0.887279	0.0408638	21.7131	1.54269e-104	3.13025e-103
RMND5A	4485.81	0.887135	0.0371267	23.8948	3.47038e-126	8.83341e-125
CLK4	335.286	0.88703	0.107258	8.27005	1.33907e-16	5.16039e-16
MMP15	641.272	0.886981	0.0750766	11.8143	3.29085e-32	2.02563e-31
NPDC1	115.757	0.88537	0.179872	4.92222	8.5568e-07	2.00139e-06
KIAA0430	1237.82	0.885026	0.0570037	15.5258	2.322e-54	2.2987e-53
PPFIA3	934.275	0.88494	0.0635437	13.9265	4.37362e-44	3.56291e-43
ANO6	1388.09	0.884837	0.0583763	15.1575	6.76325e-52	6.40717e-51
STRN	1688.16	0.884021	0.0532143	16.6125	5.66047e-62	6.38589e-61
FOSB	22.2918	0.883654	0.393265	2.24697	0.0246422	0.0379325
CELSR1	5941.3	0.883088	0.0403591	21.8808	3.96264e-106	8.17973e-105
TULP4	1096.1	0.883057	0.0625449	14.1188	2.90988e-45	2.41589e-44
BTG3	543.091	0.883039	0.0869147	10.1598	2.99608e-24	1.48198e-23
LAMP2	5125.65	0.882956	0.0357246	24.7156	7.26689e-135	2.0185e-133
NCOA7	548.888	0.882563	0.0826174	10.6825	1.22871e-26	6.52679e-26
KIAA0513	311.267	0.882395	0.111862	7.88828	3.06376e-15	1.10983e-14
SOX4	8944.08	0.882297	0.0334394	26.385	2.03906e-153	6.89503e-152
ANKS6	956.336	0.881957	0.072283	12.2015	3.05334e-34	1.98807e-33
ALDH3B1	1546.16	0.881743	0.0536946	16.4214	1.34323e-60	1.47807e-59
CBX4	4980.44	0.881716	0.0388411	22.7006	4.42206e-114	9.89947e-113
CAST	5208.87	0.87998	0.0337531	26.0711	7.75838e-150	2.48285e-148
NCOA6	2443.97	0.879491	0.0458041	19.2011	3.62196e-82	5.52368e-81
GID4	290.5	0.879415	0.115844	7.59138	3.16505e-14	1.10039e-13
WWP1	1868.9	0.878885	0.0480264	18.3	8.2674e-75	1.13281e-73
MMAA	160.624	0.878527	0.145504	6.03783	1.56203e-09	4.35149e-09
EPB41L4A	20.2718	0.877011	0.406855	2.15559	0.0311158	0.0471068
RILP	110.793	0.876766	0.177292	4.94533	7.60162e-07	1.78469e-06
SLAIN2	2483.04	0.876695	0.0437478	20.0397	2.48058e-89	4.19938e-88
SOCS1	35.638	0.876408	0.306272	2.86153	0.00421603	0.00715679
CMPK1	3505.29	0.875992	0.0417978	20.9579	1.59072e-97	3.01794e-96
TPM2	357.816	0.875783	0.100066	8.75208	2.09449e-18	8.58994e-18
FLOT1	2780.35	0.875566	0.0450672	19.428	4.47434e-84	7.08025e-83
CDC14B	1265.74	0.875441	0.062369	14.0365	9.32505e-45	7.65317e-44
NXT1	396.824	0.87474	0.0965176	9.06301	1.26896e-19	5.3785e-19
PFKFB2	531.92	0.874518	0.0875158	9.99269	1.64071e-23	7.89982e-23
COPB1	2298.18	0.874332	0.0500849	17.457	3.0456e-68	3.76229e-67
DCAF12	1149.37	0.874288	0.0623129	14.0306	1.01287e-44	8.308e-44
ITGB4	5017.11	0.873081	0.0384205	22.7244	2.57354e-114	5.7703e-113
WNK1	3315.75	0.871518	0.0464981	18.7431	2.20407e-78	3.18477e-77
SYNGR2	2671.41	0.871355	0.0419689	20.7619	9.56964e-96	1.77784e-94
GSAP	104.42	0.871168	0.178102	4.8914	1.00122e-06	2.33265e-06
RPL22L1	179.705	0.870844	0.145148	5.99968	1.97701e-09	5.47387e-09
NEDD4L	1107.68	0.870683	0.0614912	14.1595	1.63208e-45	1.36293e-44
STK24	3301.13	0.870509	0.0419415	20.7553	1.09758e-95	2.03643e-94
GPCPD1	1046.93	0.870301	0.0605531	14.3725	7.69634e-47	6.62432e-46
AAK1	2836.28	0.87022	0.0433831	20.059	1.68576e-89	2.86059e-88
SEZ6L2	989.685	0.870035	0.0648368	13.4188	4.68957e-41	3.60669e-40
PLEKHA3	758.155	0.869999	0.0702111	12.3912	2.91636e-35	1.93499e-34
HCAR2	40.1193	0.869837	0.289987	2.99957	0.0027036	0.00469641
ITFG1	1535.06	0.869535	0.0518716	16.7632	4.53536e-63	5.21111e-62
HIBADH	1289.49	0.869295	0.0580038	14.9869	8.9474e-51	8.34915e-50
ZSWIM4	174.416	0.868813	0.140674	6.17606	6.57203e-10	1.87426e-09
ZNF25	97.0659	0.868698	0.18872	4.6031	4.16253e-06	9.28071e-06
TFAP2C	773.804	0.868547	0.0705879	12.3045	8.5701e-35	5.62622e-34
OSBPL6	312.221	0.868288	0.106477	8.1547	3.50052e-16	1.32019e-15
SYT1	2005.63	0.868145	0.0486781	17.8344	3.82086e-71	4.92853e-70
SGPL1	1503.63	0.867698	0.0520839	16.6596	2.57683e-62	2.91626e-61
RAD23B	9449.2	0.867687	0.0320906	27.0387	5.18923e-161	1.89367e-159
DMXL2	765.743	0.867592	0.075192	11.5384	8.45175e-31	5.01669e-30
KMT2C	2460.51	0.867539	0.0545021	15.9175	4.78905e-57	4.96431e-56
PEAK1	1007.83	0.867402	0.0649351	13.358	1.06408e-40	8.10959e-40
PIK3CB	1178.41	0.867111	0.0609488	14.2269	6.23948e-46	5.26272e-45
ETS1	2910.3	0.866878	0.0420908	20.5954	3.01628e-94	5.47561e-93
FRK	844.633	0.866034	0.0768076	11.2754	1.73669e-29	9.95726e-29
GSTM4	32.4595	0.865966	0.348855	2.48231	0.0130535	0.020894
NANP	459.934	0.865791	0.0909541	9.519	1.74859e-21	7.92825e-21
MST1	97.7831	0.864617	0.192839	4.48363	7.33835e-06	1.60512e-05
LRRC8A	3841.53	0.86417	0.0391664	22.0641	6.99891e-108	1.47235e-106
SCG5	40.9472	0.863774	0.283289	3.04909	0.00229533	0.00402041
ARPC1B	375.551	0.863625	0.100211	8.61806	6.80965e-18	2.74865e-17
MFSD4A	64.9906	0.863566	0.22626	3.8167	0.000135247	0.000267483
SLC4A7	1149.97	0.863413	0.0586914	14.7111	5.47433e-49	4.90974e-48
DHX32	718.045	0.863376	0.0709729	12.1649	4.78199e-34	3.09111e-33
ERBB3	4392.52	0.863108	0.0393704	21.9228	1.57556e-106	3.28548e-105
INF2	6733.15	0.862774	0.0354047	24.3689	3.65441e-131	9.8821e-130
C1orf174	420.739	0.862768	0.0918614	9.39206	5.884e-21	2.61237e-20
SPG20	1200.15	0.86272	0.0585823	14.7266	4.34873e-49	3.91742e-48
RHOT1	821.714	0.862434	0.0705417	12.2259	2.2615e-34	1.4772e-33
FIBCD1	469.311	0.862391	0.0908661	9.49079	2.29288e-21	1.03371e-20
STBD1	292.327	0.862294	0.113718	7.58275	3.38318e-14	1.17467e-13
MICAL2	473.277	0.861236	0.0918804	9.37345	7.02024e-21	3.11297e-20
SHC3	30.3243	0.861206	0.3408	2.52701	0.0115037	0.0185583
PLCD1	144.96	0.861146	0.154829	5.56191	2.66836e-08	6.91876e-08
SPSB3	608.673	0.860994	0.0798362	10.7845	4.07389e-27	2.19004e-26
CREBZF	2234.49	0.860568	0.0455868	18.8776	1.74369e-79	2.56356e-78
MORC3	857.086	0.859624	0.07306	11.766	5.84234e-32	3.57157e-31
B4GALT1	3187.9	0.859562	0.0414493	20.7377	1.58369e-95	2.93076e-94
GOLM1	14846.4	0.859426	0.0265871	32.3249	3.12979e-229	2.10195e-227
ITGB6	328.276	0.858772	0.10608	8.09552	5.7018e-16	2.13575e-15
ARSA	355.167	0.85845	0.0999013	8.59299	8.47384e-18	3.41172e-17
UAP1	1072.95	0.857782	0.0654813	13.0996	3.30804e-39	2.4255e-38
GCNT1	3191.78	0.857606	0.0418694	20.4829	3.06143e-93	5.48107e-92
GBAS	639.959	0.857574	0.08109	10.5756	3.86743e-26	2.01985e-25
RAB2A	3919.65	0.857243	0.0395975	21.6489	6.22317e-104	1.25561e-102
SPICE1	53.3354	0.856993	0.254101	3.37265	0.000744492	0.00137437
FAM46A	729.735	0.856861	0.0717887	11.9359	7.69497e-33	4.8258e-32
ARHGAP5	4587.62	0.856804	0.0429383	19.9543	1.37555e-88	2.30953e-87
MYZAP	22.458	0.856245	0.38667	2.2144	0.0268009	0.0410479
YIF1A	1028.18	0.856139	0.067431	12.6965	6.18283e-37	4.28514e-36
RGS10	106.662	0.855966	0.185165	4.62271	3.7876e-06	8.48044e-06
ZBTB10	3601.78	0.855285	0.0407969	20.9645	1.38428e-97	2.62977e-96
MPZL2	1072.73	0.854669	0.0621685	13.7476	5.26277e-43	4.18244e-42
PRDM10	469.949	0.854329	0.0928674	9.19945	3.59782e-20	1.55724e-19
TNFRSF10B	1394.8	0.854068	0.0554287	15.4084	1.43728e-53	1.39961e-52
ARL8A	602.846	0.853554	0.0781578	10.9209	9.1582e-28	5.02139e-27
SNX27	3651.09	0.853348	0.0376023	22.694	5.13243e-114	1.14539e-112
RNF144A	230.205	0.853113	0.124698	6.84145	7.83971e-12	2.4513e-11
HMGXB3	1513.29	0.852851	0.0574038	14.8571	6.26212e-50	5.75335e-49
SEL1L3	1433.07	0.852742	0.0525881	16.2155	3.91985e-59	4.21922e-58
POR	3275.02	0.85207	0.0404611	21.059	1.89212e-98	3.64291e-97
PDIA5	376.894	0.852068	0.101333	8.40862	4.14872e-17	1.6273e-16
HPSE	558.772	0.851308	0.0908542	9.37004	7.25052e-21	3.2131e-20
SLC33A1	341.965	0.851074	0.10511	8.09702	5.63214e-16	2.11021e-15
TGDS	413.953	0.850793	0.0972511	8.74841	2.16373e-18	8.87136e-18
TAB2	2077.23	0.850518	0.046133	18.4362	6.73066e-76	9.38421e-75
SEMA3A	953.903	0.850301	0.067977	12.5087	6.69505e-36	4.50271e-35
DNAJC12	128.493	0.850171	0.162727	5.22453	1.74602e-07	4.2908e-07
MSH6	2121.93	0.850061	0.0479122	17.7421	1.98556e-70	2.53376e-69
SGSH	770.301	0.850049	0.070356	12.0821	1.31298e-33	8.39242e-33
MYCL	32.4382	0.849543	0.32095	2.64697	0.00812175	0.0133419
GRK2	3079.81	0.849255	0.0419359	20.2513	3.46179e-91	5.97357e-90
RGS14	214.12	0.849227	0.125861	6.74734	1.50575e-11	4.6432e-11
GNA15	197.608	0.847376	0.140332	6.03836	1.55691e-09	4.33805e-09
CACNB3	55.8756	0.84646	0.245695	3.44517	0.000570708	0.00106635
TIMP2	7689.83	0.846358	0.0334798	25.2797	5.34283e-141	1.57912e-139
PANK4	239.757	0.845752	0.125063	6.76261	1.35531e-11	4.1856e-11
TM9SF3	5875.48	0.845684	0.0341161	24.7884	1.19465e-135	3.37071e-134
IER3IP1	336.88	0.845613	0.100313	8.4297	3.46538e-17	1.36262e-16
RNF208	157.033	0.845176	0.149936	5.63691	1.73125e-08	4.53914e-08
RAPH1	1295.31	0.84434	0.0650078	12.9883	1.42553e-38	1.02991e-37
CCDC50	839.783	0.844312	0.0668324	12.6333	1.38392e-36	9.4768e-36
MOGS	2785.23	0.84423	0.0413848	20.3995	1.68823e-92	2.98887e-91
ANKRD12	1845.25	0.843784	0.0513484	16.4325	1.11884e-60	1.234e-59
HLA.G	36.9969	0.84378	0.297956	2.83189	0.00462733	0.00782619
SH3BGRL2	2253.44	0.84318	0.046827	18.0063	1.73971e-72	2.28947e-71
TIFA	216.929	0.842966	0.136293	6.18494	6.21264e-10	1.77283e-09
ADD3	1985.24	0.842321	0.0522576	16.1186	1.88717e-58	2.00713e-57
PCDH7	948.902	0.842141	0.0674446	12.4864	8.85599e-36	5.93928e-35
SRP54	3215.52	0.841924	0.0477051	17.6485	1.04488e-69	1.31575e-68
KAT6A	3519.72	0.841748	0.0449075	18.744	2.16565e-78	3.13242e-77
COPA	8301.27	0.841384	0.0367638	22.8862	6.37773e-116	1.44815e-114
GALK1	356.729	0.841313	0.100786	8.34754	6.96971e-17	2.7115e-16
MTAP	792.333	0.840957	0.0692442	12.1448	6.11349e-34	3.93935e-33
CD59	1273.64	0.840907	0.0605326	13.8918	7.10327e-44	5.7636e-43
GSTK1	1224.93	0.839882	0.0586044	14.3314	1.39299e-46	1.18966e-45
TAB3	1561.12	0.839694	0.0519814	16.1537	1.06884e-58	1.14103e-57
HIST3H2A	370.115	0.838623	0.0961279	8.72403	2.68472e-18	1.09728e-17
ENPP1	254.627	0.83805	0.12101	6.92544	4.34617e-12	1.37823e-11
RHBDF1	426.592	0.837637	0.0928553	9.02089	1.86568e-19	7.86575e-19
RAB20	262.656	0.837001	0.121461	6.89113	5.53497e-12	1.74382e-11
STARD10	840.838	0.836061	0.069146	12.0912	1.17499e-33	7.53392e-33
GRHL3	63.8607	0.835945	0.230177	3.63174	0.000281514	0.000541636
AUH	809.706	0.835767	0.0687926	12.1491	5.80059e-34	3.74278e-33
HERC4	759.928	0.83555	0.0719361	11.6152	3.4506e-31	2.07312e-30
SNX9	680.356	0.835164	0.0732601	11.4	4.18193e-30	2.44173e-29
CBFA2T2	938.663	0.835048	0.0666949	12.5204	5.7733e-36	3.88828e-35
TNFSF12	50.485	0.835007	0.290617	2.87322	0.0040631	0.00690704
P4HA2	1017.19	0.834668	0.0609228	13.7004	1.00918e-42	7.98024e-42
TJP2	282.5	0.83463	0.113613	7.34625	2.03841e-13	6.84172e-13
DVL1	4196.04	0.834577	0.0394494	21.1556	2.44881e-99	4.74664e-98
NXNL2	32.6443	0.834566	0.341051	2.44704	0.0144033	0.0228856
TRMT11	224.297	0.833333	0.12479	6.67791	2.42372e-11	7.41475e-11
B4GALT4	454.737	0.832497	0.0885931	9.39687	5.6213e-21	2.49806e-20
HLA.DMA	76.5872	0.832311	0.208021	4.0011	6.30497e-05	0.000127973
HLA.DQB1	83.2862	0.831971	0.201886	4.121	3.77237e-05	7.80388e-05
ADPRM	68.6112	0.831516	0.238554	3.48565	0.000490949	0.000922868
X43530	4556.51	0.831439	0.036956	22.4981	4.33533e-112	9.4827e-111
FAM53B	215.567	0.830454	0.125914	6.59542	4.2404e-11	1.28053e-10
LACTB	492.507	0.830429	0.0870899	9.5353	1.49451e-21	6.78698e-21
OAT	1618.76	0.830248	0.0562445	14.7614	2.59768e-49	2.35935e-48
SDC2	347.13	0.830208	0.103486	8.02245	1.03653e-15	3.8324e-15
RASA3	416.775	0.829953	0.0913868	9.08177	1.06826e-19	4.54941e-19
SLCO2A1	51.8971	0.829223	0.251584	3.29601	0.000980699	0.00179168
X43527	37.4097	0.829201	0.30431	2.72485	0.00643298	0.0106868
SRPRB	1278.43	0.829163	0.0630132	13.1586	1.51948e-39	1.12448e-38
FN3K	367.114	0.828665	0.0986579	8.39938	4.48854e-17	1.75914e-16
NUCB2	456.242	0.828249	0.0885829	9.34999	8.76575e-21	3.8678e-20
NR1H2	1084.01	0.827266	0.0619633	13.3509	1.17021e-40	8.90415e-40
GPC6	952.506	0.827235	0.0691135	11.9692	5.15107e-33	3.24322e-32
EVI5L	517.357	0.8272	0.0877461	9.4272	4.21164e-21	1.87804e-20
GOLGA3	6465.31	0.82691	0.0335871	24.6198	7.74616e-134	2.1433e-132
WHSC1L1	2488.74	0.82651	0.0511806	16.1489	1.15625e-58	1.2325e-57
PHF3	3469.47	0.826476	0.0478053	17.2884	5.75628e-67	6.98419e-66
VIMP	962.38	0.825662	0.0689327	11.9778	4.64468e-33	2.92826e-32
RIT1	2579.76	0.825548	0.046638	17.7012	4.10562e-70	5.20664e-69
CTSF	303.271	0.825397	0.109395	7.54508	4.52006e-14	1.56258e-13
LRRC9	38.8708	0.825364	0.314662	2.62302	0.00871536	0.0142532
SLC30A5	1770.29	0.824921	0.0521045	15.832	1.87076e-56	1.92943e-55
B3GNT5	1186.61	0.824546	0.0569396	14.4811	1.59624e-47	1.39233e-46
SNX25	452.657	0.823427	0.0896255	9.18742	4.02378e-20	1.73845e-19
ADAM28	111.288	0.82332	0.174447	4.71959	2.36325e-06	5.37461e-06
VWA7	133.362	0.823207	0.160681	5.12323	3.00351e-07	7.2405e-07
HOMER2	890.936	0.823103	0.0670842	12.2697	1.31752e-34	8.62961e-34
BTG1	2472.21	0.822834	0.0426839	19.2774	8.31663e-83	1.28477e-81
TMBIM1	1554.3	0.822827	0.052006	15.8217	2.20286e-56	2.26541e-55
UBE2J1	1053.18	0.822446	0.0610263	13.4769	2.13874e-41	1.66005e-40
CD63	5871.1	0.822309	0.0374932	21.9322	1.28023e-106	2.67352e-105
ZFAND1	1923.39	0.822265	0.0512805	16.0347	7.31766e-58	7.71401e-57
SPINT2	10359.1	0.8222	0.0302278	27.2001	6.47916e-163	2.43266e-161
TRPS1	2114.18	0.822137	0.0484915	16.9542	1.7907e-64	2.10311e-63
STK40	1084.65	0.821826	0.061177	13.4336	3.8434e-41	2.96387e-40
GRN	3588.35	0.821758	0.037898	21.6834	2.94195e-104	5.95255e-103
PCNX1	1555.64	0.821517	0.0582241	14.1096	3.3152e-45	2.73969e-44
ATF7IP	1303.13	0.821499	0.0560193	14.6646	1.08715e-48	9.68956e-48
FKBP14	328.53	0.821307	0.107325	7.6525	1.97105e-14	6.8989e-14
RCBTB1	397.454	0.821249	0.0998544	8.22447	1.96052e-16	7.50075e-16
GATAD1	1210.37	0.821234	0.058852	13.9542	2.96502e-44	2.41817e-43
SPOPL	1183.5	0.821066	0.0581705	14.1148	3.07828e-45	2.54979e-44
SLC45A4	668.09	0.820855	0.0738562	11.1142	1.06973e-28	6.01279e-28
SLC25A33	294.389	0.820545	0.111753	7.3425	2.09646e-13	7.03163e-13
GPR35	98.3374	0.820496	0.183429	4.4731	7.70932e-06	1.68524e-05
PLCB3	2261.81	0.820344	0.0453432	18.0919	3.69335e-73	4.9193e-72
OBSL1	1464.15	0.819995	0.0558285	14.6878	7.72358e-49	6.90105e-48
KCMF1	2352.59	0.819864	0.0505788	16.2096	4.31077e-59	4.63651e-58
GORASP2	3143.58	0.81957	0.0396239	20.6837	4.85663e-95	8.91837e-94
UGP2	1686.1	0.819397	0.0500126	16.3838	2.49611e-60	2.73407e-59
ALCAM	3283.1	0.819245	0.039807	20.5804	4.10866e-94	7.44922e-93
EFEMP1	3018.22	0.819218	0.040216	20.3704	3.05911e-92	5.40254e-91
IRF2	686.276	0.819156	0.0775334	10.5652	4.32045e-26	2.2548e-25
TTC17	1166.94	0.818876	0.0623531	13.1329	2.13383e-39	1.57342e-38
UBOX5	267.006	0.81884	0.113635	7.20585	5.76817e-13	1.90036e-12
EIF2AK1	4567.08	0.81883	0.0353026	23.1946	5.16318e-119	1.20488e-117
TBKBP1	139.883	0.818819	0.165217	4.95601	7.19569e-07	1.69216e-06
DIS3	1813.95	0.818122	0.0518988	15.7638	5.52162e-56	5.62184e-55
ASAP2	1215.04	0.818068	0.0596822	13.7071	9.21088e-43	7.2877e-42
RBM18	777.826	0.817706	0.0708183	11.5465	7.68544e-31	4.56752e-30
GLTP	1814.37	0.81746	0.0501106	16.3131	7.96144e-60	8.65413e-59
SLC25A36	1694.15	0.817399	0.0574812	14.2203	6.8579e-46	5.77412e-45
SLC39A13	173.773	0.817171	0.150712	5.42207	5.8914e-08	1.49692e-07
CLIP1	3339.23	0.817157	0.0398215	20.5205	1.41253e-93	2.54167e-92
WSB2	1398.99	0.817074	0.054965	14.8654	5.53232e-50	5.0861e-49
KCNK1	456.876	0.8166	0.0893643	9.13788	6.36867e-20	2.72521e-19
BCL9L	6402.79	0.816351	0.0405428	20.1355	3.60572e-90	6.17722e-89
SH3PXD2A	132.748	0.816331	0.160756	5.07807	3.8129e-07	9.13781e-07
ZNF251	556.462	0.816283	0.0822013	9.93029	3.07363e-23	1.46464e-22
LRBA	5153.47	0.81628	0.0461666	17.6812	5.85372e-70	7.4104e-69
NCOA3	3667.33	0.816121	0.0410881	19.8627	8.55384e-88	1.42448e-86
SLC1A5	4873.83	0.816048	0.0387598	21.054	2.10154e-98	4.04066e-97
CGN	3766.61	0.815185	0.0414316	19.6754	3.5016e-86	5.71155e-85
DDHD1	1056.24	0.815034	0.0635243	12.8303	1.10952e-37	7.82625e-37
UHRF2	837.972	0.814854	0.0726043	11.2232	3.13618e-29	1.78453e-28
COL13A1	67.9669	0.814677	0.230541	3.53377	0.000409683	0.000775816
FBXO34	1413.29	0.814338	0.0529195	15.3882	1.9631e-53	1.90905e-52
GALNT7	2624.21	0.814336	0.0417712	19.4952	1.20675e-84	1.92663e-83
DUSP1	125.572	0.814008	0.168718	4.82465	1.40247e-06	3.23429e-06
MDM4	1908.23	0.813683	0.0558501	14.569	4.42036e-48	3.89368e-47
MCL1	7401.84	0.813665	0.0315949	25.753	2.98281e-146	9.17615e-145
PIK3CD	240.271	0.813475	0.122175	6.6583	2.77017e-11	8.43852e-11
CTBS	278.244	0.813467	0.112092	7.25715	3.9533e-13	1.31089e-12
FOXN2	606.403	0.813422	0.0762755	10.6643	1.49573e-26	7.92461e-26
RNPEPL1	973.394	0.812067	0.0621925	13.0573	5.77187e-39	4.20829e-38
SGSM3	27.5575	0.811907	0.360547	2.25188	0.0243301	0.0374722
ARL6IP5	2229.52	0.811782	0.0462746	17.5427	6.76017e-69	8.42371e-68
GIPR	112.527	0.811043	0.1818	4.46119	8.15073e-06	1.77769e-05
NEK3	101.344	0.811014	0.18529	4.37699	1.20327e-05	2.58605e-05
BRPF3	2177.24	0.810539	0.0463091	17.5028	1.36422e-68	1.69403e-67
ACSF2	448.371	0.81051	0.0916341	8.84507	9.14694e-19	3.78718e-18
ZRSR2	514.254	0.810442	0.0892947	9.07604	1.12594e-19	4.78793e-19
AMPD2	827.503	0.809724	0.0683758	11.8422	2.36035e-32	1.46042e-31
GBA2	993.712	0.809657	0.0623418	12.9874	1.44273e-38	1.04181e-37
AKAP9	3190.3	0.809527	0.0462787	17.4924	1.63618e-68	2.02821e-67
RASAL2	1507.88	0.809417	0.0610862	13.2504	4.48774e-40	3.35759e-39
FMNL3	37.5233	0.809312	0.301545	2.68388	0.00727721	0.012032
YIPF5	1512.26	0.809058	0.0515919	15.6819	2.01253e-55	2.03027e-54
ATF6	2209.22	0.809041	0.0454812	17.7885	8.68092e-71	1.11673e-69
C11orf24	487.743	0.808845	0.0889036	9.098	9.20092e-20	3.92308e-19
KLF3	2270.69	0.80816	0.0437405	18.4762	3.20824e-76	4.51267e-75
GPD2	3169	0.807096	0.0474491	17.0097	6.95428e-65	8.24201e-64
GALM	704.708	0.806894	0.072676	11.1026	1.21827e-28	6.83696e-28
CCDC146	85.735	0.806798	0.197788	4.0791	4.52094e-05	9.2933e-05
PPP1R18	1502	0.806699	0.0535206	15.0727	2.45035e-51	2.30304e-50
ZHX1	1423.96	0.806493	0.0534033	15.1019	1.57258e-51	1.48096e-50
PLEKHA2	649.443	0.805927	0.0810781	9.94013	2.78472e-23	1.32962e-22
F2RL1	454.698	0.8053	0.0873825	9.2158	3.08977e-20	1.34222e-19
EPB41L1	1216.59	0.80506	0.0642976	12.5209	5.74154e-36	3.86871e-35
POC1B	377.607	0.80489	0.0967918	8.31569	9.1221e-17	3.5354e-16
PPM1H	563.099	0.804188	0.0817694	9.83482	7.97067e-23	3.75562e-22
RALGAPB	2394.1	0.804013	0.050295	15.9859	1.60152e-57	1.68207e-56
SUCLG2	1775.61	0.803979	0.048789	16.4787	5.21849e-61	5.79135e-60
DCAF12L2	33.45	0.803749	0.32607	2.46496	0.0137029	0.0218626
ADSSL1	381.996	0.803681	0.0967948	8.30293	1.01574e-16	3.92493e-16
PELO	575.623	0.802851	0.0784898	10.2287	1.4744e-24	7.33868e-24
CATSPERG	53.2318	0.802125	0.262821	3.05198	0.00227335	0.00398484
RBM38	1166.26	0.802028	0.0592498	13.5364	9.53678e-42	7.42644e-41
IFIH1	546.246	0.800069	0.0819657	9.76102	1.65479e-22	7.73842e-22
CYP1B1	5822.94	0.800041	0.0338531	23.6327	1.77727e-123	4.391e-122
SH3BP2	2509.27	0.799764	0.0441971	18.0954	3.46545e-73	4.62007e-72
RMDN3	712.73	0.799731	0.0719008	11.1227	9.72869e-29	5.48125e-28
KIAA2026	944.936	0.799682	0.0676828	11.8152	3.25955e-32	2.00723e-31
HIF1A	8451.07	0.799499	0.0329137	24.2907	2.45664e-130	6.56865e-129
ADGRF1	2752.24	0.798945	0.0550285	14.5187	9.21793e-48	8.08476e-47
JMJD1C	1121.39	0.79883	0.0648117	12.3254	6.61103e-35	4.3581e-34
ZSWIM6	779.639	0.798694	0.0714733	11.1747	5.42201e-29	3.06811e-28
SHC1	3336.58	0.798692	0.0382673	20.8714	9.7494e-97	1.83749e-95
KDM2A	4167.75	0.797536	0.0372727	21.3973	1.41442e-101	2.78311e-100
MPC1	173.346	0.797348	0.15088	5.28465	1.25942e-07	3.11967e-07
IMPAD1	3514.84	0.797316	0.043406	18.3688	2.33561e-75	3.23749e-74
PRELID3B	1406.45	0.797236	0.0624847	12.7589	2.78077e-37	1.94899e-36
MACROD1	550.597	0.796984	0.0842809	9.45629	3.19078e-21	1.4304e-20
FHDC1	771.123	0.796472	0.0708034	11.2491	2.34061e-29	1.33609e-28
GOLGB1	3507.01	0.796393	0.0474059	16.7994	2.46331e-63	2.83946e-62
CTSC	6955.81	0.796314	0.0339808	23.4343	1.91251e-121	4.59034e-120
LDLRAD1	110.728	0.796201	0.179482	4.4361	9.16015e-06	1.9878e-05
MLX	965.617	0.795413	0.0627972	12.6664	9.08226e-37	6.26431e-36
PHF13	454.672	0.795407	0.0922871	8.61884	6.76385e-18	2.7317e-17
GOLT1A	52.1835	0.795115	0.278599	2.85398	0.00431757	0.00732395
CCDC159	63.4239	0.794828	0.231832	3.42846	0.000607008	0.00113122
LRRC1	893.366	0.794655	0.0724772	10.9642	5.67918e-28	3.13308e-27
PDZD8	674.435	0.794521	0.0778788	10.202	1.94212e-24	9.6499e-24
GRB10	1175.05	0.7941	0.0592968	13.392	6.73855e-41	5.16863e-40
IGBP1	1222.65	0.794098	0.0583984	13.5979	4.11854e-42	3.22826e-41
ATP2B4	1963.34	0.794059	0.0519153	15.2953	8.21879e-53	7.89059e-52
SMIM22	300.19	0.793574	0.115903	6.84689	7.54704e-12	2.36082e-11
SOX2	1334.58	0.79235	0.0585898	13.5237	1.13348e-41	8.81697e-41
BET1L	574.698	0.792305	0.0785616	10.0851	6.42779e-24	3.14465e-23
ICAM5	194.747	0.791951	0.132754	5.96554	2.43825e-09	6.71141e-09
HLA.C	9457.87	0.79164	0.0304216	26.0223	2.77074e-149	8.76892e-148
TCEB3	2008.08	0.791525	0.0465748	16.9947	8.98568e-65	1.06056e-63
RAB25	1264.28	0.79123	0.0597554	13.2411	5.07723e-40	3.79268e-39
MLLT10	795.542	0.791227	0.0731521	10.8162	2.88532e-27	1.55635e-26
PDLIM2	303.014	0.790984	0.107463	7.36054	1.83169e-13	6.15945e-13
VPS13A	1458.37	0.790624	0.0635969	12.4318	1.75614e-35	1.16954e-34
KIAA1211	435.916	0.79045	0.0915053	8.6383	5.7058e-18	2.30961e-17
PLPPR2	253.967	0.790257	0.124142	6.36576	1.94327e-10	5.68476e-10
E2F5	476.23	0.790222	0.0899646	8.7837	1.5818e-18	6.50779e-18
TAS1R3	38.59	0.790021	0.296723	2.66249	0.00775656	0.0127817
GIPC1	2224.38	0.789507	0.0451623	17.4815	1.9805e-68	2.45079e-67
TMEM268	483.769	0.789373	0.0901211	8.75902	1.96952e-18	8.08434e-18
LY6E	2222.77	0.789309	0.0461078	17.1188	1.07537e-65	1.28193e-64
PTAR1	2223.64	0.789136	0.0530542	14.8742	4.84982e-50	4.47014e-49
FNIP1	1107.89	0.78874	0.0603932	13.0601	5.56693e-39	4.06301e-38
OTUD3	562.599	0.788656	0.0786536	10.0269	1.16049e-23	5.62928e-23
CPE	4199.38	0.788613	0.0366483	21.5184	1.04649e-102	2.08787e-101
TRIM13	453.382	0.788425	0.0922607	8.54562	1.27847e-17	5.11567e-17
MPP5	1352	0.788325	0.05563	14.1709	1.38784e-45	1.16099e-44
FEM1B	2632.76	0.788054	0.0427277	18.4436	5.86701e-76	8.19605e-75
HS2ST1	826.822	0.787841	0.0768713	10.2488	1.19774e-24	5.97615e-24
ZBTB20	154.864	0.78761	0.365002	2.15782	0.0309415	0.0468677
SLC39A9	2494.42	0.787608	0.0493462	15.9609	2.39404e-57	2.50159e-56
COL4A3	35.6798	0.787536	0.308978	2.54884	0.0108082	0.0174999
GLIS3	664.241	0.787262	0.0735328	10.7063	9.51192e-27	5.06771e-26
GALC	945.663	0.787188	0.0635367	12.3895	2.97905e-35	1.97568e-34
ZNF787	1685.27	0.786736	0.052273	15.0505	3.42529e-51	3.21303e-50
KIAA0319L	1585.06	0.786535	0.0532826	14.7616	2.59145e-49	2.35519e-48
CTSD	6610.51	0.78643	0.0378253	20.7911	5.20938e-96	9.74121e-95
MDK	5390.18	0.78636	0.0367351	21.4062	1.16863e-101	2.30901e-100
AKT1	3853.36	0.786019	0.039361	19.9695	1.01451e-88	1.70535e-87
EPG5	518.955	0.785744	0.0961898	8.16868	3.1179e-16	1.18087e-15
MAP1B	1658.94	0.785414	0.0566333	13.8684	9.84225e-44	7.94545e-43
YPEL2	259.413	0.78488	0.115186	6.81403	9.49019e-12	2.95445e-11
KRT19	14236.5	0.78488	0.0311569	25.1912	5.00634e-140	1.46155e-138
AMN	60.953	0.78431	0.231801	3.38355	0.000715555	0.00132351
ZBTB21	535	0.784225	0.0901862	8.69562	3.4494e-18	1.4058e-17
ARHGEF5	1450.3	0.783752	0.0544574	14.392	5.80812e-47	5.01116e-46
PUM2	3928.14	0.783495	0.0437134	17.9234	7.73803e-72	1.0063e-70
ANKDD1A	38.6533	0.78344	0.304071	2.5765	0.00998056	0.0162185
RANBP9	1171.33	0.78339	0.0592127	13.2301	5.88141e-40	4.37967e-39
NNT	2087	0.782883	0.0453035	17.2809	6.55612e-67	7.94118e-66
RHBDD1	557.674	0.78266	0.0844507	9.26766	1.90266e-20	8.30312e-20
TOR4A	952.273	0.782545	0.0646006	12.1136	8.95016e-34	5.75425e-33
UHRF1BP1L	873.155	0.782413	0.0699855	11.1796	5.12952e-29	2.90375e-28
C10orf88	143.088	0.782363	0.154591	5.06086	4.17376e-07	9.97754e-07
USP3	1271.2	0.7821	0.0562271	13.9096	5.53505e-44	4.49369e-43
CAPG	2960.8	0.781254	0.041829	18.6773	7.56941e-78	1.08825e-76
AGR2	2194.61	0.781104	0.0497813	15.6907	1.75033e-55	1.7695e-54
ZFYVE28	65.7236	0.781062	0.240601	3.2463	0.00116916	0.00212163
PPP1R3B	512.35	0.780775	0.0833369	9.3689	7.32926e-21	3.24598e-20
MCU	753.677	0.780732	0.0720917	10.8297	2.48936e-27	1.34735e-26
MEX3C	1009.95	0.779867	0.0638525	12.2136	2.63091e-34	1.71537e-33
KDM3A	2023.67	0.779562	0.0494389	15.7682	5.15091e-56	5.25187e-55
SCRN1	2360.94	0.77941	0.0480512	16.2204	3.6169e-59	3.89606e-58
CPNE4	44.3084	0.778997	0.284268	2.74037	0.00613707	0.0102368
TMEM2	2069.12	0.778604	0.0503892	15.4518	7.33762e-54	7.19429e-53
ERLEC1	2376.34	0.778151	0.0480868	16.1822	6.73129e-59	7.21823e-58
HPS3	1400.29	0.778146	0.0539244	14.4303	3.33569e-47	2.89194e-46
NMRK1	429.406	0.77759	0.0898369	8.65557	4.90435e-18	1.98801e-17
GPC4	750.013	0.777547	0.0706704	11.0024	3.71961e-28	2.06477e-27
FURIN	2885.1	0.77749	0.0431691	18.0104	1.6159e-72	2.12849e-71
FBLN2	1562.81	0.777263	0.0508453	15.2868	9.36237e-53	8.97646e-52
RNF128	30.4066	0.776773	0.349368	2.22337	0.0261911	0.0401784
CHMP4C	1375.72	0.776508	0.0549402	14.1337	2.3547e-45	1.95723e-44
IL6ST	2518.24	0.776476	0.0513859	15.1107	1.37682e-51	1.29746e-50
TMOD3	4130.53	0.776114	0.0381532	20.3421	5.4596e-92	9.59454e-91
ZRANB1	780.969	0.776038	0.0707182	10.9737	5.11529e-28	2.82745e-27
ATAD1	1112.71	0.775773	0.0601279	12.902	4.38318e-38	3.12725e-37
GNL3	1892.14	0.775668	0.0527338	14.7091	5.63302e-49	5.0489e-48
ZNRF2	302.961	0.77549	0.11613	6.67779	2.42574e-11	7.41932e-11
STRBP	1673.23	0.775337	0.0533031	14.5458	6.20965e-48	5.45969e-47
ZNF449	271.471	0.775334	0.112122	6.91508	4.67607e-12	1.48007e-11
GTDC1	309.566	0.775224	0.108944	7.1158	1.11265e-12	3.62313e-12
RHPN1	837.222	0.775016	0.0736057	10.5293	6.33097e-26	3.28133e-25
ABAT	32.8489	0.774965	0.313717	2.47027	0.0135012	0.0215624
CYP2S1	379.551	0.774606	0.108231	7.15695	8.24945e-13	2.70104e-12
LGR4	928.723	0.774353	0.0635381	12.1872	3.63579e-34	2.35659e-33
RNF217	258.798	0.77411	0.126001	6.14371	8.06184e-10	2.28501e-09
REM2	50.4123	0.773499	0.255041	3.03284	0.00242267	0.00422999
CFI	383.449	0.773402	0.101568	7.61464	2.64437e-14	9.22626e-14
SULT2B1	82.5364	0.7733	0.201699	3.83393	0.00012611	0.000249932
TMEM65	1886.74	0.773219	0.0478745	16.151	1.11788e-58	1.19248e-57
SGPP1	259.459	0.773063	0.115375	6.70046	2.07762e-11	6.37365e-11
AVPI1	87.4001	0.772802	0.195457	3.95382	7.69139e-05	0.000155162
HERC1	1682.22	0.772109	0.0633107	12.1956	3.28247e-34	2.13144e-33
SOCS5	595.965	0.772096	0.0791019	9.76078	1.65877e-22	7.75448e-22
CIR1	1299.1	0.771286	0.0602899	12.793	1.79518e-37	1.26192e-36
CAMTA2	434.707	0.771012	0.0890472	8.65846	4.78181e-18	1.93943e-17
DAPK3	1420.87	0.770781	0.0593798	12.9805	1.57795e-38	1.13773e-37
XPOT	11339.8	0.770706	0.0351697	21.9139	1.91303e-106	3.97761e-105
CREB3	1221.46	0.770656	0.0609486	12.6444	1.2021e-36	8.25148e-36
SCAPER	436.908	0.770269	0.0925795	8.32009	8.78983e-17	3.4094e-16
HS6ST2	1094.43	0.769631	0.0671749	11.4571	2.1658e-30	1.27078e-29
CNOT6L	1177.17	0.769522	0.0617818	12.4555	1.30555e-35	8.71075e-35
X43534	61.7318	0.768442	0.230402	3.33523	0.000852297	0.0015663
TMED4	1457.52	0.768196	0.0536248	14.3254	1.5188e-46	1.29555e-45
SLC9A3R1	1266.18	0.7676	0.05543	13.8481	1.30623e-43	1.04976e-42
SEMA5A	399.232	0.766828	0.0958947	7.99656	1.27943e-15	4.72193e-15
CCNT1	1599.31	0.766745	0.0594127	12.9054	4.1958e-38	2.99655e-37
TACC2	1006.8	0.76655	0.064316	11.9185	9.48108e-33	5.92774e-32
TBC1D8B	666.622	0.766001	0.0767295	9.98314	1.8066e-23	8.67813e-23
ZNF639	736.882	0.765937	0.0743395	10.3032	6.8127e-25	3.43033e-24
ELF3	4428.51	0.765173	0.0404949	18.8955	1.24119e-79	1.83043e-78
CXorf23	344.019	0.765168	0.106025	7.21688	5.31927e-13	1.7553e-12
ACAP2	1414.78	0.764737	0.0578132	13.2277	6.06951e-40	4.51739e-39
RPS6KC1	682.565	0.764594	0.0782308	9.77357	1.46212e-22	6.84858e-22
STIM1	898.896	0.764022	0.0659301	11.5884	4.72017e-31	2.82519e-30
FAM221A	119.16	0.763929	0.177159	4.3121	1.61711e-05	3.4439e-05
ARFIP1	1337.45	0.763622	0.0567459	13.4569	2.80497e-41	2.16658e-40
KCTD6	157.212	0.763514	0.151539	5.0384	4.69439e-07	1.11773e-06
FAM131A	425.169	0.763455	0.0934716	8.16777	3.1414e-16	1.18883e-15
PKP4	2094.19	0.762662	0.0457339	16.6761	1.95664e-62	2.2214e-61
BSPRY	1206.74	0.762238	0.0565957	13.4681	2.40866e-41	1.8645e-40
ATF1	779.657	0.762198	0.069178	11.0179	3.13227e-28	1.74143e-27
SEC63	2035.42	0.762147	0.045192	16.8647	8.18848e-64	9.4924e-63
IRX3	363.849	0.761892	0.0981839	7.75984	8.50333e-15	3.01911e-14
VSIG10	710.592	0.760898	0.0759958	10.0124	1.34481e-23	6.50136e-23
SPEN	2324.33	0.760882	0.0569205	13.3675	9.36943e-41	7.15207e-40
TMEM167A	2268.99	0.760381	0.0463399	16.4088	1.65491e-60	1.81824e-59
NUAK2	138.407	0.760066	0.160216	4.74402	2.09514e-06	4.77929e-06
PITPNM1	1365.65	0.759839	0.0548349	13.8568	1.15644e-43	9.31995e-43
GRAMD1C	305.619	0.759072	0.116078	6.53936	6.17846e-11	1.8494e-10
CYP4V2	276.839	0.75866	0.112138	6.76541	1.32934e-11	4.10807e-11
EEA1	877.671	0.7582	0.0666046	11.3836	5.0471e-30	2.9373e-29
CDC42BPG	2002.61	0.757237	0.0473604	15.9888	1.52855e-57	1.6066e-56
PTPRB	76.3919	0.756436	0.207372	3.64773	0.000264566	0.000510124
TRPV3	35.7145	0.756234	0.301369	2.50933	0.012096	0.0194441
MYCBP2	1703.7	0.756049	0.105721	7.15135	8.59279e-13	2.81024e-12
ABCG1	34.215	0.7557	0.331906	2.27685	0.0227954	0.035249
TSTD1	785.951	0.755361	0.0690124	10.9453	6.99987e-28	3.84979e-27
TAF13	686.012	0.755333	0.0767543	9.84092	7.50208e-23	3.53715e-22
ACSL4	1169.06	0.754793	0.0627331	12.0318	2.41783e-33	1.53448e-32
BNIP2	2134.85	0.754421	0.0498159	15.1442	8.28051e-52	7.82383e-51
AZGP1	123.286	0.753561	0.17605	4.28037	1.8658e-05	3.94943e-05
PPCS	459.613	0.753457	0.0905759	8.31852	8.907e-17	3.45391e-16
NBR1	3895.04	0.753151	0.0368416	20.4429	6.94477e-93	1.23717e-91
SLC22A5	303.379	0.75109	0.109051	6.88751	5.67761e-12	1.78777e-11
ZBTB46	47.6394	0.750982	0.281696	2.66593	0.00767755	0.0126573
LIN7B	135.404	0.750831	0.16099	4.66385	3.10349e-06	6.9936e-06
RIPK2	1003.49	0.75083	0.0627513	11.9652	5.40847e-33	3.4008e-32
IPMK	290.497	0.750798	0.111644	6.72495	1.75654e-11	5.40488e-11
ABCA13	52.4425	0.750789	0.257619	2.91434	0.00356438	0.00609327
CTSB	13516.3	0.750622	0.0269623	27.8397	1.43453e-170	5.81332e-169
ASPH	12576.3	0.750606	0.03036	24.7235	5.97335e-135	1.66243e-133
NF1	3064.12	0.749931	0.0503692	14.8887	3.90378e-50	3.60513e-49
TBCK	406.689	0.749819	0.0987252	7.59501	3.0777e-14	1.07094e-13
AP2A2	613.81	0.749427	0.0792215	9.45989	3.08259e-21	1.3832e-20
DGAT1	1110.07	0.749422	0.0615423	12.1773	4.1043e-34	2.65545e-33
FOXD1	310.421	0.749408	0.106208	7.05607	1.71279e-12	5.5383e-12
MME	1724.28	0.749214	0.0561126	13.352	1.15352e-40	8.78188e-40
APMAP	5575.05	0.748951	0.0328428	22.8041	4.17093e-115	9.38132e-114
ARHGEF1	1906.83	0.748866	0.0500578	14.96	1.33945e-50	1.24745e-49
SLIT2	464.367	0.748506	0.0883991	8.46735	2.51047e-17	9.94526e-17
TGFB1	781.192	0.748347	0.0694389	10.7771	4.41811e-27	2.3742e-26
TMEM161B	565.499	0.748151	0.0796042	9.39838	5.54108e-21	2.46395e-20
STAT5B	473.185	0.747207	0.0851741	8.7727	1.74436e-18	7.17041e-18
CEPT1	751.754	0.747191	0.0759157	9.84238	7.39412e-23	3.48855e-22
SUPT5H	3999.83	0.746941	0.037652	19.838	1.39948e-87	2.32515e-86
PRKRA	688.055	0.746456	0.0768624	9.7116	2.69082e-22	1.25178e-21
GAPVD1	2479.44	0.746141	0.0439747	16.9675	1.42863e-64	1.68063e-63
SCP2	1713.63	0.74596	0.049647	15.0253	5.01442e-51	4.69446e-50
DYM	320.467	0.745753	0.104361	7.14592	8.93978e-13	2.92105e-12
MAN2B2	1757.63	0.745634	0.0504154	14.7898	1.70439e-49	1.55493e-48
TMEM245	4071.78	0.745445	0.0417531	17.8536	2.70808e-71	3.50263e-70
RNF122	71.7447	0.745375	0.216698	3.4397	0.000582363	0.00108699
TM2D3	514.352	0.745111	0.090876	8.19921	2.41965e-16	9.21296e-16
AFF4	3573.05	0.744331	0.0501221	14.8503	6.92118e-50	6.34663e-49
SCN1B	50.9278	0.743546	0.260625	2.85293	0.00433179	0.00734719
TMEM120A	211.767	0.743055	0.140772	5.27844	1.30285e-07	3.22501e-07
ZNF558	230.055	0.742194	0.122001	6.0835	1.17585e-09	3.29814e-09
MICALL2	871.625	0.742079	0.0704664	10.531	6.21929e-26	3.22578e-25
HECTD1	8083.58	0.74133	0.0407461	18.1939	5.76877e-74	7.80721e-73
SNX16	367.73	0.741279	0.101523	7.30158	2.8441e-13	9.48808e-13
OGDH	1655.22	0.740929	0.0522785	14.1727	1.35157e-45	1.13198e-44
SRGAP1	728.285	0.740494	0.0765281	9.6761	3.80972e-22	1.76369e-21
KDM1B	673.374	0.740332	0.0788645	9.38739	6.1508e-21	2.72913e-20
ZFAND5	6148.79	0.740259	0.0352779	20.9837	9.25084e-98	1.76209e-96
CERS2	4553.11	0.740012	0.0352297	21.0053	5.8611e-98	1.1239e-96
SPATA13	318.079	0.739864	0.102983	7.18436	6.75221e-13	2.2169e-12
DNAJC4	350.574	0.739818	0.101194	7.31089	2.65371e-13	8.85499e-13
HELZ2	854.11	0.739616	0.0695952	10.6274	2.22207e-26	1.17078e-25
SMNDC1	668.083	0.739549	0.0778844	9.49547	2.19228e-21	9.90541e-21
MIGA1	953.306	0.739057	0.0625637	11.8129	3.34952e-32	2.06085e-31
XAF1	34.6638	0.738943	0.321362	2.29941	0.0214818	0.033351
TMEM125	346.748	0.738679	0.102323	7.21909	5.23352e-13	1.7274e-12
XKR8	284.672	0.73846	0.111615	6.61611	3.68777e-11	1.11648e-10
[truncated: 7,363 more rows]
